# Supplementary material for: Introgression of a rare haplotype from Southeastern Africa to breed California blackeyes with larger seeds
Source: Front Plant Sci. 2015 Mar 9;6:126. doi: 10.3389/fpls.2015.00126 (PMC4366651; doi:10.3389/fpls.2015.00126)
Supplement: Supplementary file 1 [file data_sheet_1.xlsx]

## Sheet: Genotype Data for TASSEL
Illumina 1,536-plex GoldenGate SNP genotype data for 215 landraces and improved varieties exported in 'TopStrand' format from GenomeStudio.
SNP	524-B	58-57	CB27	CB46	CB5	Danila	FN-1-14-04	FN-2-11-04	FN-2-13-04	INIA-152	INIA-19	INIA-19F	INIA-23A	INIA-3	INIA-31	INIA-76	IT82E-18	IT85F-3139	IT89KD-288	IT97K-499-35-1-1	KVx525	KVx544-6-151-3	KVx61-1-1	LB1	LB1162#7	LB30#1	LB80	LB90	Mouride	MoussaLocal	Muinana-Lawe	NamuesseD	Suvita-2	Timbawene-Moteado	TVu-10005	TVu-10281	TVu-10362	TVu-10545	TVu-10559	TVu-10687	TVu-10754	TVu-10835	TVu-109	TVu-10910	TVu-10918	TVu-10952	TVu-10973	TVu-1124	TVu-113
1_0001	G:G	G:G	G:G	G:G	G:G	A:A	A:A	A:G	G:G	A:G	A:A	A:A	A:A	A:G	G:G	A:A	A:A	G:G	G:G	A:A	A:A	G:G	G:G	G:G	A:A	G:G	G:G	G:G	G:G	G:G	G:G	A:A	G:G	A:A	A:A	G:G	G:G	A:A	A:A	A:A	G:G	G:G	A:A	G:G	G:G	G:G	A:A	A:A	A:A
1_0002	G:G	G:G	G:G	G:G	G:G	G:G	G:G	G:G	G:G	G:G	A:A	G:G	G:G	G:G	A:A	A:G	G:G	G:G	G:G	G:G	G:G	G:G	G:G	A:A	G:G	G:G	G:G	G:G	G:G	G:G	G:G	G:G	G:G	G:G	G:G	G:G	G:G	G:G	G:G	G:G	G:G	G:G	G:G	G:G	G:G	G:G	G:G	G:G	G:G
1_0003	G:G	A:A	G:G	G:G	G:G	A:A	G:G	G:G	G:G	G:G	G:G	G:G	?:?	G:G	G:G	G:G	A:A	A:A	G:G	A:A	?:?	A:A	A:A	G:G	G:G	G:G	G:G	G:G	A:A	A:A	G:G	G:G	A:A	G:G	A:A	?:?	A:A	G:G	A:A	G:G	A:A	G:G	G:G	G:G	A:A	G:G	G:G	A:A	G:G
1_0004	?:?	?:?	?:?	?:?	?:?	?:?	?:?	A:A	?:?	?:?	?:?	?:?	?:?	?:?	?:?	?:?	?:?	?:?	?:?	?:?	?:?	?:?	?:?	?:?	?:?	?:?	?:?	?:?	?:?	?:?	?:?	?:?	?:?	?:?	?:?	?:?	?:?	?:?	?:?	?:?	?:?	?:?	?:?	?:?	?:?	?:?	?:?	?:?	?:?
1_0005	?:?	?:?	?:?	?:?	?:?	?:?	?:?	?:?	?:?	?:?	?:?	?:?	?:?	?:?	?:?	?:?	?:?	?:?	?:?	?:?	?:?	?:?	?:?	?:?	?:?	?:?	?:?	?:?	?:?	?:?	?:?	?:?	?:?	?:?	?:?	?:?	?:?	?:?	?:?	?:?	?:?	?:?	?:?	?:?	?:?	?:?	?:?	?:?	?:?
1_0006	A:A	A:A	A:A	A:A	A:A	A:A	G:G	G:G	G:G	G:G	G:G	G:G	G:G	G:G	G:G	G:G	G:G	A:A	A:A	A:A	A:A	G:G	G:G	G:G	G:G	A:A	G:G	G:G	A:A	A:A	G:G	G:G	A:A	G:G	A:A	A:A	A:A	A:A	A:A	A:A	A:A	A:A	G:G	G:G	A:A	A:A	A:A	A:A	G:G
1_0007	A:A	G:G	A:A	G:G	A:A	G:G	G:G	G:G	G:G	G:G	G:G	G:G	G:G	G:G	G:G	G:G	G:G	A:A	G:G	G:G	A:A	A:A	A:A	G:G	G:G	G:G	G:G	G:G	G:G	G:G	G:G	G:G	A:A	G:G	A:A	G:G	G:G	G:G	A:A	G:G	G:G	G:G	G:G	G:G	G:G	G:G	A:A	A:A	G:G
1_0008	G:G	A:A	G:G	G:G	G:G	A:A	A:A	A:G	A:A	G:G	G:G	A:A	A:G	A:G	G:G	G:G	G:G	G:G	A:A	A:A	G:G	G:G	G:G	G:G	G:G	?:?	G:G	G:G	A:A	A:A	A:A	A:A	G:G	A:G	A:A	A:A	G:G	A:A	A:A	A:A	A:A	A:A	A:A	A:A	A:A	A:A	A:A	A:A	G:G
1_0009	G:G	G:G	G:G	G:G	G:G	A:A	G:G	A:G	G:G	G:G	G:G	G:G	G:G	A:A	G:G	G:G	A:A	G:G	A:A	G:G	G:G	G:G	G:G	A:A	A:A	A:A	A:A	A:A	G:G	G:G	G:G	G:G	G:G	A:A	G:G	G:G	G:G	G:G	G:G	A:A	G:G	A:A	G:G	A:A	G:G	G:G	G:G	G:G	A:A
1_0010	G:G	A:A	G:G	G:G	G:G	A:A	A:A	A:A	A:A	A:A	A:A	G:G	A:A	A:G	A:A	A:A	G:G	A:A	A:A	A:A	A:A	A:A	A:A	G:G	A:A	G:G	G:G	G:G	A:A	A:A	G:G	G:G	A:A	A:G	A:A	G:G	A:A	A:A	A:A	A:A	A:A	A:A	A:A	G:G	A:A	A:A	A:A	A:A	G:G
1_0011	?:?	?:?	?:?	?:?	?:?	?:?	?:?	?:?	?:?	?:?	?:?	?:?	?:?	?:?	?:?	?:?	?:?	?:?	?:?	?:?	?:?	?:?	?:?	?:?	?:?	?:?	?:?	?:?	?:?	?:?	?:?	?:?	?:?	?:?	?:?	?:?	?:?	?:?	?:?	?:?	?:?	?:?	?:?	?:?	?:?	?:?	?:?	?:?	?:?
1_0012	A:A	G:G	A:A	A:A	A:A	G:G	G:G	G:G	G:G	G:G	G:G	G:G	G:G	G:G	G:G	G:G	G:G	G:G	G:G	G:G	G:G	G:G	G:G	A:A	A:A	A:A	A:A	A:A	G:G	G:G	G:G	G:G	G:G	G:G	G:G	G:G	G:G	G:G	G:G	G:G	G:G	G:G	G:G	G:G	G:G	G:G	G:G	G:G	G:G
1_0013	A:A	T:T	A:A	A:A	A:A	A:A	T:T	T:T	T:T	T:T	T:T	T:T	T:T	A:T	T:T	T:T	T:T	A:A	T:T	T:T	T:T	T:T	T:T	T:T	A:A	A:A	A:A	A:A	A:A	T:T	T:T	A:A	A:A	T:T	A:A	T:T	A:A	A:A	A:A	A:A	T:T	T:T	A:A	T:T	T:T	A:A	A:A	A:A	T:T
1_0014	A:A	A:A	A:A	A:A	A:A	A:A	C:C	C:C	C:C	C:C	C:C	C:C	C:C	C:C	C:C	C:C	A:A	A:A	A:A	A:A	C:C	A:A	A:A	C:C	C:C	C:C	C:C	C:C	C:C	A:A	C:C	C:C	A:A	C:C	A:A	A:A	A:A	A:A	C:C	A:A	A:A	C:C	C:C	A:A	A:A	C:C	A:A	A:A	C:C
1_0015	G:G	G:G	G:G	G:G	G:G	G:G	C:C	C:C	C:C	C:C	C:C	C:C	C:C	C:C	C:C	C:C	G:G	G:G	C:C	C:C	G:G	C:C	C:C	G:G	C:C	G:G	G:G	G:G	G:G	G:G	C:C	C:C	G:G	C:C	G:G	G:G	G:G	G:G	G:G	G:G	G:G	G:G	C:C	C:C	G:G	G:G	G:G	G:G	C:C
1_0016	A:A	A:A	A:A	A:A	A:A	C:C	C:C	C:C	C:C	C:C	C:C	C:C	C:C	C:C	C:C	C:C	C:C	C:C	C:C	C:C	C:C	C:C	C:C	A:A	C:C	A:A	A:A	A:A	A:A	C:C	C:C	A:A	C:C	A:C	C:C	A:A	C:C	C:C	A:C	C:C	C:C	C:C	C:C	C:C	C:C	C:C	A:A	C:C	C:C
1_0017	A:A	A:A	A:A	A:A	A:A	A:A	C:C	C:C	C:C	C:C	C:C	C:C	C:C	C:C	C:C	C:C	C:C	A:A	A:A	A:A	A:A	A:A	A:A	C:C	C:C	C:C	C:C	C:C	A:A	A:A	C:C	C:C	A:A	C:C	A:A	A:A	A:A	A:A	A:A	A:A	A:A	A:A	C:C	C:C	A:A	A:A	A:A	A:A	C:C
1_0018	?:?	?:?	?:?	?:?	?:?	?:?	C:C	C:C	?:?	C:C	C:C	C:C	C:C	C:C	C:C	C:C	?:?	?:?	?:?	?:?	?:?	C:C	?:?	?:?	?:?	?:?	?:?	?:?	?:?	?:?	C:C	C:C	?:?	C:C	?:?	?:?	?:?	?:?	?:?	?:?	?:?	?:?	?:?	?:?	?:?	?:?	?:?	?:?	?:?
1_0019	A:A	?:?	A:A	A:A	A:A	A:A	G:G	G:G	G:G	G:G	G:G	G:G	G:G	G:G	G:G	G:G	G:G	G:G	G:G	G:G	A:A	G:G	G:G	G:G	G:G	G:G	G:G	G:G	A:A	A:A	G:G	G:G	A:A	G:G	A:A	A:A	A:A	A:A	A:A	A:A	A:A	A:A	G:G	A:A	A:A	G:G	A:A	A:A	G:G
1_0020	A:A	A:A	A:A	A:A	A:A	A:A	G:G	A:G	G:G	G:G	A:A	G:G	G:G	G:G	G:G	A:G	G:G	A:A	A:A	A:A	A:A	A:A	A:A	A:A	A:A	A:A	A:A	A:A	A:A	A:A	G:G	G:G	A:A	A:G	A:A	A:A	A:A	A:A	A:A	A:A	A:A	A:A	A:A	G:G	A:A	A:A	A:A	A:A	A:A
1_0021	G:G	A:A	G:G	A:A	G:G	G:G	A:A	G:G	A:A	A:G	A:A	A:A	G:G	A:A	A:A	A:G	A:A	G:G	G:G	G:G	G:G	G:G	G:G	G:G	A:A	A:A	A:A	A:A	G:G	G:G	G:G	A:A	G:G	A:G	G:G	G:G	G:G	G:G	G:G	G:G	G:G	G:G	A:A	A:A	G:G	G:G	G:G	G:G	G:G
1_0022	A:A	A:A	C:C	C:C	A:A	C:C	A:A	A:A	A:A	A:C	A:A	A:A	C:C	A:C	A:A	A:C	C:C	C:C	C:C	C:C	C:C	C:C	C:C	A:A	C:C	A:A	A:A	A:A	A:A	A:A	A:A	A:A	C:C	A:A	C:C	A:A	A:A	C:C	C:C	C:C	A:A	A:A	A:A	C:C	A:A	C:C	A:A	C:C	A:A
1_0023	G:G	G:G	G:G	G:G	G:G	G:G	A:A	A:A	A:A	A:A	A:A	A:A	A:A	A:A	A:A	A:A	A:A	A:A	A:A	A:A	G:G	G:G	G:G	G:G	A:A	G:G	G:G	G:G	G:G	G:G	A:A	A:A	G:G	A:G	G:G	G:G	G:G	G:G	G:G	G:G	G:G	G:G	G:G	A:A	G:G	G:G	G:G	G:G	G:G
1_0024	C:C	C:C	C:C	C:C	C:C	C:C	C:C	C:C	A:A	C:C	C:C	C:C	C:C	C:C	C:C	C:C	C:C	C:C	C:C	C:C	A:A	A:A	A:A	A:A	C:C	A:A	A:A	A:A	A:A	C:C	C:C	C:C	A:A	A:C	C:C	C:C	C:C	C:C	C:C	C:C	C:C	C:C	C:C	C:C	C:C	C:C	A:A	C:C	C:C
1_0025	A:A	A:A	A:A	A:A	A:A	A:A	G:G	G:G	G:G	G:G	G:G	G:G	G:G	A:G	G:G	G:G	A:A	G:G	A:A	G:G	A:A	A:A	A:A	G:G	A:A	G:G	G:G	G:G	A:A	A:A	A:A	A:A	A:A	A:G	A:A	A:A	A:A	A:A	A:A	A:A	A:A	A:A	G:G	G:G	A:A	A:A	A:A	A:A	G:G
1_0026	G:G	G:G	G:G	G:G	G:G	G:G	G:G	A:A	G:G	A:A	G:G	A:A	A:A	A:G	G:G	A:G	G:G	G:G	A:A	A:A	G:G	G:G	G:G	G:G	G:G	G:G	G:G	G:G	G:G	G:G	G:G	A:A	G:G	G:G	G:G	G:G	G:G	G:G	G:G	G:G	G:G	G:G	A:A	G:G	G:G	G:G	G:G	G:G	G:G
1_0027	A:A	G:G	A:A	A:A	A:A	G:G	G:G	G:G	G:G	G:G	G:G	G:G	G:G	G:G	G:G	G:G	A:A	A:A	G:G	G:G	G:G	G:G	G:G	G:G	G:G	G:G	G:G	G:G	G:G	G:G	G:G	G:G	G:G	G:G	G:G	G:G	G:G	G:G	G:G	G:G	G:G	G:G	G:G	G:G	G:G	G:G	G:G	G:G	G:G
1_0028	A:A	T:T	A:A	A:A	A:A	T:T	T:T	T:T	T:T	T:T	T:T	T:T	T:T	T:T	T:T	T:T	T:T	A:A	A:A	A:A	T:T	T:T	T:T	T:T	A:A	A:A	A:A	A:A	T:T	A:A	T:T	T:T	A:A	T:T	A:A	A:A	T:T	T:T	A:A	T:T	A:A	A:A	T:T	T:T	A:A	A:A	A:A	A:A	T:T
1_0029	A:A	G:G	A:A	A:A	A:A	G:G	G:G	G:G	G:G	G:G	G:G	G:G	G:G	G:G	G:G	G:G	A:A	G:G	G:G	G:G	G:G	G:G	G:G	A:A	G:G	A:A	A:A	A:A	G:G	G:G	G:G	G:G	G:G	G:G	G:G	G:G	G:G	G:G	G:G	G:G	G:G	G:G	G:G	G:G	G:G	G:G	G:G	G:G	G:G
1_0030	A:A	A:A	A:A	A:A	A:A	C:C	A:A	A:A	C:C	C:C	A:A	C:C	A:A	A:A	C:C	A:A	A:A	C:C	C:C	C:C	C:C	?:?	A:A	A:A	A:A	A:A	A:A	A:A	A:A	A:A	C:C	A:A	A:A	A:A	C:C	A:A	C:C	C:C	C:C	C:C	A:A	A:A	A:A	C:C	A:A	A:A	C:C	C:C	A:A
1_0031	A:A	A:A	A:A	A:A	A:A	G:G	A:A	A:A	A:A	A:A	A:A	A:A	A:A	A:A	A:A	A:A	A:A	G:G	A:A	A:A	G:G	A:A	A:A	A:A	A:A	A:A	A:A	A:A	A:A	A:A	A:A	A:A	G:G	A:A	G:G	G:G	G:G	G:G	G:G	G:G	G:G	G:G	A:A	A:A	A:A	G:G	G:G	A:A	A:A
1_0032	G:G	A:A	G:G	G:G	G:G	G:G	G:G	G:G	G:G	G:G	G:G	G:G	G:G	G:G	G:G	G:G	G:G	A:A	A:A	A:A	G:G	A:A	A:A	G:G	G:G	G:G	G:G	G:G	A:A	G:G	A:A	A:A	A:A	G:G	A:A	A:A	G:G	A:A	A:A	G:G	A:A	G:G	G:G	G:G	G:G	G:G	G:G	G:G	G:G
1_0033	G:G	A:A	G:G	G:G	G:G	A:A	A:A	A:A	A:A	A:A	A:A	A:A	A:A	A:A	A:A	A:A	A:A	G:G	G:G	G:G	A:A	A:A	A:A	G:G	G:G	G:G	G:G	G:G	G:G	A:A	A:A	A:A	A:A	A:A	A:A	A:A	A:A	A:A	A:A	A:A	A:A	A:A	A:A	A:A	A:A	A:A	A:A	A:A	A:A
1_0034	G:G	A:A	G:G	G:G	G:G	A:A	A:A	A:A	A:A	A:A	A:A	A:A	A:A	A:A	A:A	A:A	A:A	A:A	A:A	A:A	A:A	A:A	A:A	A:A	A:A	A:A	A:A	A:A	A:A	G:G	A:A	A:A	A:A	A:A	A:A	A:A	A:A	A:A	A:A	A:A	G:G	G:G	A:A	A:A	G:G	G:G	G:G	A:A	A:A
1_0035	A:A	A:A	A:A	A:A	A:A	A:A	A:A	A:A	A:A	A:A	A:A	A:A	A:A	A:A	A:A	A:A	A:A	G:G	A:A	A:A	A:A	A:A	A:A	A:A	A:A	A:A	A:A	A:A	A:A	A:A	A:A	A:A	A:A	A:A	A:A	A:A	A:A	A:A	A:A	A:A	A:A	A:A	A:A	A:A	A:A	A:A	A:A	A:A	A:A
1_0036	C:C	G:G	C:C	C:C	C:C	C:C	C:C	C:C	C:C	C:G	G:G	G:G	C:C	C:G	G:G	C:G	C:C	C:C	C:C	C:C	C:C	C:C	C:C	C:C	C:C	C:C	C:C	C:C	G:G	C:C	C:C	C:C	C:C	C:G	C:C	C:C	C:C	G:G	C:C	C:C	C:C	C:C	C:C	C:C	C:C	C:C	C:C	C:C	C:C
1_0037	A:A	G:G	A:A	A:A	A:A	G:G	G:G	G:G	G:G	G:G	A:A	G:G	G:G	G:G	A:A	A:G	A:A	G:G	A:A	G:G	G:G	G:G	G:G	A:A	G:G	A:A	G:G	A:A	G:G	G:G	G:G	G:G	G:G	G:G	G:G	A:A	G:G	G:G	G:G	G:G	G:G	A:A	G:G	G:G	G:G	A:A	G:G	G:G	G:G
1_0038	G:G	G:G	G:G	G:G	G:G	G:G	A:A	A:A	A:A	A:A	A:A	A:A	A:A	A:A	A:A	A:A	G:G	G:G	G:G	G:G	G:G	G:G	G:G	A:A	A:A	A:A	A:A	A:A	G:G	G:G	A:A	A:A	G:G	A:A	G:G	G:G	G:G	G:G	G:G	G:G	G:G	G:G	A:A	A:A	G:G	G:G	G:G	G:G	A:A
1_0039	A:A	A:A	A:A	A:A	A:A	G:G	G:G	G:G	G:G	G:G	G:G	G:G	G:G	G:G	G:G	G:G	G:G	G:G	G:G	G:G	G:G	G:G	G:G	G:G	G:G	A:A	A:A	G:G	A:A	G:G	G:G	A:A	G:G	G:G	G:G	G:G	G:G	G:G	G:G	G:G	G:G	G:G	G:G	G:G	G:G	G:G	G:G	G:G	G:G
1_0040	C:C	C:C	C:C	C:C	C:C	C:C	C:C	C:C	A:A	A:A	C:C	C:C	C:C	A:C	A:A	C:C	A:A	C:C	C:C	C:C	C:C	C:C	C:C	C:C	C:C	C:C	C:C	C:C	C:C	C:C	C:C	C:C	C:C	C:C	C:C	C:C	C:C	C:C	C:C	C:C	C:C	C:C	C:C	A:A	C:C	C:C	C:C	C:C	C:C
1_0041	G:G	A:A	G:G	G:G	G:G	A:A	G:G	G:G	G:G	G:G	G:G	G:G	G:G	G:G	G:G	G:G	A:A	A:A	A:A	A:A	A:A	A:A	A:A	A:A	A:A	G:G	G:G	G:G	A:A	A:A	G:G	G:G	A:A	G:G	A:A	A:A	A:A	A:A	A:A	A:A	A:A	A:A	G:G	G:G	A:A	A:A	A:A	A:A	G:G
1_0042	C:C	C:C	C:C	C:C	C:C	C:C	A:C	A:C	A:A	C:C	C:C	C:C	A:A	A:C	C:C	C:C	C:C	C:C	C:C	C:C	C:C	C:C	C:C	C:C	C:C	C:C	C:C	C:C	C:C	C:C	C:C	C:C	C:C	A:C	C:C	C:C	C:C	C:C	C:C	C:C	C:C	C:C	C:C	C:C	C:C	C:C	C:C	C:C	C:C
1_0043	G:G	G:G	G:G	G:G	G:G	A:A	G:G	G:G	G:G	A:G	A:A	G:G	G:G	A:A	A:A	A:G	A:A	G:G	G:G	G:G	A:A	A:A	A:A	G:G	A:A	G:G	G:G	G:G	G:G	A:A	A:A	G:G	A:A	A:A	A:A	A:A	A:A	A:A	A:A	A:A	A:A	A:A	A:A	G:G	A:A	A:A	A:A	A:A	A:A
1_0044	C:C	C:C	C:C	C:C	C:C	C:C	A:A	A:C	C:C	A:C	C:C	A:A	A:A	A:C	A:A	C:C	C:C	C:C	C:C	C:C	C:C	C:C	C:C	C:C	C:C	C:C	C:C	C:C	C:C	C:C	C:C	C:C	C:C	A:C	C:C	C:C	C:C	C:C	C:C	C:C	C:C	C:C	A:A	C:C	C:C	C:C	C:C	C:C	A:A
1_0045	A:A	G:G	A:A	A:A	A:A	G:G	G:G	G:G	G:G	G:G	G:G	G:G	G:G	G:G	G:G	G:G	G:G	G:G	G:G	G:G	G:G	G:G	G:G	G:G	G:G	G:G	G:G	G:G	A:A	G:G	G:G	G:G	G:G	G:G	G:G	G:G	G:G	G:G	G:G	G:G	G:G	G:G	G:G	G:G	G:G	G:G	G:G	G:G	G:G
1_0046	?:?	?:?	?:?	?:?	?:?	?:?	?:?	?:?	?:?	?:?	?:?	?:?	?:?	?:?	?:?	?:?	?:?	?:?	?:?	?:?	?:?	?:?	?:?	?:?	?:?	?:?	?:?	?:?	?:?	?:?	?:?	?:?	?:?	?:?	?:?	?:?	?:?	?:?	?:?	?:?	?:?	?:?	?:?	?:?	?:?	?:?	?:?	?:?	?:?
1_0047	C:C	C:C	C:C	C:C	C:C	C:C	G:G	?:?	C:C	C:C	C:C	G:G	C:C	?:?	C:C	C:C	C:C	G:G	G:G	C:C	C:C	G:G	G:G	C:C	C:C	C:C	C:C	C:C	C:C	C:C	C:C	G:G	C:C	?:?	C:C	C:C	C:C	C:C	C:C	C:C	C:C	C:C	G:G	C:C	C:C	C:C	C:C	C:C	C:C
1_0048	A:A	A:A	A:A	A:A	A:A	A:A	A:A	A:G	A:A	A:A	A:A	A:A	A:A	A:G	A:A	A:A	A:A	A:A	G:G	A:A	A:A	G:G	G:G	G:G	A:A	A:A	A:A	A:A	A:A	A:A	G:G	A:A	G:G	G:G	G:G	A:A	G:G	A:A	A:A	A:A	G:G	G:G	A:A	A:A	A:A	G:G	A:A	A:A	A:A
1_0049	C:C	A:A	C:C	C:C	C:C	A:A	A:A	A:A	A:A	A:A	A:A	A:A	A:A	A:A	A:A	A:A	A:A	A:A	A:A	A:A	A:A	A:A	A:A	A:A	A:A	C:C	C:C	C:C	C:C	A:A	A:A	A:A	C:C	A:A	A:A	A:A	A:A	A:A	A:A	A:A	A:A	A:A	A:A	A:A	A:A	A:A	A:A	A:A	A:A
1_0050	T:T	T:T	T:T	A:A	T:T	A:A	A:A	?:?	T:T	A:A	A:A	?:?	A:A	A:A	T:T	A:A	A:A	?:?	T:T	T:T	?:?	A:A	A:A	?:?	?:?	T:T	T:T	T:T	A:A	T:T	A:A	A:A	?:?	?:?	?:?	?:?	?:?	?:?	A:A	A:A	A:A	A:A	A:A	A:A	T:T	A:A	A:A	A:A	A:A
1_0051	?:?	A:A	?:?	?:?	C:C	A:A	A:A	A:A	A:A	A:A	A:A	A:A	A:A	A:A	A:A	A:A	A:A	C:C	A:A	A:A	A:A	A:A	A:A	?:?	A:A	?:?	?:?	?:?	A:A	A:A	A:A	A:A	A:A	A:A	A:A	A:A	A:A	A:A	A:A	A:A	A:A	A:A	A:A	A:A	A:A	A:A	A:A	A:A	A:A
1_0052	C:C	C:C	C:C	C:C	C:C	C:C	A:A	A:A	A:A	A:A	A:A	A:A	A:A	A:C	A:A	A:A	C:C	A:A	A:A	A:A	A:A	A:A	A:A	A:A	C:C	C:C	C:C	C:C	C:C	C:C	A:A	A:A	C:C	C:C	C:C	C:C	C:C	C:C	C:C	C:C	C:C	C:C	A:A	A:A	C:C	C:C	C:C	C:C	A:A
1_0053	G:G	G:G	G:G	G:G	G:G	G:G	A:A	A:A	G:G	G:G	G:G	A:A	G:G	G:G	G:G	G:G	G:G	G:G	A:A	G:G	G:G	G:G	G:G	G:G	G:G	G:G	G:G	G:G	G:G	G:G	G:G	A:A	G:G	A:G	G:G	G:G	G:G	G:G	G:G	G:G	G:G	G:G	G:G	G:G	G:G	G:G	G:G	G:G	G:G
1_0054	A:A	A:A	A:A	A:A	A:A	A:A	G:G	G:G	G:G	G:G	G:G	G:G	G:G	A:G	G:G	G:G	A:A	G:G	G:G	G:G	G:G	G:G	G:G	A:A	A:A	A:A	A:A	A:A	A:A	A:A	G:G	G:G	A:A	A:G	A:A	A:A	A:A	A:A	A:A	A:A	A:A	A:A	G:G	G:G	A:A	A:A	A:A	A:A	G:G
1_0055	A:A	?:?	A:A	?:?	A:A	G:G	G:G	G:G	G:G	G:G	G:G	G:G	G:G	G:G	G:G	G:G	?:?	G:G	?:?	G:G	G:G	G:G	G:G	?:?	A:A	?:?	?:?	?:?	G:G	G:G	G:G	G:G	G:G	G:G	G:G	G:G	G:G	G:G	G:G	G:G	G:G	G:G	G:G	G:G	G:G	?:?	G:G	G:G	G:G
1_0056	G:G	G:G	G:G	G:G	G:G	A:A	A:A	A:A	A:A	A:A	A:A	A:A	A:A	A:A	A:A	A:A	A:A	A:A	A:A	A:A	A:A	A:A	A:A	G:G	G:G	G:G	G:G	G:G	G:G	G:G	A:A	A:A	A:A	A:A	A:A	A:A	G:G	A:A	A:A	A:A	G:G	G:G	A:A	A:A	G:G	G:G	A:A	A:A	A:A
1_0057	A:A	G:G	A:A	A:A	A:A	A:A	G:G	G:G	G:G	G:G	G:G	G:G	G:G	G:G	G:G	G:G	A:A	A:A	G:G	G:G	A:A	G:G	G:G	G:G	G:G	G:G	G:G	G:G	G:G	G:G	G:G	G:G	A:A	G:G	A:A	G:G	A:A	G:G	A:A	A:A	A:A	G:G	G:G	G:G	G:G	G:G	A:A	A:A	G:G
1_0058	A:A	A:A	A:A	A:A	A:A	A:A	G:G	G:G	G:G	G:G	G:G	G:G	G:G	G:G	G:G	G:G	A:A	G:G	?:?	A:A	A:A	A:A	A:A	G:G	?:?	?:?	?:?	?:?	G:G	G:G	G:G	G:G	A:A	G:G	A:A	G:G	A:A	G:G	A:A	A:A	G:G	A:A	G:G	A:A	G:G	G:G	G:G	G:G	G:G
1_0059	G:G	?:?	G:G	G:G	G:G	G:G	C:C	C:G	G:G	G:G	G:G	G:G	G:G	G:G	G:G	G:G	C:C	G:G	?:?	G:G	G:G	G:G	G:G	G:G	?:?	?:?	?:?	?:?	G:G	G:G	G:G	G:G	G:G	G:G	G:G	G:G	G:G	G:G	G:G	G:G	G:G	G:G	C:C	G:G	G:G	G:G	G:G	?:?	G:G
1_0060	C:C	C:C	C:C	A:A	C:C	C:C	A:A	A:C	A:A	A:A	C:C	C:C	A:A	A:A	A:A	A:C	A:A	C:C	A:A	A:A	C:C	C:C	C:C	C:C	A:A	C:C	C:C	C:C	C:C	C:C	A:A	A:A	C:C	A:C	C:C	A:A	C:C	C:C	C:C	C:C	C:C	C:C	A:A	C:C	C:C	C:C	C:C	C:C	A:A
1_0061	T:T	?:?	T:T	T:T	T:T	T:T	T:T	A:T	A:A	A:T	A:A	A:A	A:A	A:T	A:A	A:T	?:?	T:T	?:?	T:T	T:T	T:T	T:T	T:T	?:?	A:A	A:A	A:A	T:T	T:T	T:T	T:T	T:T	A:T	T:T	T:T	T:T	T:T	T:T	T:T	T:T	T:T	A:A	A:A	T:T	T:T	T:T	T:T	A:A
1_0062	G:G	G:G	G:G	C:C	G:G	C:C	C:C	C:C	C:C	C:C	C:C	C:C	C:C	C:C	C:C	C:C	C:C	G:G	C:C	C:C	C:C	G:G	G:G	C:C	C:C	C:C	C:C	C:C	C:C	G:G	C:C	C:C	G:G	C:C	C:C	G:G	C:C	C:C	C:C	C:C	C:C	C:C	C:C	C:C	G:G	C:C	C:C	C:C	C:C
1_0063	G:G	G:G	G:G	G:G	G:G	G:G	G:G	G:G	G:G	G:G	G:G	G:G	G:G	G:G	G:G	G:G	G:G	G:G	G:G	G:G	G:G	G:G	G:G	A:A	G:G	G:G	A:A	G:G	G:G	G:G	G:G	G:G	G:G	G:G	G:G	G:G	A:A	G:G	G:G	G:G	G:G	G:G	G:G	G:G	G:G	G:G	G:G	G:G	G:G
1_0064	A:A	A:A	A:A	A:A	A:A	A:A	C:C	A:C	C:C	C:C	A:A	C:C	A:A	A:C	C:C	A:C	C:C	A:A	A:A	A:A	A:A	A:A	A:A	C:C	C:C	C:C	C:C	C:C	A:A	A:A	C:C	C:C	A:A	A:C	A:A	A:A	A:A	A:A	A:A	A:A	A:A	A:A	C:C	A:A	A:A	A:A	A:A	A:A	C:C
1_0065	A:A	C:C	A:A	C:C	A:A	C:C	A:A	A:C	A:A	C:C	C:C	A:A	A:C	A:A	A:A	A:C	A:A	C:C	A:A	A:A	C:C	A:A	A:A	A:A	A:A	A:A	A:A	A:A	C:C	C:C	C:C	A:A	C:C	A:C	C:C	C:C	C:C	C:C	A:A	C:C	C:C	C:C	C:C	A:A	C:C	A:A	C:C	C:C	C:C
1_0066	G:G	A:A	G:G	A:A	A:A	A:A	G:G	A:G	A:A	A:A	A:A	A:A	A:A	A:G	A:A	A:A	?:?	A:A	A:A	A:A	A:A	A:A	A:A	A:A	?:?	A:A	A:A	A:A	A:A	A:A	A:A	A:A	A:A	A:G	A:A	A:A	A:A	A:A	A:A	A:A	A:A	A:A	G:G	A:A	A:A	A:A	A:A	A:A	A:A
1_0067	A:A	A:A	A:A	A:A	A:A	A:A	G:G	G:G	G:G	G:G	G:G	G:G	G:G	G:G	G:G	G:G	A:A	A:A	A:A	A:A	A:A	A:A	A:A	A:A	A:A	G:G	G:G	A:A	A:A	G:G	G:G	G:G	A:A	G:G	A:A	G:G	A:A	A:A	A:A	A:A	G:G	A:A	G:G	G:G	G:G	A:A	A:A	A:A	G:G
1_0068	A:A	A:A	A:A	?:?	A:A	A:A	G:G	G:G	G:G	G:G	A:A	G:G	G:G	G:G	G:G	A:G	G:G	?:?	A:A	A:A	?:?	A:A	A:A	A:A	A:A	A:A	A:A	A:A	A:A	?:?	G:G	G:G	A:A	G:G	A:A	?:?	A:A	A:A	A:A	A:A	A:A	A:A	G:G	G:G	A:A	A:A	A:A	A:A	G:G
1_0069	G:G	?:?	G:G	G:G	G:G	?:?	G:G	G:G	G:G	G:G	G:G	G:G	G:G	G:G	G:G	G:G	?:?	?:?	?:?	G:G	?:?	?:?	?:?	?:?	?:?	G:G	G:G	?:?	?:?	?:?	A:A	G:G	?:?	G:G	?:?	?:?	?:?	?:?	?:?	?:?	?:?	G:G	G:G	?:?	?:?	G:G	?:?	?:?	G:G
1_0070	A:A	G:G	A:A	A:A	A:A	G:G	A:A	A:G	A:A	A:A	A:A	A:A	A:A	A:A	A:A	A:A	G:G	G:G	G:G	A:A	G:G	G:G	G:G	G:G	A:A	A:A	G:G	G:G	G:G	G:G	A:A	A:A	G:G	A:A	G:G	G:G	G:G	G:G	G:G	G:G	G:G	G:G	A:A	G:G	G:G	G:G	G:G	G:G	G:G
1_0071	G:G	G:G	G:G	G:G	G:G	G:G	G:G	G:G	G:G	G:G	G:G	G:G	G:G	G:G	G:G	G:G	G:G	G:G	G:G	G:G	G:G	G:G	G:G	G:G	G:G	G:G	G:G	G:G	G:G	G:G	G:G	G:G	G:G	A:G	G:G	G:G	G:G	G:G	G:G	G:G	G:G	G:G	G:G	A:A	G:G	G:G	G:G	G:G	G:G
1_0072	G:G	G:G	G:G	G:G	G:G	G:G	G:G	G:G	C:C	G:G	G:G	G:G	G:G	G:G	G:G	G:G	G:G	C:C	?:?	C:C	C:C	G:G	G:G	C:C	?:?	?:?	?:?	?:?	G:G	G:G	G:G	G:G	C:C	G:G	C:G	C:C	C:C	C:C	G:G	C:C	G:G	G:G	C:C	?:?	G:G	G:G	G:G	G:G	G:G
1_0073	?:?	?:?	?:?	?:?	?:?	?:?	?:?	?:?	?:?	?:?	?:?	?:?	?:?	?:?	?:?	?:?	?:?	?:?	?:?	?:?	?:?	?:?	?:?	?:?	?:?	?:?	?:?	?:?	?:?	?:?	?:?	?:?	?:?	?:?	?:?	?:?	?:?	?:?	?:?	?:?	?:?	?:?	?:?	?:?	?:?	?:?	?:?	?:?	?:?
1_0074	C:C	C:C	C:C	A:A	C:C	C:C	A:A	A:A	A:A	A:A	A:A	A:A	A:A	A:A	A:A	A:A	A:A	C:C	C:C	A:A	C:C	C:C	C:C	C:C	C:C	C:C	C:C	C:C	C:C	C:C	C:C	A:A	C:C	A:A	C:C	C:C	C:C	C:C	C:C	C:C	C:C	C:C	A:A	C:C	C:C	C:C	C:C	C:C	A:A
1_0075	T:T	A:A	T:T	T:T	T:T	T:T	A:A	A:A	A:A	A:A	A:A	A:A	A:A	A:A	A:A	A:A	A:A	T:T	T:T	T:T	A:A	T:T	T:T	T:T	T:T	T:T	T:T	A:A	T:T	T:T	A:A	A:A	T:T	A:A	T:T	T:T	A:A	A:A	T:T	A:A	A:A	T:T	A:A	T:T	T:T	T:T	A:A	T:T	A:A
1_0076	G:G	G:G	G:G	G:G	G:G	G:G	A:A	A:A	G:G	A:A	A:A	A:A	?:?	A:G	A:A	A:A	G:G	G:G	A:A	G:G	A:A	G:G	G:G	G:G	G:G	G:G	G:G	G:G	G:G	G:G	G:G	A:A	G:G	A:G	G:G	G:G	G:G	G:G	G:G	G:G	G:G	G:G	A:A	A:A	G:G	G:G	G:G	G:G	A:A
1_0077	G:G	A:A	G:G	G:G	G:G	A:A	A:A	A:A	A:A	A:G	A:A	A:A	A:A	A:A	A:A	A:A	A:A	A:A	A:A	A:A	A:A	A:A	A:A	A:A	G:G	G:G	G:G	G:G	A:A	A:A	A:A	A:A	A:A	A:A	A:A	A:A	A:A	A:A	A:A	A:A	A:A	G:G	A:A	G:G	A:A	G:G	A:A	A:A	A:A
1_0078	G:G	G:G	G:G	G:G	G:G	G:G	A:A	A:A	A:A	A:A	A:A	A:A	A:A	A:A	A:A	A:A	A:A	A:A	A:A	A:A	A:A	A:A	A:A	?:?	A:A	A:A	A:A	A:A	G:G	A:A	A:A	A:A	A:A	A:A	G:G	G:G	G:G	A:A	G:G	G:G	A:A	G:G	A:A	?:?	A:A	A:A	A:A	A:A	A:A
1_0079	G:G	G:G	G:G	G:G	G:G	G:G	C:C	C:C	C:C	C:C	C:C	C:C	C:C	C:C	C:C	C:C	C:C	G:G	C:C	C:C	G:G	G:G	G:G	C:C	C:C	G:G	G:G	G:G	G:G	G:G	C:C	C:C	G:G	C:C	G:G	G:G	C:C	G:G	G:G	G:G	G:G	G:G	C:C	C:C	G:G	C:C	G:G	G:G	C:C
1_0080	A:A	A:A	A:A	A:A	A:A	A:A	A:A	A:G	A:A	A:G	A:A	A:A	A:G	A:G	A:A	A:G	A:A	A:A	A:A	A:A	A:A	A:A	A:A	A:A	A:A	A:A	A:A	A:A	A:A	A:A	A:A	A:A	A:A	G:G	A:A	A:A	A:A	A:A	A:A	A:A	A:A	A:A	A:A	?:?	A:A	A:A	A:A	A:A	A:A
1_0081	A:A	A:A	A:A	A:A	A:A	G:G	G:G	A:A	A:A	G:G	A:A	G:G	A:A	A:A	A:A	A:A	A:A	G:G	G:G	A:A	G:G	G:G	G:G	A:A	A:A	A:A	A:A	A:A	A:A	A:A	G:G	A:A	G:G	A:A	A:G	?:?	G:G	G:G	G:G	G:G	A:A	A:A	A:A	G:G	A:A	A:A	A:A	A:A	A:A
1_0082	A:A	A:A	A:A	A:A	A:A	A:A	G:G	G:G	G:G	G:G	G:G	G:G	G:G	G:G	G:G	G:G	A:A	A:A	A:A	G:G	A:A	A:A	A:A	G:G	A:A	G:G	G:G	G:G	?:?	A:A	G:G	A:A	A:A	G:G	G:G	G:G	?:?	G:G	G:G	A:A	A:A	G:G	G:G	G:G	A:A	G:G	G:G	A:A	G:G
1_0083	T:T	T:T	T:T	T:T	T:T	T:T	T:T	T:T	T:T	A:A	T:T	A:A	A:A	A:T	T:T	T:T	T:T	T:T	T:T	T:T	T:T	T:T	T:T	T:T	T:T	T:T	T:T	T:T	T:T	T:T	T:T	T:T	T:T	A:T	T:T	T:T	T:T	T:T	T:T	T:T	T:T	T:T	T:T	T:T	T:T	T:T	T:T	T:T	A:A
1_0084	C:C	C:C	C:C	A:A	C:C	C:C	A:A	A:A	A:A	A:A	C:C	A:A	A:A	A:C	A:A	A:C	C:C	C:C	C:C	C:C	C:C	C:C	C:C	C:C	A:A	A:A	A:A	A:A	C:C	C:C	C:C	A:A	C:C	A:A	C:C	C:C	C:C	C:C	C:C	C:C	C:C	C:C	A:A	C:C	C:C	C:C	C:C	C:C	A:A
1_0085	G:G	G:G	G:G	G:G	?:?	A:A	A:A	A:A	A:A	A:A	G:G	A:A	A:A	A:A	A:A	A:G	A:A	A:A	A:A	G:G	A:A	A:A	A:A	A:A	?:?	G:G	A:A	G:G	G:G	G:G	A:A	A:A	A:A	A:A	A:A	A:A	G:G	A:A	A:A	A:A	G:G	G:G	A:A	G:G	G:G	G:G	A:A	A:A	G:G
1_0086	T:T	T:T	T:T	?:?	T:T	T:T	A:A	A:A	A:A	A:A	A:A	A:A	A:A	A:A	A:A	A:A	A:A	?:?	T:T	T:T	T:T	T:T	?:?	A:A	A:A	A:A	A:A	A:A	?:?	?:?	A:A	A:A	T:T	A:A	T:T	T:T	T:T	T:T	T:T	T:T	T:T	T:T	A:A	A:A	T:T	T:T	T:T	T:T	A:A
1_0087	G:G	G:G	G:G	G:G	G:G	G:G	C:C	C:G	G:G	G:G	C:C	C:C	C:C	C:G	G:G	C:G	G:G	G:G	G:G	G:G	G:G	G:G	G:G	G:G	G:G	G:G	G:G	G:G	G:G	G:G	C:C	G:G	G:G	C:G	G:G	G:G	G:G	G:G	G:G	G:G	G:G	G:G	C:C	G:G	G:G	G:G	G:G	G:G	G:G
1_0088	A:A	A:A	A:A	A:A	A:A	A:A	A:A	A:A	G:G	A:A	A:A	A:A	A:A	A:G	A:A	A:A	A:A	A:A	A:A	A:A	A:A	A:A	A:A	A:A	A:A	A:A	A:A	A:A	A:A	A:A	A:A	A:A	A:A	A:G	A:A	A:A	A:A	A:A	A:A	A:A	A:A	A:A	A:A	A:A	A:A	A:A	A:A	A:A	A:A
1_0089	A:A	A:A	A:A	G:G	A:A	A:A	G:G	G:G	G:G	G:G	G:G	G:G	G:G	G:G	G:G	G:G	G:G	A:A	A:A	A:A	A:A	?:?	A:A	A:A	G:G	G:G	G:G	G:G	A:A	A:A	G:G	G:G	A:A	G:G	A:A	A:A	A:A	A:A	A:A	A:A	A:A	A:A	G:G	G:G	A:A	A:A	A:A	A:A	G:G
1_0090	A:A	A:A	A:A	A:A	A:A	C:C	C:C	C:C	C:C	C:C	A:A	C:C	C:C	?:?	C:C	?:?	A:A	A:A	A:A	C:C	C:C	A:A	A:A	A:A	A:A	A:A	A:A	A:A	A:A	A:A	C:C	C:C	A:A	C:C	C:C	A:A	C:C	A:A	A:A	A:A	C:C	A:A	A:A	A:A	A:A	A:A	C:C	C:C	A:A
1_0091	A:A	A:A	A:A	A:A	A:A	A:A	A:A	A:A	A:A	A:A	A:A	A:A	C:C	A:A	A:A	A:A	A:A	C:C	C:C	C:C	A:A	A:A	A:A	A:A	A:A	A:A	A:A	A:A	A:A	A:A	A:A	C:C	A:A	A:A	A:A	A:A	A:A	A:A	A:A	A:A	A:A	A:A	A:A	A:A	A:A	A:A	A:A	A:A	A:A
1_0092	A:A	A:A	A:A	A:A	A:A	A:A	G:G	G:G	G:G	A:A	G:G	G:G	A:A	A:A	G:G	G:G	A:A	A:A	A:A	A:A	A:A	A:A	A:A	A:A	A:A	A:A	A:A	A:A	G:G	A:A	G:G	G:G	A:A	A:A	A:A	A:A	A:A	A:A	A:A	A:A	A:A	A:A	A:A	G:G	A:A	A:A	A:A	A:A	A:A
1_0093	A:A	A:A	A:A	A:A	A:A	A:A	G:G	A:G	A:A	A:A	A:A	A:A	A:G	G:G	A:A	A:A	G:G	A:A	G:G	G:G	A:A	A:A	A:A	G:G	G:G	G:G	G:G	G:G	A:A	A:A	G:G	G:G	A:A	G:G	A:A	A:A	A:A	A:A	A:A	A:A	A:A	A:A	A:A	G:G	A:A	A:A	A:A	A:A	A:A
1_0094	?:?	?:?	?:?	?:?	?:?	?:?	?:?	?:?	?:?	?:?	?:?	?:?	?:?	?:?	?:?	?:?	?:?	?:?	?:?	?:?	?:?	?:?	?:?	?:?	?:?	?:?	?:?	?:?	?:?	?:?	?:?	?:?	?:?	?:?	?:?	?:?	?:?	?:?	?:?	?:?	?:?	?:?	?:?	?:?	?:?	?:?	?:?	?:?	?:?
1_0095	A:A	C:C	A:A	A:A	A:A	C:C	C:C	A:C	C:C	A:C	C:C	C:C	A:A	C:C	A:A	A:C	A:A	C:C	C:C	C:C	C:C	C:C	C:C	C:C	A:A	A:A	A:A	A:A	A:A	C:C	C:C	C:C	A:A	A:C	C:C	A:A	C:C	A:A	C:C	C:C	C:C	A:A	A:A	A:A	C:C	C:C	C:C	A:A	A:A
1_0096	A:A	A:A	A:A	A:A	A:A	G:G	A:A	A:A	A:A	A:A	A:A	A:A	A:A	A:G	A:A	A:A	G:G	A:A	A:A	A:A	A:A	A:A	A:A	A:A	G:G	A:A	A:A	A:A	A:A	G:G	G:G	A:A	G:G	G:G	G:G	G:G	G:G	G:G	G:G	G:G	G:G	G:G	A:A	A:A	G:G	G:G	G:G	G:G	G:G
1_0097	A:A	A:A	A:A	A:A	A:A	A:A	G:G	G:G	G:G	G:G	G:G	G:G	G:G	G:G	G:G	G:G	A:A	A:A	A:A	A:A	A:A	A:A	A:A	A:A	A:A	A:A	A:A	A:A	A:A	A:A	G:G	G:G	A:A	G:G	A:A	A:A	A:A	A:A	A:A	A:A	A:A	A:A	G:G	G:G	A:A	A:A	A:A	A:A	G:G
1_0098	?:?	?:?	?:?	?:?	?:?	?:?	?:?	?:?	?:?	?:?	?:?	?:?	?:?	?:?	?:?	?:?	?:?	?:?	?:?	?:?	?:?	?:?	?:?	?:?	?:?	?:?	?:?	?:?	?:?	?:?	?:?	?:?	?:?	?:?	?:?	?:?	?:?	?:?	?:?	?:?	?:?	?:?	?:?	?:?	?:?	?:?	?:?	?:?	?:?
1_0099	A:A	A:A	A:A	A:A	A:A	A:A	G:G	G:G	G:G	G:G	G:G	G:G	G:G	G:G	G:G	G:G	G:G	A:A	A:A	A:A	A:A	A:A	A:A	A:A	A:A	A:A	A:A	A:A	A:A	A:A	G:G	G:G	A:A	G:G	A:A	A:A	A:A	A:A	A:A	A:A	A:A	A:A	G:G	G:G	A:A	A:A	A:A	A:A	G:G
1_0100	G:G	A:A	G:G	G:G	G:G	A:A	A:A	A:A	A:A	A:A	A:A	A:A	A:A	A:A	A:A	A:A	A:A	A:A	A:A	A:A	A:A	A:A	A:A	?:?	A:G	A:A	A:A	A:A	A:A	A:A	A:A	A:A	A:A	A:A	A:A	A:A	A:A	A:A	A:A	A:A	A:A	A:A	A:A	A:A	A:A	G:G	A:A	A:A	A:A
1_0101	G:G	G:G	G:G	G:G	G:G	A:A	A:A	A:G	G:G	A:G	A:A	A:A	A:A	A:G	G:G	A:A	A:A	G:G	G:G	A:A	A:A	G:G	G:G	G:G	G:G	G:G	G:G	G:G	G:G	G:G	G:G	A:A	G:G	A:G	A:A	G:G	G:G	G:G	A:A	A:A	G:G	G:G	A:A	A:A	G:G	G:G	A:A	G:G	A:A
1_0102	C:C	C:C	C:C	C:C	C:C	C:C	A:A	A:C	C:C	C:C	C:C	A:A	C:C	A:A	C:C	C:C	A:A	C:C	A:A	A:A	C:C	C:C	C:C	C:C	C:C	C:C	C:C	C:C	C:C	C:C	A:A	A:A	C:C	A:C	C:C	C:C	C:C	C:C	C:C	C:C	C:C	C:C	C:C	A:A	C:C	C:C	C:C	C:C	C:C
1_0103	A:A	A:A	A:A	A:A	A:A	A:A	A:A	A:C	C:C	C:C	C:C	A:A	A:A	A:C	C:C	C:C	A:A	A:A	A:A	A:A	A:A	A:A	A:A	A:A	A:A	A:A	A:A	A:A	A:A	A:A	C:C	A:A	A:A	A:A	A:A	A:A	A:A	A:A	A:A	A:A	A:A	A:A	C:C	C:C	A:A	A:A	A:A	A:A	A:A
1_0104	A:A	A:A	A:A	A:A	A:A	G:G	A:A	A:A	A:A	A:A	A:A	A:A	A:A	A:A	A:A	A:A	A:A	G:G	G:G	G:G	G:G	G:G	G:G	A:A	A:A	A:A	A:A	A:A	A:A	G:G	A:A	A:A	G:G	A:A	G:G	G:G	G:G	G:G	G:G	G:G	G:G	G:G	A:A	A:A	G:G	G:G	G:G	G:G	A:A
1_0105	A:A	A:A	A:A	A:A	A:A	A:A	A:G	G:G	G:G	G:G	G:G	G:G	G:G	G:G	G:G	G:G	G:G	A:A	G:G	G:G	A:A	A:A	A:A	A:A	A:A	G:G	G:G	G:G	A:A	A:A	G:G	G:G	A:A	G:G	A:A	A:A	A:A	A:A	A:A	A:A	A:A	A:A	G:G	G:G	A:A	A:A	A:A	G:G	G:G
1_0106	C:C	C:C	C:C	C:C	C:C	C:C	A:A	A:C	A:A	A:A	A:A	A:A	C:C	A:C	A:A	A:C	C:C	A:A	C:C	A:A	C:C	A:A	A:A	A:A	A:A	A:A	A:A	A:A	C:C	C:C	A:A	A:A	A:A	A:C	A:A	A:A	C:C	C:C	C:C	A:A	C:C	C:C	A:A	A:A	C:C	C:C	C:C	A:A	A:A
1_0107	G:G	G:G	G:G	C:C	G:G	G:G	?:?	C:G	?:?	?:?	?:?	?:?	?:?	?:?	?:?	?:?	?:?	G:G	?:?	C:C	G:G	G:G	G:G	G:G	G:G	G:G	G:G	G:G	G:G	G:G	?:?	?:?	G:G	C:G	G:G	G:G	G:G	G:G	G:G	G:G	G:G	G:G	C:C	C:C	G:G	C:C	G:G	G:G	G:G
1_0108	A:A	A:A	A:A	A:A	A:A	A:A	G:G	A:G	A:A	A:A	A:A	G:G	A:A	A:G	A:A	A:A	A:A	G:G	G:G	A:A	A:A	G:G	G:G	A:A	A:A	A:A	A:A	A:A	A:A	A:A	A:A	G:G	A:A	A:G	A:A	A:A	A:A	A:A	A:A	A:A	A:A	A:A	G:G	A:A	A:A	A:A	A:A	A:A	A:A
1_0109	A:A	C:C	A:A	A:A	A:A	A:A	A:A	A:C	C:C	A:C	C:C	C:C	C:C	A:C	C:C	C:C	A:A	A:A	A:A	A:A	A:A	A:A	A:A	C:C	A:A	C:C	C:C	C:C	C:C	A:A	A:A	A:A	A:A	A:C	A:A	A:A	A:A	A:A	A:A	A:A	A:A	A:A	C:C	A:A	A:A	A:A	A:A	A:A	A:A
1_0110	G:G	G:G	G:G	G:G	G:G	A:A	G:G	G:G	G:G	A:G	A:A	G:G	G:G	A:A	A:A	A:G	A:A	G:G	G:G	G:G	A:A	A:A	A:A	G:G	A:A	G:G	G:G	G:G	G:G	A:A	A:A	G:G	A:A	A:A	A:A	A:A	A:A	A:A	A:A	A:A	A:A	A:A	A:A	G:G	A:A	A:A	A:A	A:A	A:A
1_0111	A:A	G:G	A:A	A:A	A:A	A:A	G:G	G:G	G:G	A:G	G:G	A:A	G:G	G:G	G:G	G:G	A:A	A:A	A:A	G:G	A:A	A:A	A:A	G:G	A:A	G:G	G:G	G:G	G:G	A:A	G:G	G:G	A:A	G:G	A:A	A:A	A:A	A:A	A:A	A:A	A:A	A:A	A:A	A:A	A:A	A:A	A:A	A:A	A:A
1_0112	A:A	A:A	A:A	A:A	A:A	G:G	G:G	A:G	A:A	A:G	G:G	G:G	G:G	A:G	A:A	G:G	G:G	A:A	A:A	G:G	G:G	A:A	A:A	A:A	A:A	A:A	A:A	A:A	A:A	A:A	A:A	G:G	A:A	A:G	G:G	A:A	A:A	A:A	G:G	G:G	A:A	A:A	G:G	G:G	A:A	A:A	G:G	A:A	G:G
1_0113	G:G	C:C	G:G	G:G	G:G	C:C	C:C	C:C	C:C	C:C	C:C	C:C	C:C	C:C	C:C	C:C	C:C	C:C	C:C	C:C	C:C	C:C	C:C	C:C	C:C	C:C	C:C	C:C	C:C	C:C	C:C	C:C	C:C	C:C	C:C	C:C	C:C	C:C	C:C	C:C	C:C	C:C	C:C	C:C	C:C	C:C	C:C	C:C	C:C
1_0114	?:?	?:?	?:?	?:?	?:?	?:?	?:?	?:?	?:?	?:?	?:?	?:?	?:?	?:?	?:?	?:?	?:?	?:?	?:?	?:?	?:?	?:?	?:?	?:?	?:?	?:?	?:?	?:?	?:?	?:?	?:?	?:?	?:?	?:?	?:?	?:?	?:?	?:?	?:?	?:?	?:?	?:?	?:?	?:?	?:?	?:?	?:?	?:?	?:?
1_0115	G:G	G:G	G:G	G:G	G:G	G:G	A:A	A:A	A:A	A:A	G:G	G:G	A:A	A:A	G:G	A:A	A:A	A:A	G:G	G:G	G:G	G:G	G:G	A:A	A:A	A:A	A:A	A:A	G:G	A:A	A:A	G:G	G:G	A:A	G:G	A:A	G:G	G:G	G:G	G:G	G:G	G:G	A:A	A:A	A:A	G:G	G:G	G:G	A:A
1_0116	G:G	G:G	G:G	G:G	G:G	G:G	C:G	C:C	C:C	C:C	C:C	C:C	C:C	?:?	C:C	C:C	C:C	G:G	G:G	G:G	G:G	G:G	G:G	C:C	C:C	C:C	C:C	C:C	G:G	G:G	G:G	C:C	G:G	?:?	G:G	G:G	G:G	G:G	G:G	G:G	G:G	G:G	C:C	C:C	G:G	G:G	G:G	G:G	C:C
1_0117	C:C	C:C	C:C	C:C	C:C	C:C	A:A	A:A	A:A	A:A	A:A	A:A	A:A	A:A	A:A	A:A	C:C	C:C	C:C	C:C	C:C	C:C	C:C	C:C	?:?	C:C	C:C	?:?	C:C	C:C	A:A	A:A	C:C	A:A	C:C	C:C	C:C	C:C	C:C	C:C	C:C	C:C	A:A	A:A	C:C	C:C	C:C	C:C	A:A
1_0118	?:?	?:?	?:?	?:?	?:?	?:?	?:?	?:?	?:?	?:?	?:?	?:?	?:?	?:?	?:?	?:?	?:?	?:?	?:?	?:?	?:?	?:?	?:?	?:?	?:?	?:?	?:?	?:?	?:?	?:?	?:?	?:?	?:?	?:?	?:?	?:?	?:?	?:?	?:?	?:?	?:?	?:?	?:?	?:?	?:?	?:?	?:?	?:?	?:?
1_0119	T:T	T:T	T:T	T:T	T:T	T:T	A:A	A:A	A:A	A:A	A:A	A:A	A:A	A:A	A:A	A:A	A:A	T:T	T:T	T:T	T:T	T:T	T:T	T:T	T:T	T:T	T:T	T:T	T:T	T:T	A:A	A:A	T:T	A:A	T:T	T:T	T:T	T:T	T:T	T:T	T:T	A:A	A:A	A:A	T:T	A:A	T:T	T:T	A:A
1_0120	A:A	A:A	A:A	A:A	A:A	A:A	G:G	G:G	G:G	G:G	G:G	G:G	G:G	G:G	G:G	G:G	A:A	A:A	A:A	A:A	A:A	A:A	A:A	A:A	A:A	A:A	A:A	A:A	A:A	A:A	G:G	G:G	A:A	G:G	A:A	A:A	A:A	A:A	A:A	A:A	A:A	G:G	G:G	G:G	A:A	A:A	G:G	G:G	G:G
1_0121	T:T	T:T	T:T	T:T	T:T	T:T	A:A	A:T	T:T	T:T	T:T	T:T	A:T	A:A	T:T	T:T	A:A	T:T	A:A	A:A	T:T	T:T	T:T	A:A	A:A	A:A	A:A	A:A	T:T	T:T	A:A	A:A	T:T	A:A	T:T	T:T	T:T	T:T	T:T	T:T	T:T	T:T	A:A	A:A	T:T	T:T	T:T	T:T	A:A
1_0122	G:G	A:A	G:G	G:G	G:G	A:A	A:A	A:A	A:A	A:A	A:A	A:A	A:A	A:A	A:A	A:A	A:A	A:A	A:A	A:A	A:A	A:A	A:A	G:G	G:G	G:G	G:G	G:G	A:A	A:A	A:A	A:A	A:A	A:A	A:A	A:A	A:A	A:A	A:A	A:A	A:A	A:A	A:A	A:A	A:A	A:A	A:A	A:A	A:A
1_0123	G:G	A:A	G:G	G:G	G:G	G:G	A:A	A:G	G:G	G:G	G:G	A:A	A:A	A:G	G:G	A:G	G:G	A:A	A:A	G:G	A:A	A:A	A:A	A:A	A:A	A:A	A:A	A:A	A:A	G:G	A:A	G:G	A:A	A:G	G:G	G:G	G:G	G:G	A:A	G:G	A:A	G:G	A:A	A:A	G:G	G:G	G:G	G:G	G:G
1_0124	C:C	C:C	G:G	G:G	C:C	C:C	G:G	C:G	G:G	G:G	C:C	C:C	G:G	G:G	C:C	C:G	C:C	C:C	C:C	C:C	C:C	C:C	C:C	G:G	C:C	?:?	?:?	?:?	C:C	C:C	C:C	G:G	C:C	C:G	C:C	C:C	C:C	C:C	C:C	C:C	C:C	C:C	C:C	C:C	C:C	C:C	C:C	C:C	C:C
1_0125	A:A	A:A	A:A	A:A	A:A	A:A	A:A	A:A	A:A	A:A	A:A	A:A	A:A	A:A	A:A	A:A	G:G	A:A	A:A	A:A	A:A	A:A	A:A	A:A	A:A	G:G	G:G	A:A	A:A	A:A	A:A	A:A	A:A	A:A	A:A	A:A	A:A	A:A	A:A	A:A	A:A	A:A	A:A	?:?	A:A	A:A	A:A	A:A	A:A
1_0126	G:G	A:A	G:G	G:G	G:G	A:A	G:G	A:G	A:A	A:A	A:A	G:G	A:A	A:G	A:A	A:A	A:A	G:G	G:G	G:G	A:A	A:A	A:A	G:G	G:G	G:G	G:G	G:G	A:A	G:G	A:A	G:G	A:A	A:G	A:A	A:A	G:G	A:A	A:A	A:A	A:A	A:A	G:G	A:A	G:G	A:A	A:A	A:A	G:G
1_0127	A:A	?:?	A:A	A:A	A:A	G:G	A:A	A:G	A:A	A:A	A:A	A:A	A:A	A:A	A:A	A:A	?:?	G:G	G:G	G:G	G:G	G:G	G:G	G:G	G:G	G:G	?:?	G:G	A:A	A:A	A:A	A:A	G:G	A:A	A:G	A:A	G:G	G:G	A:A	G:G	A:A	A:A	A:A	A:A	A:A	A:A	A:A	A:A	A:A
1_0128	G:G	G:G	G:G	G:G	G:G	G:G	C:C	C:C	C:C	C:C	C:C	C:C	C:C	C:C	C:C	C:C	G:G	G:G	G:G	C:C	G:G	G:G	G:G	G:G	C:C	G:G	G:G	C:C	G:G	G:G	C:C	C:C	G:G	C:C	G:G	G:G	G:G	G:G	G:G	G:G	G:G	G:G	C:C	C:C	G:G	C:C	G:G	G:G	C:C
1_0129	T:T	A:A	T:T	T:T	T:T	T:T	A:A	A:A	A:A	A:A	A:A	A:A	A:A	A:A	A:A	A:A	A:A	A:A	T:T	A:A	T:T	T:T	T:T	T:T	T:T	T:T	T:T	T:T	A:A	A:A	A:A	A:A	T:T	A:A	T:T	T:T	A:A	T:T	T:T	A:A	T:T	T:T	A:A	A:A	A:A	T:T	A:A	T:T	A:A
1_0130	A:A	G:G	G:G	A:A	G:G	G:G	A:A	A:A	A:A	A:A	G:G	A:A	A:A	A:A	A:A	A:G	A:A	G:G	G:G	A:A	A:A	A:A	A:A	G:G	A:A	G:G	A:A	G:G	G:G	G:G	A:A	A:A	A:A	A:A	A:A	A:A	A:A	A:A	A:A	A:A	G:G	A:A	A:A	G:G	G:G	A:A	A:A	A:A	A:A
1_0131	G:G	A:A	G:G	G:G	G:G	G:G	A:A	A:A	A:A	A:A	A:A	A:A	A:A	A:A	A:A	A:A	A:A	A:A	A:A	A:A	G:G	A:A	A:A	A:A	A:A	A:A	A:A	A:A	A:A	A:A	A:A	A:A	G:G	A:A	G:G	A:A	G:G	G:G	A:A	G:G	A:A	G:G	A:A	A:A	A:A	A:A	G:G	G:G	A:A
1_0132	A:A	A:A	A:A	A:A	A:A	?:?	A:A	?:?	?:?	?:?	?:?	?:?	?:?	A:A	?:?	?:?	?:?	A:A	?:?	?:?	?:?	A:A	A:A	?:?	?:?	?:?	?:?	?:?	A:A	A:A	?:?	?:?	A:A	?:?	?:?	A:A	A:A	A:A	A:A	?:?	A:A	A:A	?:?	?:?	A:A	?:?	?:?	A:A	?:?
1_0133	A:A	A:A	A:A	A:A	A:A	A:A	G:G	?:?	G:G	G:G	A:A	G:G	G:G	G:G	G:G	A:G	?:?	A:A	A:A	A:A	A:A	A:A	A:A	A:A	A:A	A:A	A:A	A:A	A:A	A:A	G:G	G:G	A:A	?:?	A:A	A:A	A:A	A:A	A:A	A:A	A:A	A:A	G:G	G:G	A:A	A:A	A:A	A:A	A:A
1_0134	A:A	A:A	A:A	G:G	A:A	A:A	A:A	A:A	A:A	A:A	A:A	A:A	A:A	A:A	A:A	A:A	A:A	A:A	A:A	A:A	A:A	A:A	A:A	A:A	A:A	A:A	A:A	A:A	A:A	A:A	A:A	A:A	A:A	A:A	A:A	A:A	A:A	A:A	A:A	A:A	A:A	A:A	A:A	A:A	A:A	A:A	A:A	A:A	A:A
1_0135	?:?	?:?	?:?	?:?	?:?	?:?	?:?	?:?	?:?	?:?	?:?	?:?	?:?	?:?	?:?	?:?	?:?	?:?	?:?	?:?	?:?	?:?	?:?	?:?	?:?	?:?	?:?	?:?	?:?	?:?	?:?	?:?	?:?	?:?	?:?	?:?	?:?	?:?	?:?	?:?	?:?	?:?	?:?	?:?	?:?	?:?	?:?	?:?	?:?
1_0136	G:G	G:G	G:G	G:G	G:G	G:G	A:A	?:?	G:G	G:G	G:G	G:G	?:?	?:?	G:G	G:G	A:A	G:G	A:A	A:A	G:G	G:G	G:G	A:A	A:A	A:A	A:A	A:A	G:G	G:G	A:A	A:A	G:G	A:A	G:G	G:G	G:G	G:G	G:G	G:G	G:G	G:G	A:A	A:A	G:G	G:G	G:G	G:G	A:A
1_0137	G:G	G:G	G:G	G:G	G:G	G:G	G:G	A:A	A:A	G:G	G:G	G:G	G:G	G:G	G:G	G:G	A:A	G:G	G:G	G:G	G:G	G:G	G:G	A:A	A:A	A:A	A:A	A:A	G:G	G:G	G:G	G:G	G:G	A:G	G:G	G:G	G:G	G:G	G:G	G:G	G:G	G:G	G:G	G:G	G:G	G:G	G:G	G:G	A:A
1_0138	?:?	?:?	?:?	?:?	?:?	?:?	A:A	A:A	A:A	A:A	A:A	A:A	A:A	A:A	A:A	A:A	?:?	?:?	?:?	?:?	?:?	G:G	?:?	?:?	?:?	?:?	?:?	?:?	?:?	?:?	A:A	A:A	?:?	A:A	?:?	?:?	?:?	?:?	?:?	?:?	?:?	?:?	?:?	?:?	?:?	?:?	?:?	?:?	?:?
1_0139	A:A	C:C	A:A	A:A	A:A	C:C	C:C	C:C	C:C	C:C	C:C	C:C	C:C	C:C	C:C	C:C	C:C	C:C	C:C	C:C	C:C	C:C	C:C	A:A	A:A	A:A	C:C	A:A	C:C	A:A	C:C	C:C	C:C	C:C	C:C	C:C	C:C	C:C	C:C	C:C	A:A	A:A	C:C	C:C	A:A	A:A	C:C	C:C	C:C
1_0140	A:A	A:A	A:A	G:G	A:A	A:A	G:G	A:G	G:G	A:A	G:G	G:G	G:G	A:G	G:G	G:G	G:G	A:A	A:A	A:A	A:A	G:G	G:G	A:A	?:?	A:A	A:A	A:A	A:A	A:A	G:G	G:G	A:A	A:G	A:A	A:A	A:A	A:A	A:A	A:A	A:A	A:A	G:G	G:G	A:A	A:A	A:A	A:A	G:G
1_0141	A:A	G:G	A:A	A:A	A:A	A:A	G:G	G:G	G:G	G:G	G:G	G:G	G:G	G:G	G:G	G:G	G:G	G:G	G:G	G:G	A:A	G:G	G:G	G:G	A:A	G:G	G:G	G:G	G:G	G:G	G:G	G:G	A:A	G:G	A:A	G:G	A:A	A:A	G:G	A:A	G:G	A:A	G:G	G:G	G:G	G:G	A:A	A:A	G:G
1_0142	A:A	T:T	A:A	A:A	A:A	T:T	A:A	A:T	T:T	T:T	T:T	A:A	T:T	A:T	A:A	T:T	A:A	T:T	T:T	T:T	T:T	T:T	T:T	T:T	T:T	T:T	T:T	T:T	T:T	A:A	A:A	A:A	T:T	A:T	T:T	A:A	T:T	T:T	T:T	T:T	T:T	T:T	T:T	A:A	A:A	A:A	T:T	T:T	T:T
1_0143	T:T	T:T	T:T	T:T	T:T	T:T	A:A	A:A	A:A	A:A	A:A	A:A	A:A	A:A	A:A	A:A	A:A	T:T	A:A	T:T	T:T	T:T	T:T	A:A	A:A	?:?	A:A	A:A	T:T	T:T	A:A	A:A	T:T	A:A	T:T	T:T	T:T	T:T	T:T	T:T	T:T	A:A	A:A	A:A	T:T	A:A	T:T	T:T	A:A
1_0144	G:G	A:A	G:G	G:G	G:G	A:A	A:A	A:A	A:A	A:A	A:A	A:A	A:A	A:A	A:A	A:A	A:A	G:G	A:A	A:A	A:A	G:G	G:G	G:G	G:G	G:G	G:G	G:G	A:A	G:G	A:A	A:A	G:G	A:A	G:G	A:A	G:G	G:G	A:A	G:G	G:G	A:A	A:A	G:G	G:G	G:G	A:A	G:G	A:A
1_0145	C:C	C:C	C:C	C:C	C:C	A:A	C:C	C:C	C:C	C:C	C:C	C:C	C:C	C:C	C:C	C:C	C:C	A:A	A:A	A:A	A:A	A:A	A:A	C:C	C:C	C:C	C:C	C:C	C:C	C:C	C:C	C:C	A:A	C:C	A:A	C:C	A:A	A:A	A:A	A:A	C:C	A:A	C:C	C:C	C:C	C:C	A:A	A:A	C:C
1_0146	G:G	A:A	G:G	G:G	G:G	A:A	G:G	G:G	G:G	G:G	G:G	G:G	G:G	G:G	G:G	G:G	G:G	A:A	A:A	G:G	A:A	A:A	G:G	G:G	G:G	G:G	G:G	G:G	A:A	G:G	G:G	G:G	A:A	G:G	A:A	A:A	A:A	A:A	A:A	A:A	A:A	G:G	G:G	G:G	G:G	A:A	A:A	A:A	G:G
1_0147	?:?	?:?	?:?	?:?	?:?	?:?	A:A	A:A	C:C	A:C	C:C	A:A	A:C	A:C	C:C	A:C	?:?	?:?	?:?	?:?	?:?	C:C	?:?	?:?	?:?	?:?	?:?	?:?	?:?	?:?	A:A	C:C	?:?	A:A	?:?	?:?	?:?	?:?	?:?	?:?	?:?	?:?	?:?	?:?	?:?	?:?	?:?	?:?	?:?
1_0148	G:G	?:?	G:G	G:G	G:G	G:G	A:A	A:A	A:A	A:A	A:A	A:A	A:A	A:A	A:A	A:A	?:?	G:G	?:?	A:A	G:G	G:G	G:G	?:?	?:?	?:?	?:?	?:?	A:A	G:G	A:A	A:A	G:G	A:A	G:G	G:G	G:G	G:G	G:G	G:G	G:G	G:G	A:A	?:?	G:G	G:G	A:A	G:G	A:A
1_0149	?:?	A:A	?:?	?:?	?:?	A:A	G:G	G:G	G:G	G:G	G:G	G:G	G:G	G:G	G:G	G:G	?:?	A:A	?:?	A:A	A:A	A:A	A:A	?:?	?:?	?:?	?:?	?:?	A:A	A:A	G:G	G:G	A:A	G:G	A:A	A:A	A:A	A:A	A:A	A:A	A:A	A:A	?:?	?:?	A:A	A:A	A:A	A:A	?:?
1_0150	G:G	G:G	G:G	G:G	G:G	G:G	A:A	A:G	G:G	G:G	G:G	G:G	A:G	A:G	A:A	G:G	G:G	G:G	G:G	G:G	G:G	G:G	G:G	G:G	G:G	G:G	G:G	G:G	G:G	G:G	G:G	A:A	G:G	A:G	G:G	G:G	G:G	G:G	G:G	G:G	G:G	G:G	A:A	G:G	G:G	G:G	G:G	G:G	G:G
1_0151	A:A	A:A	A:A	A:A	A:A	A:A	G:G	A:G	G:G	G:G	A:A	A:A	A:A	A:G	A:A	A:G	A:A	G:G	A:A	A:A	A:A	A:A	A:A	A:A	A:A	A:A	A:A	A:A	A:A	A:A	A:A	G:G	A:A	A:G	A:A	A:A	A:A	A:A	A:A	A:A	A:A	A:A	G:G	A:A	A:A	A:A	A:A	A:A	A:A
1_0152	?:?	?:?	?:?	?:?	?:?	?:?	?:?	?:?	?:?	?:?	?:?	?:?	?:?	?:?	?:?	?:?	?:?	?:?	?:?	?:?	?:?	?:?	?:?	?:?	?:?	?:?	?:?	?:?	?:?	?:?	?:?	?:?	?:?	?:?	?:?	?:?	?:?	?:?	?:?	?:?	?:?	?:?	?:?	?:?	?:?	?:?	?:?	?:?	?:?
1_0153	A:A	A:A	A:A	A:A	A:A	G:G	G:G	A:G	G:G	G:G	G:G	G:G	A:A	G:G	G:G	A:G	A:A	A:A	G:G	G:G	G:G	G:G	G:G	A:A	A:A	A:A	A:A	A:A	A:A	A:A	G:G	A:A	G:G	G:G	G:G	G:G	G:G	G:G	G:G	G:G	A:A	G:G	G:G	A:A	A:A	A:A	G:G	G:G	G:G
1_0154	A:A	A:A	A:A	A:A	A:A	A:A	G:G	G:G	G:G	G:G	A:A	G:G	G:G	G:G	G:G	?:?	G:G	A:A	A:A	A:A	G:G	A:A	A:A	A:A	A:A	A:A	A:A	G:G	A:A	A:A	G:G	G:G	A:A	G:G	A:G	A:A	A:A	A:A	A:G	G:G	A:A	A:A	G:G	G:G	A:A	A:A	G:G	A:A	G:G
1_0155	C:C	G:G	C:C	C:C	C:C	G:G	G:G	G:G	G:G	G:G	G:G	G:G	G:G	G:G	G:G	G:G	C:C	G:G	G:G	G:G	G:G	G:G	G:G	G:G	G:G	G:G	G:G	G:G	G:G	G:G	G:G	G:G	G:G	G:G	G:G	G:G	G:G	G:G	G:G	G:G	G:G	G:G	G:G	G:G	G:G	G:G	G:G	G:G	G:G
1_0156	?:?	?:?	?:?	?:?	?:?	?:?	?:?	?:?	?:?	?:?	?:?	?:?	?:?	?:?	?:?	?:?	?:?	?:?	?:?	?:?	?:?	?:?	?:?	?:?	?:?	?:?	?:?	?:?	?:?	?:?	?:?	?:?	?:?	?:?	?:?	?:?	?:?	?:?	?:?	?:?	?:?	?:?	?:?	?:?	?:?	?:?	?:?	?:?	?:?
1_0157	A:A	A:A	A:A	A:A	A:A	G:G	A:A	A:A	G:G	A:A	A:A	G:G	G:G	A:A	A:A	A:A	A:A	A:A	A:A	A:A	A:A	A:A	A:A	A:A	A:A	A:A	A:A	A:A	A:A	A:A	A:A	A:A	A:A	A:G	A:A	A:A	A:A	A:A	G:G	A:A	G:G	A:A	A:A	A:A	A:A	A:A	A:A	G:G	G:G
1_0158	A:A	A:A	A:A	A:A	A:A	A:A	A:A	A:A	A:A	A:A	A:A	A:A	A:A	A:A	A:A	A:A	G:G	A:A	A:A	A:A	A:A	A:A	A:A	G:G	G:G	G:G	G:G	G:G	A:A	A:A	A:A	A:A	A:A	A:A	A:A	A:A	A:A	A:A	A:A	A:A	A:A	A:A	A:A	A:A	A:A	A:A	A:A	A:A	G:G
1_0159	A:A	A:A	A:A	A:A	A:A	A:A	A:A	A:A	A:A	A:A	A:A	A:A	A:A	A:A	A:A	A:A	A:A	A:A	A:A	A:A	A:A	A:A	A:A	A:A	A:A	A:A	A:A	A:A	A:A	A:A	A:A	A:A	A:A	A:A	A:A	A:A	A:A	A:A	A:A	A:A	A:A	A:A	A:A	A:A	A:A	A:A	A:A	A:A	A:A
1_0160	G:G	G:G	G:G	G:G	G:G	G:G	A:A	A:A	G:G	G:G	G:G	A:A	G:G	G:G	G:G	G:G	G:G	G:G	G:G	G:G	G:G	G:G	G:G	G:G	G:G	G:G	G:G	G:G	G:G	G:G	G:G	A:A	G:G	A:G	G:G	G:G	G:G	G:G	G:G	G:G	G:G	G:G	G:G	G:G	G:G	G:G	G:G	G:G	A:A
1_0161	A:A	?:?	A:A	?:?	A:A	G:G	A:A	A:A	A:A	A:A	A:A	A:A	A:A	A:A	A:A	A:A	A:A	A:A	A:A	A:A	G:G	G:G	G:G	A:A	A:A	A:A	A:A	A:A	A:A	A:A	A:A	A:A	G:G	A:A	A:A	G:G	A:A	A:A	G:G	A:A	A:A	A:A	A:A	A:A	A:A	A:A	A:A	A:A	A:A
1_0162	?:?	?:?	?:?	?:?	?:?	?:?	?:?	?:?	?:?	?:?	?:?	?:?	?:?	?:?	?:?	?:?	?:?	?:?	?:?	?:?	?:?	?:?	?:?	?:?	?:?	?:?	?:?	?:?	?:?	?:?	?:?	?:?	?:?	?:?	?:?	?:?	?:?	?:?	?:?	?:?	?:?	?:?	?:?	?:?	?:?	?:?	?:?	?:?	?:?
1_0163	C:C	?:?	C:C	C:C	C:C	C:C	A:A	C:C	A:A	A:A	A:A	A:A	A:C	A:A	A:A	A:A	?:?	C:C	?:?	C:C	?:?	C:C	C:C	C:C	?:?	?:?	?:?	?:?	A:A	?:?	C:C	A:A	C:C	A:C	C:C	C:C	C:C	A:A	C:C	A:A	C:C	C:C	A:A	A:A	A:A	C:C	C:C	?:?	?:?
1_0164	A:A	?:?	A:A	A:A	A:A	A:A	A:A	A:A	A:A	A:A	A:A	A:A	A:A	A:A	A:A	A:A	A:A	G:G	G:G	G:G	A:A	G:G	G:G	A:A	A:A	A:A	A:A	A:A	?:?	G:G	A:A	A:A	G:G	A:A	G:G	G:G	G:G	G:G	G:G	G:G	A:A	A:A	A:A	A:A	G:G	G:G	G:G	G:G	A:A
1_0165	G:G	G:G	?:?	G:G	?:?	G:G	G:G	G:G	G:G	G:G	A:A	G:G	?:?	G:G	A:A	G:G	G:G	G:G	G:G	G:G	G:G	G:G	G:G	G:G	G:G	G:G	G:G	G:G	G:G	G:G	G:G	G:G	G:G	?:?	G:G	G:G	G:G	G:G	G:G	G:G	G:G	G:G	G:G	?:?	G:G	G:G	G:G	?:?	G:G
1_0166	A:A	A:A	A:A	A:A	A:A	A:A	A:A	A:A	A:A	A:A	G:G	A:A	A:A	?:?	G:G	?:?	A:A	A:A	A:A	A:A	A:A	A:A	A:A	A:A	A:A	A:A	A:A	A:A	A:A	A:A	A:A	A:A	A:A	A:A	A:A	A:A	A:A	A:A	A:A	A:A	A:A	A:A	A:A	G:G	A:A	A:A	A:A	A:A	A:A
1_0167	C:C	C:C	C:C	C:C	C:C	C:C	C:C	A:C	C:C	A:C	C:C	C:C	A:A	C:C	C:C	C:C	C:C	C:C	C:C	C:C	C:C	C:C	C:C	A:A	A:A	A:A	A:A	A:A	C:C	C:C	C:C	C:C	C:C	C:C	C:C	C:C	C:C	C:C	C:C	C:C	C:C	C:C	C:C	C:C	C:C	C:C	C:C	C:C	C:C
1_0168	G:G	G:G	G:G	G:G	G:G	A:A	G:G	G:G	G:G	G:G	G:G	G:G	G:G	G:G	G:G	G:G	G:G	G:G	G:G	G:G	A:A	G:G	G:G	G:G	G:G	G:G	G:G	G:G	G:G	A:A	G:G	G:G	G:G	G:G	A:A	A:A	G:G	A:A	A:A	A:A	G:G	G:G	G:G	G:G	A:A	G:G	A:A	G:G	G:G
1_0169	C:C	C:C	C:C	C:C	C:C	C:C	C:C	C:C	C:C	C:C	C:C	C:C	C:C	C:C	C:C	C:C	C:C	A:A	A:A	A:A	C:C	A:A	A:A	C:C	C:C	C:C	C:C	C:C	A:A	A:A	C:C	C:C	A:A	C:C	A:A	A:A	A:A	A:A	A:A	A:A	C:C	C:C	C:C	C:C	A:A	A:A	A:A	A:A	C:C
1_0170	G:G	?:?	G:G	G:G	G:G	?:?	G:G	G:G	G:G	G:G	G:G	G:G	G:G	G:G	G:G	G:G	?:?	?:?	?:?	?:?	?:?	?:?	?:?	?:?	?:?	G:G	G:G	G:G	?:?	?:?	G:G	G:G	?:?	G:G	?:?	?:?	?:?	?:?	?:?	?:?	?:?	?:?	G:G	G:G	?:?	?:?	?:?	?:?	G:G
1_0171	G:G	A:A	G:G	G:G	G:G	G:G	G:G	G:G	G:G	G:G	G:G	A:A	G:G	G:G	G:G	G:G	A:A	G:G	A:A	A:A	G:G	G:G	G:G	G:G	A:A	G:G	G:G	G:G	G:G	G:G	G:G	A:A	G:G	G:G	G:G	G:G	G:G	G:G	G:G	G:G	G:G	G:G	G:G	G:G	G:G	G:G	G:G	G:G	G:G
1_0172	A:A	A:A	A:A	A:A	A:A	A:A	G:G	G:G	A:A	G:G	A:A	A:A	G:G	A:A	G:G	A:G	A:A	A:A	A:A	A:A	A:A	A:A	A:A	A:A	A:A	A:A	A:A	A:A	A:A	A:A	A:A	G:G	A:A	A:G	A:A	A:A	A:A	A:A	A:A	A:A	A:A	A:A	A:A	A:A	A:A	A:A	A:A	A:A	A:A
1_0173	G:G	G:G	G:G	G:G	G:G	G:G	G:G	G:G	G:G	C:G	G:G	C:C	G:G	G:G	G:G	G:G	G:G	G:G	G:G	G:G	G:G	G:G	G:G	G:G	G:G	G:G	G:G	G:G	G:G	G:G	G:G	G:G	G:G	G:G	G:G	G:G	G:G	G:G	G:G	G:G	G:G	G:G	G:G	G:G	G:G	G:G	G:G	G:G	G:G
1_0174	G:G	G:G	G:G	G:G	G:G	G:G	A:A	A:A	G:G	A:A	G:G	G:G	A:A	G:G	A:A	A:G	G:G	G:G	G:G	G:G	G:G	G:G	G:G	G:G	G:G	G:G	G:G	G:G	G:G	G:G	G:G	A:A	G:G	A:G	G:G	G:G	G:G	G:G	G:G	G:G	G:G	G:G	G:G	G:G	G:G	G:G	G:G	G:G	G:G
1_0175	G:G	G:G	G:G	G:G	G:G	G:G	G:G	G:G	G:G	G:G	G:G	G:G	G:G	G:G	G:G	G:G	G:G	G:G	G:G	G:G	G:G	G:G	G:G	G:G	G:G	G:G	G:G	G:G	G:G	G:G	G:G	G:G	G:G	G:G	G:G	G:G	G:G	G:G	G:G	G:G	G:G	G:G	G:G	G:G	G:G	G:G	G:G	G:G	G:G
1_0176	C:C	C:C	C:C	C:C	C:C	C:C	C:C	C:C	C:C	C:C	C:C	C:C	C:C	C:C	C:C	C:C	C:C	C:C	C:C	C:C	C:C	C:C	C:C	C:C	A:A	C:C	C:C	C:C	C:C	C:C	C:C	C:C	C:C	C:C	C:C	C:C	C:C	C:C	C:C	C:C	C:C	C:C	C:C	C:C	C:C	C:C	C:C	C:C	C:C
1_0177	?:?	?:?	?:?	?:?	?:?	?:?	A:A	?:?	?:?	A:A	G:G	A:A	?:?	?:?	?:?	G:G	?:?	?:?	?:?	?:?	?:?	A:A	?:?	?:?	?:?	?:?	?:?	?:?	?:?	?:?	G:G	A:A	?:?	?:?	?:?	?:?	?:?	?:?	?:?	?:?	?:?	?:?	?:?	?:?	?:?	?:?	?:?	?:?	?:?
1_0178	A:A	A:A	A:A	A:A	A:A	C:C	A:A	A:A	A:A	A:A	A:A	A:A	A:A	A:A	A:A	A:A	A:A	C:C	C:C	A:A	A:A	C:C	C:C	A:A	A:A	A:A	A:A	A:A	A:A	A:A	A:A	A:A	C:C	A:A	A:A	C:C	A:A	C:C	A:C	A:A	A:A	A:A	A:A	A:A	A:A	A:A	C:C	C:C	A:A
1_0179	G:G	G:G	G:G	G:G	G:G	G:G	G:G	G:G	G:G	G:G	G:G	G:G	G:G	G:G	G:G	G:G	A:A	G:G	G:G	G:G	G:G	G:G	G:G	A:A	A:A	G:G	G:G	G:G	G:G	G:G	G:G	G:G	G:G	G:G	G:G	G:G	G:G	G:G	G:G	G:G	G:G	G:G	G:G	G:G	G:G	G:G	G:G	G:G	G:G
1_0180	A:A	G:G	A:A	A:A	A:A	A:A	A:A	A:A	A:A	A:A	A:A	G:G	A:A	A:A	A:A	A:A	A:A	A:A	A:A	A:A	A:A	A:A	A:A	A:A	A:A	A:A	A:A	A:A	G:G	A:A	A:A	G:G	A:A	A:G	A:A	A:A	A:A	A:A	A:A	A:A	A:A	A:A	A:A	A:A	A:A	A:A	A:A	A:A	A:A
1_0181	C:C	C:C	C:C	C:C	C:C	C:C	C:C	C:C	C:C	C:C	C:C	C:C	C:C	C:C	C:C	C:C	C:C	C:C	C:C	C:C	C:C	C:C	C:C	C:C	C:C	C:C	C:C	C:C	C:C	C:C	C:C	C:C	C:C	C:C	C:C	C:C	C:C	C:C	C:C	C:C	C:C	C:C	C:C	C:C	C:C	C:C	C:C	C:C	C:C
1_0182	?:?	?:?	?:?	?:?	?:?	?:?	?:?	?:?	?:?	?:?	?:?	?:?	?:?	?:?	?:?	?:?	?:?	?:?	?:?	?:?	?:?	?:?	?:?	?:?	?:?	?:?	?:?	?:?	?:?	?:?	?:?	?:?	?:?	?:?	?:?	?:?	?:?	?:?	?:?	?:?	?:?	?:?	?:?	?:?	?:?	?:?	?:?	?:?	?:?
1_0183	G:G	A:A	G:G	G:G	G:G	G:G	A:A	A:A	A:A	A:A	A:A	A:A	A:A	A:A	A:A	A:A	A:A	A:A	G:G	G:G	G:G	G:G	A:A	G:G	G:G	G:G	G:G	G:G	A:A	A:A	A:A	A:A	G:G	A:A	A:A	G:G	G:G	G:G	A:A	G:G	G:G	G:G	A:A	A:A	A:A	G:G	A:A	G:G	A:A
1_0184	C:C	C:C	C:C	C:C	C:C	C:C	A:A	A:C	A:A	C:C	C:C	A:A	C:C	A:C	C:C	C:C	C:C	C:C	C:C	C:C	C:C	C:C	C:C	C:C	C:C	C:C	C:C	C:C	C:C	C:C	A:A	A:A	C:C	A:A	C:C	C:C	C:C	C:C	C:C	C:C	C:C	C:C	C:C	C:C	C:C	C:C	C:C	C:C	C:C
1_0185	?:?	?:?	?:?	?:?	?:?	?:?	A:A	G:G	A:A	A:A	A:A	G:G	A:A	A:A	A:A	A:A	?:?	A:A	?:?	?:?	?:?	A:A	?:?	?:?	?:?	?:?	?:?	?:?	?:?	?:?	A:A	G:G	?:?	A:G	?:?	?:?	?:?	?:?	?:?	?:?	?:?	?:?	?:?	?:?	?:?	?:?	A:A	A:A	?:?
1_0186	?:?	A:A	?:?	?:?	?:?	?:?	C:C	?:?	C:C	?:?	?:?	C:C	?:?	A:C	?:?	?:?	?:?	?:?	?:?	?:?	?:?	?:?	?:?	?:?	A:A	?:?	?:?	?:?	?:?	?:?	C:C	C:C	?:?	A:C	?:?	?:?	?:?	?:?	?:?	?:?	?:?	A:A	C:C	?:?	?:?	?:?	?:?	?:?	?:?
1_0187	?:?	A:A	?:?	?:?	?:?	A:A	A:A	A:A	A:A	A:A	A:A	A:A	A:A	A:A	A:A	A:A	A:A	A:A	A:A	A:A	A:A	A:A	A:A	A:A	A:A	A:A	A:A	A:A	A:A	A:A	A:A	A:A	A:A	A:A	A:A	A:A	A:A	A:A	A:A	A:A	A:A	G:G	A:A	A:A	A:A	A:A	A:A	A:A	A:A
1_0188	T:T	T:T	T:T	T:T	T:T	T:T	A:A	A:A	A:A	A:A	T:T	A:A	A:A	A:A	T:T	A:T	T:T	T:T	T:T	T:T	A:A	A:A	A:A	T:T	T:T	T:T	T:T	T:T	T:T	T:T	A:A	A:A	T:T	A:T	T:T	T:T	T:T	T:T	T:T	T:T	T:T	T:T	T:T	A:A	T:T	T:T	T:T	T:T	T:T
1_0189	?:?	?:?	?:?	?:?	?:?	?:?	?:?	?:?	?:?	?:?	?:?	?:?	?:?	?:?	?:?	?:?	?:?	?:?	?:?	?:?	?:?	?:?	?:?	?:?	?:?	?:?	?:?	?:?	?:?	?:?	?:?	?:?	?:?	?:?	?:?	?:?	?:?	?:?	?:?	?:?	?:?	?:?	?:?	?:?	?:?	?:?	?:?	?:?	?:?
1_0190	A:A	A:A	A:A	A:A	A:A	A:A	A:A	A:G	A:A	A:A	A:A	A:A	A:A	A:G	A:A	A:A	A:A	A:A	A:A	G:G	G:G	G:G	G:G	A:A	A:A	A:A	A:A	A:A	A:A	A:A	G:G	A:A	A:A	A:G	A:A	A:A	A:A	A:A	A:A	A:A	A:A	A:A	A:A	A:A	A:A	A:A	A:A	A:A	A:A
1_0191	C:C	G:G	C:C	C:C	C:C	C:C	C:C	C:C	C:C	C:C	C:C	C:C	C:G	C:C	C:C	C:C	C:C	C:C	C:C	C:C	C:C	C:C	C:C	C:C	C:C	C:C	C:C	C:C	C:C	C:C	C:C	G:G	C:C	C:C	C:C	C:C	C:C	C:C	C:C	C:C	C:C	C:C	C:C	G:G	C:C	C:C	C:C	C:C	C:C
1_0192	A:A	A:A	A:A	A:A	A:A	A:A	A:A	C:C	A:A	A:A	A:A	A:A	A:A	A:A	A:A	A:A	A:A	A:A	A:A	A:A	A:A	A:A	A:A	A:A	A:A	A:A	A:A	A:A	A:A	A:A	A:A	A:A	A:A	A:A	A:A	A:A	A:A	A:A	A:A	A:A	A:A	A:A	A:A	A:A	A:A	A:A	A:A	A:A	A:A
1_0193	G:G	G:G	G:G	G:G	G:G	G:G	G:G	A:G	G:G	G:G	G:G	G:G	G:G	A:G	G:G	A:G	G:G	G:G	G:G	G:G	G:G	G:G	G:G	G:G	G:G	G:G	G:G	G:G	G:G	G:G	G:G	A:A	G:G	A:G	G:G	G:G	G:G	G:G	G:G	G:G	G:G	G:G	G:G	A:A	G:G	G:G	G:G	G:G	G:G
1_0194	G:G	G:G	G:G	G:G	G:G	G:G	A:G	G:G	G:G	A:A	G:G	G:G	A:G	A:G	G:G	A:G	G:G	G:G	G:G	G:G	G:G	G:G	G:G	G:G	G:G	G:G	G:G	G:G	G:G	G:G	G:G	G:G	G:G	G:G	G:G	G:G	G:G	G:G	G:G	G:G	G:G	G:G	G:G	G:G	G:G	G:G	G:G	G:G	G:G
1_0195	C:C	C:C	C:C	C:C	C:C	C:C	A:A	A:A	A:A	A:A	?:?	?:?	?:?	A:A	?:?	A:A	?:?	A:A	C:C	C:C	?:?	?:?	?:?	C:C	C:C	C:C	C:C	C:C	C:C	C:C	?:?	A:A	?:?	A:A	C:C	C:C	C:C	C:C	C:C	C:C	C:C	C:C	A:A	?:?	C:C	C:C	C:C	C:C	?:?
1_0196	C:C	C:C	C:C	C:C	C:C	C:C	A:A	A:C	A:A	C:C	C:C	C:C	C:C	C:C	C:C	C:C	C:C	C:C	C:C	C:C	C:C	A:A	A:A	C:C	C:C	C:C	C:C	C:C	C:C	C:C	C:C	C:C	C:C	C:C	C:C	C:C	C:C	C:C	C:C	C:C	C:C	C:C	C:C	C:C	C:C	A:A	C:C	C:C	C:C
1_0197	A:A	A:A	A:A	A:A	A:A	A:A	A:A	A:A	A:A	A:A	A:A	A:A	A:A	A:A	A:A	A:A	A:A	A:A	A:A	A:A	A:A	A:A	A:A	A:A	A:A	A:A	A:A	A:A	A:A	A:A	A:A	A:A	A:A	A:C	A:A	A:A	A:A	A:A	A:A	A:A	A:A	A:A	A:A	A:A	A:A	A:A	A:A	A:A	A:A
1_0198	C:C	A:A	A:A	A:A	A:A	A:A	A:A	A:A	A:A	A:A	A:A	A:A	A:A	A:A	A:A	A:A	A:A	A:A	A:A	A:A	A:A	A:A	A:A	A:A	A:A	A:A	A:A	A:A	A:A	A:A	A:A	A:A	A:A	A:A	A:A	A:A	A:A	A:A	A:A	A:A	A:A	A:A	A:A	A:A	A:A	A:A	A:A	A:A	A:A
1_0199	G:G	A:A	G:G	G:G	G:G	G:G	A:A	A:A	A:A	A:A	G:G	A:A	A:A	A:A	G:G	A:G	A:A	G:G	G:G	G:G	G:G	G:G	G:G	G:G	G:G	G:G	G:G	G:G	A:A	G:G	A:A	A:A	G:G	A:A	G:G	G:G	G:G	G:G	G:G	G:G	G:G	A:A	A:A	A:A	G:G	A:A	G:G	G:G	A:A
1_0200	G:G	G:G	G:G	G:G	G:G	G:G	A:A	A:A	A:A	A:A	A:A	A:A	A:A	A:A	A:A	A:A	A:A	A:A	G:G	G:G	G:G	G:G	G:G	A:A	A:A	A:A	A:A	A:A	G:G	G:G	A:A	A:A	G:G	A:A	G:G	G:G	G:G	G:G	G:G	G:G	G:G	A:A	A:A	A:A	G:G	G:G	G:G	G:G	A:A
1_0201	A:A	G:G	A:A	A:A	A:A	G:G	G:G	G:G	G:G	G:G	G:G	G:G	G:G	G:G	G:G	G:G	G:G	G:G	G:G	G:G	G:G	G:G	G:G	G:G	G:G	G:G	G:G	G:G	G:G	G:G	G:G	G:G	G:G	G:G	G:G	G:G	G:G	G:G	G:G	G:G	G:G	G:G	G:G	G:G	G:G	G:G	G:G	G:G	G:G
1_0202	G:G	G:G	G:G	G:G	G:G	C:C	G:G	G:G	G:G	G:G	G:G	G:G	G:G	G:G	G:G	G:G	G:G	G:G	G:G	G:G	G:G	G:G	G:G	G:G	G:G	G:G	G:G	G:G	G:G	C:G	G:G	G:G	G:G	G:G	C:C	G:G	G:G	G:G	C:G	G:G	C:G	G:G	G:G	G:G	C:G	C:G	G:G	G:G	G:G
1_0203	C:C	C:C	C:C	C:C	C:C	C:C	A:A	A:C	A:A	C:C	C:C	A:A	C:C	A:C	C:C	C:C	C:C	C:C	C:C	C:C	C:C	C:C	C:C	C:C	C:C	C:C	C:C	C:C	C:C	C:C	A:A	A:A	C:C	A:A	C:C	C:C	C:C	C:C	C:C	C:C	C:C	C:C	C:C	C:C	C:C	C:C	C:C	C:C	C:C
1_0204	G:G	G:G	G:G	G:G	G:G	G:G	G:G	A:G	G:G	G:G	G:G	G:G	G:G	G:G	G:G	G:G	G:G	G:G	G:G	G:G	G:G	G:G	G:G	G:G	G:G	G:G	G:G	G:G	G:G	G:G	G:G	G:G	G:G	A:G	G:G	G:G	G:G	G:G	G:G	G:G	G:G	G:G	G:G	A:A	G:G	G:G	G:G	G:G	G:G
1_0205	A:A	A:A	A:A	A:A	A:A	A:A	A:A	A:A	A:A	A:A	A:A	A:A	A:G	A:G	A:A	A:A	A:A	A:A	A:A	A:A	?:?	?:?	A:A	G:G	G:G	G:G	G:G	G:G	A:A	?:?	A:A	A:A	A:A	A:G	A:A	?:?	A:A	A:A	A:A	A:A	A:A	A:A	A:A	G:G	A:A	A:A	A:A	A:A	A:A
1_0206	A:A	A:A	A:A	A:A	A:A	A:A	A:A	A:A	A:A	A:A	A:A	A:A	A:A	A:A	A:A	A:A	A:A	A:A	A:A	A:A	G:G	G:G	G:G	A:A	A:A	A:A	A:A	A:A	A:A	A:A	A:A	A:A	A:A	A:G	A:A	A:A	A:A	A:A	A:A	A:A	A:A	A:A	A:A	A:A	A:A	A:A	A:A	A:A	A:A
1_0207	G:G	G:G	G:G	G:G	G:G	G:G	G:G	G:G	G:G	G:G	G:G	G:G	G:G	G:G	G:G	G:G	G:G	G:G	G:G	G:G	G:G	G:G	G:G	G:G	G:G	G:G	G:G	G:G	G:G	G:G	G:G	G:G	G:G	G:G	G:G	G:G	G:G	G:G	G:G	G:G	G:G	G:G	G:G	G:G	G:G	G:G	G:G	G:G	G:G
1_0208	A:A	A:A	A:A	A:A	A:A	A:A	A:A	A:A	A:A	A:A	A:A	A:A	A:A	A:A	A:A	A:A	A:A	A:A	A:A	A:A	A:A	A:A	A:A	A:A	A:A	A:A	A:A	A:A	A:A	A:A	A:A	A:A	A:A	A:A	A:A	A:A	A:A	A:A	A:A	A:A	A:A	A:A	A:A	A:A	A:A	A:A	A:A	A:A	A:A
1_0209	G:G	G:G	G:G	G:G	G:G	G:G	A:G	A:G	G:G	G:G	G:G	G:G	G:G	A:G	G:G	G:G	G:G	G:G	G:G	G:G	G:G	G:G	G:G	G:G	G:G	G:G	G:G	G:G	G:G	G:G	G:G	G:G	G:G	A:G	G:G	G:G	G:G	G:G	G:G	G:G	G:G	G:G	G:G	G:G	G:G	G:G	G:G	G:G	G:G
1_0210	G:G	G:G	G:G	G:G	G:G	G:G	G:G	G:G	G:G	G:G	G:G	G:G	G:G	G:G	G:G	G:G	G:G	G:G	G:G	G:G	G:G	G:G	G:G	G:G	G:G	G:G	G:G	G:G	G:G	G:G	G:G	G:G	G:G	G:G	G:G	G:G	G:G	G:G	G:G	G:G	G:G	G:G	G:G	G:G	G:G	G:G	G:G	G:G	G:G
1_0211	A:A	A:A	A:A	A:A	A:A	A:A	C:C	C:C	C:C	C:C	C:C	C:C	C:C	A:C	C:C	C:C	A:A	A:A	A:A	A:A	A:A	A:A	A:A	A:A	A:A	A:A	A:A	A:A	A:A	A:A	C:C	C:C	A:A	A:C	A:A	A:A	A:A	A:A	A:A	A:A	A:A	A:A	A:A	A:A	A:A	A:A	A:A	A:A	C:C
1_0212	A:A	A:A	A:A	A:A	A:A	A:A	C:C	A:C	C:C	C:C	C:C	C:C	C:C	C:C	C:C	C:C	C:C	A:A	A:A	A:A	C:C	C:C	C:C	A:A	A:A	A:A	A:A	A:A	A:A	A:A	A:A	C:C	A:A	C:C	A:A	A:A	A:A	A:A	A:A	A:A	A:A	A:A	C:C	A:A	A:A	A:A	A:A	A:A	C:C
1_0213	T:T	A:A	A:A	T:T	T:T	A:A	A:A	A:A	A:A	A:A	A:A	A:A	A:A	A:A	A:A	A:A	A:A	A:A	A:A	A:A	A:A	A:A	A:A	A:A	A:A	A:A	A:A	A:A	A:A	A:A	A:A	A:A	A:A	A:A	A:A	A:A	A:A	A:A	A:A	A:A	A:A	A:A	A:A	A:A	A:A	A:A	A:A	A:A	A:A
1_0214	G:G	G:G	G:G	G:G	G:G	G:G	G:G	G:G	G:G	G:G	G:G	G:G	G:G	A:G	G:G	G:G	G:G	G:G	G:G	G:G	G:G	G:G	G:G	G:G	G:G	G:G	G:G	G:G	G:G	G:G	G:G	G:G	G:G	G:G	G:G	G:G	G:G	G:G	G:G	G:G	G:G	G:G	G:G	G:G	G:G	G:G	G:G	G:G	G:G
1_0215	A:A	A:A	A:A	A:A	A:A	A:A	G:G	A:G	G:G	A:A	G:G	G:G	A:A	G:G	G:G	A:G	A:A	A:A	A:A	A:A	A:A	A:A	A:A	A:A	A:A	G:G	G:G	G:G	A:A	A:A	G:G	G:G	A:A	A:G	A:A	A:A	A:A	A:A	A:A	A:A	A:A	A:A	G:G	G:G	A:A	A:A	A:A	A:A	A:A
1_0216	A:A	A:A	A:A	A:A	A:A	A:A	G:G	A:A	G:G	A:A	A:A	A:A	A:A	A:A	A:A	A:A	A:A	A:A	A:A	A:A	A:A	A:A	A:A	A:A	A:A	A:A	A:A	A:A	A:A	A:A	A:A	A:A	A:A	A:A	A:A	A:A	A:A	A:A	A:A	A:A	A:A	A:A	A:A	A:A	A:A	A:A	A:A	A:A	A:A
1_0217	A:A	G:G	A:A	A:A	A:A	A:A	A:A	A:A	A:A	A:G	A:A	G:G	A:A	A:A	A:A	A:G	A:A	A:A	A:A	A:A	A:A	A:A	A:A	A:A	A:A	G:G	G:G	A:A	G:G	A:A	G:G	G:G	A:A	A:A	A:A	A:A	A:A	A:A	A:A	A:A	A:A	A:A	G:G	A:A	A:A	A:A	A:A	A:A	G:G
1_0218	?:?	?:?	?:?	?:?	?:?	?:?	?:?	?:?	?:?	?:?	?:?	?:?	?:?	?:?	?:?	?:?	?:?	?:?	?:?	?:?	?:?	?:?	?:?	?:?	?:?	?:?	?:?	?:?	?:?	?:?	?:?	?:?	?:?	?:?	?:?	?:?	?:?	?:?	?:?	?:?	?:?	?:?	?:?	?:?	?:?	?:?	?:?	?:?	?:?
1_0219	G:G	G:G	G:G	C:C	G:G	G:G	C:C	G:G	C:C	C:C	C:C	C:C	C:G	C:C	C:C	C:G	G:G	G:G	G:G	G:G	G:G	G:G	G:G	G:G	C:C	C:C	C:C	C:C	G:G	G:G	C:C	C:C	G:G	C:G	G:G	G:G	G:G	G:G	G:G	G:G	G:G	G:G	G:G	C:C	G:G	G:G	G:G	G:G	G:G
1_0220	A:A	A:A	A:A	A:A	A:A	A:A	A:A	A:A	A:A	A:A	A:A	A:A	A:G	A:A	A:A	A:A	A:A	A:A	A:A	A:A	A:A	A:A	A:A	A:A	A:A	A:A	A:A	A:A	A:A	A:A	A:A	A:A	A:A	A:G	A:A	A:A	A:A	A:A	A:A	A:A	A:A	A:A	A:A	A:A	A:A	A:A	A:A	A:A	A:A
1_0221	A:A	?:?	A:A	A:A	A:A	A:A	A:A	G:G	G:G	A:G	G:G	A:A	G:G	G:G	A:A	G:G	A:A	A:A	A:A	G:G	A:A	?:?	A:A	A:A	A:A	G:G	G:G	G:G	?:?	?:?	G:G	A:A	A:A	G:G	A:A	?:?	A:A	A:A	A:A	A:A	A:A	A:A	G:G	A:G	?:?	A:A	A:A	A:A	G:G
1_0222	G:G	G:G	G:G	G:G	G:G	G:G	A:A	A:A	G:G	G:G	A:A	G:G	A:A	A:A	G:G	A:A	G:G	G:G	G:G	A:A	G:G	G:G	G:G	G:G	G:G	G:G	G:G	G:G	A:A	G:G	G:G	G:G	G:G	A:A	G:G	G:G	G:G	G:G	G:G	G:G	G:G	G:G	G:G	G:G	G:G	G:G	G:G	G:G	A:A
1_0223	G:G	G:G	G:G	G:G	G:G	G:G	A:G	A:G	G:G	A:A	?:?	A:G	A:A	A:G	?:?	A:A	?:?	G:G	G:G	?:?	G:G	G:G	G:G	A:A	G:G	A:A	A:A	G:G	G:G	G:G	?:?	G:G	G:G	G:G	G:G	G:G	G:G	G:G	G:G	G:G	G:G	?:?	G:G	A:A	G:G	?:?	G:G	G:G	G:G
1_0224	?:?	A:A	?:?	C:C	A:A	A:A	C:C	A:C	C:C	A:A	C:C	C:C	A:A	C:C	A:A	A:C	A:A	?:?	C:C	A:A	A:A	A:A	A:A	A:A	A:A	A:A	A:A	A:A	A:A	A:A	C:C	A:A	A:A	C:C	A:A	A:A	A:A	A:A	A:A	A:A	A:A	A:A	A:A	A:A	A:A	A:A	A:A	A:A	C:C
1_0225	A:A	A:A	A:A	A:A	A:A	G:G	G:G	A:A	A:A	G:G	A:A	G:G	A:A	A:A	A:A	A:A	A:A	G:G	G:G	A:A	G:G	G:G	G:G	A:A	A:A	A:A	A:A	A:A	A:A	?:?	G:G	A:A	G:G	A:A	?:?	?:?	G:G	G:G	G:G	G:G	A:A	A:A	A:A	G:G	A:A	A:A	A:A	A:A	A:A
1_0226	A:A	A:A	A:A	A:A	A:A	A:A	A:A	A:A	A:A	A:A	A:A	A:A	A:A	A:A	A:A	A:A	A:A	T:T	A:A	T:T	T:T	?:?	T:T	A:A	A:A	A:A	A:A	A:A	A:A	T:T	A:A	A:A	T:T	A:A	A:T	T:T	T:T	T:T	T:T	T:T	A:A	A:A	A:A	A:A	T:T	A:A	T:T	T:T	A:A
1_0227	G:G	G:G	G:G	G:G	G:G	G:G	G:G	G:G	G:G	G:G	G:G	G:G	G:G	G:G	G:G	G:G	G:G	G:G	G:G	G:G	G:G	G:G	G:G	G:G	G:G	G:G	G:G	G:G	G:G	G:G	G:G	G:G	G:G	G:G	G:G	G:G	G:G	G:G	G:G	G:G	G:G	G:G	G:G	G:G	G:G	G:G	G:G	G:G	G:G
1_0228	G:G	G:G	G:G	G:G	G:G	G:G	G:G	G:G	G:G	G:G	G:G	G:G	G:G	G:G	G:G	G:G	G:G	G:G	G:G	G:G	G:G	G:G	G:G	G:G	G:G	G:G	G:G	G:G	G:G	G:G	G:G	G:G	G:G	G:G	G:G	G:G	G:G	G:G	A:A	G:G	G:G	G:G	G:G	G:G	G:G	G:G	G:G	G:G	G:G
1_0229	?:?	?:?	?:?	?:?	?:?	?:?	G:G	G:G	G:G	G:G	G:G	G:G	G:G	G:G	G:G	G:G	?:?	?:?	?:?	?:?	?:?	C:C	?:?	?:?	?:?	?:?	?:?	?:?	?:?	?:?	G:G	G:G	?:?	G:G	?:?	?:?	?:?	?:?	?:?	?:?	?:?	?:?	?:?	?:?	?:?	?:?	?:?	?:?	?:?
1_0230	G:G	?:?	G:G	G:G	G:G	A:A	G:G	G:G	G:G	G:G	G:G	G:G	G:G	G:G	G:G	G:G	?:?	A:A	?:?	G:G	A:A	A:A	A:A	G:G	?:?	?:?	?:?	?:?	G:G	G:G	G:G	G:G	A:A	G:G	G:G	A:A	G:G	A:A	A:A	A:A	G:G	A:A	G:G	G:G	G:G	A:A	A:A	A:A	G:G
1_0231	G:G	G:G	G:G	G:G	G:G	G:G	G:G	G:G	G:G	G:G	G:G	G:G	A:G	G:G	G:G	G:G	G:G	G:G	G:G	G:G	G:G	G:G	G:G	G:G	G:G	G:G	G:G	G:G	G:G	G:G	G:G	A:A	G:G	A:G	G:G	G:G	G:G	G:G	G:G	G:G	G:G	G:G	G:G	G:G	G:G	G:G	G:G	G:G	G:G
1_0232	G:G	?:?	A:A	G:G	A:A	G:G	A:A	A:G	G:G	G:G	G:G	G:G	A:A	A:G	G:G	G:G	G:G	G:G	G:G	G:G	G:G	G:G	G:G	A:A	A:A	A:A	?:?	?:?	A:A	A:A	A:A	A:A	G:G	A:G	G:G	G:G	G:G	G:G	G:G	G:G	G:G	G:G	G:G	G:G	A:A	G:G	G:G	G:G	G:G
1_0233	A:A	A:A	A:A	A:A	A:A	A:A	A:A	A:C	A:A	A:C	A:A	A:A	C:C	A:A	A:A	A:A	A:A	A:A	A:A	A:A	A:A	A:A	A:A	C:C	C:C	C:C	C:C	C:C	A:A	A:A	A:A	A:A	A:A	A:A	A:A	A:A	A:A	A:A	A:A	A:A	A:A	A:A	A:A	A:A	A:A	A:A	A:A	A:A	A:A
1_0234	G:G	G:G	G:G	G:G	G:G	G:G	G:G	G:G	G:G	G:G	G:G	G:G	G:G	G:G	G:G	G:G	G:G	G:G	G:G	G:G	G:G	G:G	G:G	G:G	G:G	G:G	G:G	G:G	G:G	G:G	G:G	G:G	G:G	G:G	G:G	G:G	G:G	G:G	G:G	G:G	G:G	G:G	G:G	G:G	G:G	G:G	G:G	G:G	G:G
1_0235	G:G	G:G	G:G	G:G	G:G	G:G	G:G	G:G	G:G	G:G	G:G	G:G	G:G	G:G	G:G	G:G	C:C	G:G	G:G	G:G	G:G	G:G	G:G	C:C	C:C	C:C	C:C	C:C	G:G	G:G	G:G	G:G	G:G	G:G	G:G	G:G	G:G	G:G	G:G	G:G	G:G	G:G	G:G	G:G	G:G	G:G	G:G	G:G	C:C
1_0236	A:A	A:A	A:A	A:A	A:A	A:A	G:G	A:G	G:G	A:A	G:G	G:G	A:A	A:G	A:A	A:G	G:G	A:A	G:G	G:G	A:A	A:A	A:A	A:A	A:A	G:G	G:G	G:G	A:A	A:A	G:G	G:G	A:A	G:G	A:A	A:A	A:A	A:A	A:A	A:A	A:A	A:A	A:A	G:G	A:A	A:A	A:A	A:A	A:A
1_0237	G:G	G:G	G:G	G:G	G:G	G:G	A:A	A:A	G:G	A:A	A:A	A:A	A:A	A:A	A:A	A:A	A:A	A:A	A:A	G:G	G:G	G:G	G:G	G:G	A:A	G:G	G:G	G:G	G:G	G:G	A:A	A:A	G:G	A:A	G:G	G:G	G:G	G:G	G:G	G:G	G:G	G:G	A:A	A:A	G:G	G:G	G:G	G:G	A:A
1_0238	A:A	G:G	A:A	A:A	A:A	G:G	A:A	A:G	A:A	G:G	G:G	G:G	A:G	A:G	G:G	G:G	G:G	A:A	?:?	G:G	G:G	G:G	G:G	A:A	G:G	?:?	?:?	?:?	A:A	G:G	G:G	G:G	G:G	A:G	A:G	A:A	G:G	A:A	G:G	G:G	A:A	A:A	G:G	G:G	G:G	G:G	A:A	A:A	A:A
1_0239	?:?	?:?	?:?	?:?	?:?	?:?	?:?	?:?	?:?	?:?	?:?	?:?	?:?	?:?	?:?	?:?	?:?	?:?	?:?	?:?	?:?	?:?	?:?	?:?	?:?	?:?	?:?	?:?	?:?	?:?	?:?	?:?	?:?	?:?	?:?	?:?	?:?	?:?	?:?	?:?	?:?	?:?	?:?	?:?	?:?	?:?	?:?	?:?	?:?
1_0240	C:C	G:G	C:C	C:C	C:C	G:G	C:C	C:C	C:C	C:C	C:C	C:C	C:C	C:C	C:C	C:C	C:C	G:G	G:G	G:G	G:G	G:G	G:G	C:C	C:C	C:C	C:C	C:C	G:G	G:G	C:C	C:C	G:G	C:C	G:G	G:G	G:G	G:G	G:G	G:G	G:G	G:G	C:C	C:C	G:G	G:G	G:G	G:G	C:C
1_0241	A:A	A:A	A:A	A:A	A:A	C:C	A:A	A:A	A:A	A:A	A:A	A:A	A:A	A:A	A:A	A:A	A:A	A:A	A:A	A:A	A:A	A:A	A:A	A:A	A:A	A:A	A:A	A:A	A:A	A:A	A:A	A:A	A:A	A:A	A:A	A:A	A:A	A:A	C:C	A:A	A:A	A:A	A:A	A:A	A:A	A:A	A:A	A:A	A:A
1_0242	A:A	C:C	A:A	A:A	A:A	C:C	A:A	A:A	A:A	A:A	A:A	A:A	A:A	A:A	A:A	A:A	A:A	C:C	C:C	C:C	C:C	A:A	A:A	A:A	A:A	A:A	A:A	A:A	C:C	A:A	A:A	A:A	A:A	A:A	A:C	A:A	A:A	A:A	C:C	C:C	A:A	A:A	A:A	A:A	A:A	C:C	C:C	A:A	A:A
1_0243	G:G	G:G	G:G	G:G	G:G	G:G	G:G	G:G	G:G	G:G	G:G	G:G	G:G	G:G	G:G	G:G	G:G	G:G	G:G	G:G	G:G	G:G	G:G	C:C	C:C	C:C	G:G	G:G	G:G	G:G	G:G	G:G	G:G	G:G	G:G	G:G	G:G	G:G	G:G	G:G	G:G	G:G	G:G	G:G	G:G	G:G	G:G	G:G	G:G
1_0244	G:G	G:G	G:G	G:G	G:G	A:A	G:G	G:G	G:G	G:G	G:G	G:G	G:G	G:G	G:G	G:G	G:G	A:A	G:G	G:G	A:A	G:G	G:G	G:G	?:?	G:G	G:G	G:G	G:G	G:G	G:G	G:G	A:A	G:G	A:A	A:A	A:A	A:A	A:A	A:A	A:A	A:A	G:G	G:G	G:G	A:A	A:A	?:?	G:G
1_0245	?:?	?:?	?:?	?:?	?:?	?:?	G:G	G:G	G:G	G:G	G:G	G:G	G:G	G:G	G:G	G:G	?:?	?:?	?:?	?:?	?:?	G:G	?:?	?:?	?:?	?:?	?:?	?:?	?:?	?:?	G:G	G:G	?:?	G:G	?:?	?:?	?:?	?:?	?:?	?:?	?:?	?:?	?:?	?:?	?:?	?:?	?:?	?:?	?:?
1_0246	G:G	C:C	C:C	G:G	G:G	G:G	C:C	C:C	C:C	C:C	C:C	C:C	C:C	C:C	C:C	C:C	C:C	G:G	G:G	C:C	G:G	G:G	G:G	C:C	G:G	C:C	C:C	C:C	G:G	G:G	C:C	C:C	G:G	C:C	C:G	G:G	C:C	G:G	G:G	G:G	G:G	C:C	C:C	C:C	G:G	G:G	G:G	G:G	C:C
1_0247	T:T	A:A	T:T	T:T	T:T	A:A	A:A	A:A	A:A	A:A	A:A	A:A	A:A	A:A	A:A	A:A	A:A	A:A	A:A	A:A	A:A	A:A	A:A	A:A	T:T	A:A	A:A	A:A	A:A	T:T	A:A	A:A	A:A	A:A	A:A	A:A	A:A	A:A	A:A	A:A	A:A	A:A	A:A	A:A	T:T	A:A	A:A	A:A	A:A
1_0248	C:C	C:C	C:C	C:C	C:C	A:A	C:C	A:C	C:C	A:A	C:C	C:C	A:A	C:C	C:C	A:C	C:C	A:A	A:A	A:A	A:A	A:A	A:A	A:A	A:A	C:C	C:C	A:A	C:C	A:A	C:C	C:C	A:A	C:C	A:A	A:A	A:A	A:A	A:A	A:A	A:A	A:A	A:A	C:C	A:A	A:A	A:A	A:A	C:C
1_0249	A:A	?:?	A:A	G:G	A:A	A:A	G:G	G:G	A:A	A:A	A:A	G:G	A:A	A:A	A:A	A:A	?:?	A:A	G:G	A:A	A:A	A:A	A:A	A:A	?:?	?:?	?:?	?:?	A:A	A:A	A:A	G:G	A:A	A:G	A:A	A:A	A:A	A:A	A:A	A:A	A:A	A:A	G:G	A:A	A:A	A:A	A:A	A:A	G:G
1_0250	A:A	G:G	A:A	A:A	A:A	G:G	A:A	G:G	G:G	A:G	G:G	G:G	A:A	G:G	G:G	G:G	G:G	G:G	G:G	G:G	G:G	G:G	G:G	G:G	G:G	G:G	G:G	G:G	G:G	G:G	G:G	A:A	G:G	G:G	G:G	G:G	G:G	G:G	A:G	G:G	G:G	G:G	G:G	A:A	G:G	G:G	G:G	G:G	G:G
1_0251	G:G	G:G	G:G	G:G	G:G	G:G	A:A	A:A	A:A	A:A	A:A	A:A	A:A	A:A	A:A	A:A	G:G	G:G	G:G	G:G	G:G	G:G	G:G	A:A	G:G	A:A	A:A	A:A	G:G	G:G	A:A	A:A	G:G	A:A	G:G	G:G	G:G	G:G	G:G	G:G	G:G	G:G	A:A	A:A	G:G	G:G	G:G	G:G	A:A
1_0252	G:G	G:G	G:G	G:G	G:G	G:G	G:G	G:G	G:G	G:G	G:G	G:G	G:G	G:G	G:G	G:G	G:G	G:G	G:G	G:G	G:G	G:G	G:G	G:G	G:G	G:G	G:G	G:G	G:G	G:G	G:G	G:G	G:G	A:G	G:G	G:G	G:G	G:G	G:G	G:G	G:G	G:G	G:G	A:A	G:G	G:G	G:G	G:G	G:G
1_0253	T:T	T:T	T:T	A:A	T:T	T:T	A:A	A:A	A:A	A:A	T:T	A:A	A:A	A:A	A:A	A:T	T:T	T:T	T:T	T:T	A:A	T:T	T:T	T:T	T:T	T:T	T:T	T:T	T:T	T:T	A:A	A:A	T:T	A:A	T:T	T:T	T:T	T:T	T:T	T:T	T:T	T:T	A:A	A:A	T:T	T:T	T:T	T:T	A:A
1_0254	A:A	A:A	A:A	A:A	A:A	A:A	A:A	A:A	A:A	A:A	C:C	A:A	A:A	?:?	C:C	?:?	C:C	A:A	A:A	A:A	A:A	A:A	A:A	A:A	A:A	A:A	A:A	A:A	A:A	A:A	A:A	A:A	A:A	A:A	A:A	A:A	A:A	A:A	A:A	A:A	A:A	A:A	A:A	A:A	A:A	A:A	A:A	A:A	A:A
1_0255	G:G	G:G	G:G	G:G	G:G	G:G	A:A	G:G	A:A	A:A	A:A	A:A	A:A	A:A	G:G	A:A	G:G	G:G	A:A	G:G	A:A	G:G	G:G	G:G	A:A	G:G	G:G	G:G	G:G	G:G	A:A	A:A	G:G	A:G	G:G	G:G	G:G	G:G	G:G	G:G	G:G	G:G	A:A	A:A	G:G	G:G	G:G	G:G	A:A
1_0256	G:G	G:G	G:G	G:G	G:G	G:G	G:G	G:G	G:G	G:G	G:G	G:G	G:G	G:G	G:G	G:G	G:G	A:A	A:A	G:G	A:A	A:A	A:A	G:G	G:G	G:G	G:G	G:G	A:A	G:G	G:G	G:G	A:A	G:G	G:G	G:G	G:G	G:G	A:A	G:G	G:G	G:G	G:G	G:G	G:G	G:G	G:G	A:A	G:G
1_0257	G:G	A:A	G:G	G:G	G:G	A:A	A:A	A:G	A:A	G:G	A:A	A:A	A:A	A:A	A:A	A:G	A:A	G:G	G:G	A:A	G:G	G:G	G:G	A:A	A:A	G:G	G:G	G:G	G:G	G:G	A:A	A:A	G:G	A:G	A:A	A:A	A:A	G:G	G:G	G:G	A:A	A:A	G:G	G:G	G:G	G:G	G:G	G:G	G:G
1_0258	C:C	C:C	C:C	C:C	C:C	C:C	C:C	C:C	C:C	C:C	C:C	C:C	C:C	C:C	C:C	C:C	C:C	C:C	C:C	C:C	C:C	C:C	C:C	C:C	C:C	C:C	C:C	C:C	C:C	C:C	C:C	C:C	C:C	C:C	C:C	C:C	C:C	C:C	C:C	C:C	C:C	C:C	C:C	C:C	C:C	C:C	C:C	C:C	C:C
1_0259	G:G	A:A	G:G	G:G	G:G	G:G	A:A	A:A	A:A	G:G	A:A	A:A	A:G	A:G	A:A	A:G	A:A	A:A	A:G	G:G	A:A	A:A	A:A	A:A	A:A	A:A	A:A	A:A	G:G	A:A	A:A	A:A	A:A	A:A	A:G	A:A	A:A	A:A	G:G	A:A	G:G	G:G	A:A	G:G	A:A	A:A	G:G	A:A	G:G
1_0260	G:G	G:G	G:G	G:G	G:G	G:G	G:G	A:G	A:A	G:G	A:A	G:G	A:A	A:G	A:A	A:G	G:G	G:G	G:G	G:G	G:G	G:G	G:G	G:G	G:G	G:G	G:G	G:G	G:G	G:G	G:G	G:G	G:G	A:G	G:G	G:G	G:G	G:G	G:G	G:G	G:G	G:G	A:A	G:G	G:G	G:G	G:G	G:G	A:A
1_0261	A:A	A:A	A:A	A:A	A:A	A:A	G:G	G:G	G:G	G:G	G:G	G:G	G:G	G:G	G:G	G:G	G:G	A:A	A:A	A:A	A:A	G:G	G:G	A:A	A:A	A:A	A:A	A:A	A:A	A:A	G:G	G:G	A:A	G:G	A:A	A:A	A:A	A:A	A:A	A:A	A:A	A:A	G:G	G:G	A:A	A:A	A:A	A:A	G:G
1_0262	T:T	T:T	T:T	T:T	T:T	T:T	T:T	T:T	T:T	T:T	T:T	T:T	T:T	T:T	T:T	T:T	T:T	A:A	T:T	A:A	T:T	T:T	T:T	T:T	T:T	T:T	T:T	T:T	A:T	T:T	T:T	T:T	T:T	T:T	A:T	T:T	T:T	A:T	T:T	T:T	T:T	T:T	T:T	T:T	T:T	T:T	T:T	A:T	T:T
1_0263	A:A	A:A	A:A	A:A	A:A	A:A	A:A	A:A	A:A	A:A	A:A	A:A	A:A	A:A	A:A	A:A	A:A	A:A	A:A	A:A	A:A	A:A	A:A	A:A	A:A	A:A	A:A	A:A	A:A	A:A	A:A	A:A	A:A	A:A	A:A	A:A	A:A	A:A	A:A	A:A	A:A	A:A	A:A	A:A	A:A	A:A	A:A	A:A	A:A
1_0264	A:A	A:A	A:A	G:G	A:A	A:A	G:G	A:A	G:G	G:G	G:G	G:G	G:G	G:G	G:G	?:?	A:A	A:A	A:A	A:A	A:A	A:A	A:A	A:A	G:G	G:G	G:G	A:A	A:A	A:A	G:G	G:G	A:A	?:?	A:A	A:A	A:A	A:A	A:A	A:A	A:A	A:A	A:A	G:G	A:A	A:A	A:A	A:A	A:A
1_0265	?:?	?:?	?:?	?:?	?:?	?:?	?:?	?:?	?:?	?:?	?:?	?:?	?:?	?:?	?:?	?:?	?:?	?:?	?:?	?:?	?:?	?:?	?:?	?:?	?:?	?:?	?:?	?:?	?:?	?:?	?:?	?:?	?:?	?:?	?:?	?:?	?:?	?:?	?:?	?:?	?:?	?:?	?:?	?:?	?:?	?:?	?:?	?:?	?:?
1_0266	A:A	A:A	A:A	A:A	A:A	A:A	A:A	A:A	A:A	A:A	A:A	A:A	A:A	A:T	A:A	A:A	A:A	A:A	A:A	A:A	?:?	A:A	A:A	A:A	A:A	A:A	A:A	A:A	A:A	?:?	T:T	A:A	A:A	A:T	A:A	?:?	A:A	A:A	A:A	A:A	A:A	A:A	A:A	A:A	A:A	A:A	A:A	A:A	A:A
1_0267	T:T	T:T	T:T	T:T	T:T	T:T	?:?	A:A	A:A	A:A	A:A	A:A	?:?	A:A	A:A	A:A	T:T	T:T	T:T	T:T	T:T	T:T	T:T	T:T	T:T	T:T	T:T	T:T	T:T	T:T	A:A	A:A	T:T	A:A	T:T	T:T	T:T	T:T	T:T	T:T	T:T	T:T	A:A	A:A	T:T	T:T	T:T	T:T	T:T
1_0268	G:G	G:G	G:G	G:G	G:G	G:G	A:A	A:G	A:A	G:G	G:G	A:A	G:G	A:G	G:G	G:G	G:G	G:G	G:G	G:G	G:G	G:G	G:G	G:G	G:G	G:G	G:G	G:G	G:G	G:G	A:A	A:A	G:G	A:A	G:G	G:G	G:G	G:G	G:G	G:G	G:G	G:G	G:G	G:G	G:G	G:G	G:G	G:G	G:G
1_0269	C:C	C:C	C:C	C:C	C:C	C:C	C:C	C:C	C:C	C:C	C:C	C:C	C:C	C:C	C:C	C:C	C:C	C:C	C:C	C:C	C:C	C:C	C:C	C:C	C:C	C:C	C:C	C:C	C:C	C:C	C:C	C:C	C:C	C:C	C:C	C:C	C:C	C:C	C:C	C:C	C:C	C:C	C:C	C:C	C:C	C:C	C:C	C:C	C:C
1_0270	A:A	A:A	A:A	A:A	A:A	A:A	A:G	G:G	G:G	G:G	G:G	G:G	G:G	A:G	G:G	G:G	G:G	G:G	G:G	G:G	A:A	G:G	G:G	A:A	A:A	A:A	A:A	A:A	A:A	A:A	G:G	G:G	A:A	A:A	A:A	A:A	A:A	A:A	A:A	A:A	A:A	A:A	G:G	G:G	A:A	A:A	A:A	A:A	A:A
1_0271	G:G	G:G	G:G	G:G	G:G	G:G	A:A	A:G	A:A	A:A	A:A	A:A	A:G	A:A	G:G	A:A	G:G	G:G	G:G	G:G	G:G	G:G	G:G	G:G	G:G	G:G	G:G	G:G	G:G	G:G	A:A	A:A	G:G	A:G	G:G	G:G	G:G	G:G	G:G	G:G	G:G	G:G	G:G	A:A	G:G	G:G	G:G	G:G	G:G
1_0272	?:?	?:?	?:?	?:?	?:?	?:?	?:?	?:?	?:?	?:?	?:?	?:?	?:?	?:?	?:?	?:?	?:?	?:?	?:?	?:?	?:?	?:?	?:?	?:?	?:?	?:?	?:?	?:?	?:?	?:?	?:?	?:?	?:?	?:?	?:?	?:?	?:?	?:?	?:?	?:?	?:?	?:?	?:?	?:?	?:?	?:?	?:?	?:?	?:?
1_0273	A:A	A:A	A:A	A:A	A:A	A:A	A:A	A:G	A:A	A:A	A:A	A:A	A:A	A:A	A:A	A:A	A:A	A:A	A:A	A:A	A:A	A:A	A:A	A:A	A:A	A:A	A:A	A:A	A:A	A:A	A:A	G:G	A:A	A:A	A:A	A:A	A:A	A:A	A:A	A:A	A:A	A:A	A:A	A:A	A:A	A:A	A:A	A:A	A:A
1_0274	A:A	A:A	A:A	A:A	A:A	A:A	G:G	A:G	A:A	G:G	A:A	G:G	A:A	G:G	A:A	A:G	A:A	A:A	A:A	A:A	A:A	A:A	A:A	G:G	G:G	A:A	A:A	A:A	A:A	A:A	G:G	A:A	A:A	G:G	A:A	A:A	A:A	A:A	A:A	A:A	A:A	A:A	A:A	A:A	A:A	A:A	A:A	A:A	A:A
1_0275	G:G	A:G	G:G	G:G	G:G	A:A	G:G	A:A	A:A	A:A	A:A	A:A	A:A	A:G	A:A	A:A	A:A	G:G	A:A	A:A	A:A	A:A	A:A	G:G	A:G	A:G	A:G	A:G	G:G	A:A	A:A	G:G	A:A	A:G	A:A	A:A	G:G	A:A	A:A	A:A	A:A	G:G	A:A	G:G	A:A	G:G	A:A	G:G	A:A
1_0276	G:G	A:A	A:A	G:G	G:G	G:G	A:A	A:G	A:A	A:A	A:A	A:A	A:A	A:A	A:A	A:A	A:A	A:A	A:A	A:A	A:A	A:A	A:A	A:A	A:A	A:A	A:A	A:A	A:A	A:A	A:A	A:A	A:A	A:G	A:A	A:A	A:A	A:A	A:A	A:A	A:A	A:A	G:G	A:A	A:A	A:A	A:A	A:A	A:A
1_0277	G:G	G:G	G:G	A:A	G:G	G:G	G:G	A:G	A:A	A:A	A:A	G:G	A:A	A:G	A:A	A:A	G:G	G:G	G:G	G:G	G:G	G:G	G:G	A:A	G:G	G:G	?:?	G:G	G:G	G:G	G:G	G:G	G:G	A:G	G:G	G:G	G:G	G:G	G:G	G:G	G:G	G:G	A:A	A:A	G:G	G:G	G:G	G:G	A:A
1_0278	C:C	C:C	C:C	C:C	C:C	C:C	A:A	A:C	C:C	C:C	C:C	A:A	C:C	A:C	C:C	C:C	C:C	A:A	A:A	A:A	C:C	C:C	C:C	A:A	A:A	A:A	A:A	A:A	C:C	A:A	C:C	A:A	C:C	A:C	C:C	C:C	A:A	C:C	C:C	C:C	C:C	C:C	A:A	C:C	A:A	C:C	C:C	C:C	A:A
1_0279	G:G	G:G	G:G	G:G	G:G	G:G	A:A	A:A	A:A	A:A	A:A	A:A	A:A	A:A	A:A	A:A	G:G	A:A	A:A	G:G	G:G	A:A	A:A	G:G	G:G	G:G	G:G	G:G	G:G	G:G	A:A	A:A	G:G	A:A	G:G	G:G	G:G	G:G	G:G	G:G	G:G	G:G	A:A	G:G	G:G	G:G	G:G	G:G	A:A
1_0280	A:A	A:A	A:A	A:A	A:A	A:A	G:G	A:G	G:G	A:A	G:G	A:A	A:A	A:A	A:A	A:G	G:G	A:A	A:A	A:A	A:A	G:G	G:G	A:A	A:A	A:A	A:A	A:A	A:A	G:G	A:A	G:G	A:A	A:A	A:A	A:A	A:A	A:A	A:A	A:A	A:A	A:A	G:G	A:A	G:G	A:A	A:A	A:A	A:A
1_0281	A:A	A:A	A:A	G:G	A:A	A:A	G:G	A:G	A:A	G:G	A:A	G:G	G:G	A:G	A:A	A:G	G:G	A:A	A:A	G:G	A:A	A:A	A:A	A:A	A:A	A:A	A:A	A:A	A:A	A:A	A:A	G:G	A:A	A:G	A:A	A:A	A:A	A:A	A:A	A:A	A:A	A:A	G:G	A:A	A:A	A:A	A:A	A:A	G:G
1_0282	A:A	A:A	A:A	C:C	A:A	A:A	C:C	A:A	C:C	A:A	A:A	C:C	A:A	A:C	A:A	A:A	A:A	A:A	A:A	A:A	A:A	A:A	A:A	A:A	A:A	A:A	A:A	A:A	A:A	A:A	A:A	C:C	A:A	A:A	A:A	A:A	A:A	A:A	A:A	A:A	A:A	A:A	A:A	C:C	A:A	A:A	A:A	A:A	A:A
1_0283	?:?	?:?	?:?	?:?	?:?	?:?	A:A	A:A	A:A	A:A	A:A	A:A	A:A	A:A	A:A	A:A	?:?	G:G	?:?	G:G	?:?	G:G	G:G	?:?	?:?	?:?	?:?	?:?	?:?	?:?	A:A	A:A	?:?	A:A	G:G	G:G	G:G	?:?	?:?	G:G	?:?	G:G	?:?	?:?	?:?	G:G	G:G	?:?	?:?
1_0284	G:G	G:G	G:G	A:A	G:G	A:A	A:A	A:A	A:A	A:A	A:A	A:A	A:A	A:A	A:A	A:A	G:G	G:G	G:G	G:G	G:G	G:G	G:G	A:A	G:G	A:A	A:A	A:A	G:G	G:G	A:A	A:A	G:G	A:A	G:G	G:G	G:G	A:A	A:A	G:G	G:G	G:G	A:A	A:A	G:G	G:G	G:G	G:G	A:A
1_0285	A:A	A:A	A:A	A:A	A:A	A:A	A:A	A:G	A:A	A:A	G:G	G:G	A:A	A:G	G:G	A:G	A:A	A:A	A:A	A:A	A:A	A:A	A:A	A:A	A:A	A:A	A:A	A:A	A:A	A:A	A:A	G:G	A:A	A:A	A:A	A:A	A:A	A:A	A:A	A:A	A:A	A:A	A:A	A:A	A:A	A:A	A:A	A:A	A:A
1_0286	?:?	?:?	?:?	?:?	?:?	?:?	?:?	?:?	?:?	?:?	?:?	?:?	?:?	?:?	?:?	?:?	?:?	?:?	?:?	?:?	?:?	?:?	?:?	?:?	?:?	?:?	?:?	?:?	?:?	?:?	?:?	?:?	?:?	?:?	?:?	?:?	?:?	?:?	?:?	?:?	?:?	?:?	?:?	?:?	?:?	?:?	?:?	?:?	?:?
1_0287	A:A	A:A	A:A	A:A	A:A	A:A	A:A	A:A	A:A	A:A	A:A	A:A	A:A	A:G	A:A	A:A	?:?	A:A	A:A	A:A	A:A	A:A	A:A	A:A	A:A	A:A	A:A	A:A	A:A	A:A	A:A	A:A	A:A	A:G	A:A	A:A	A:A	A:A	A:A	A:A	A:A	A:A	A:A	A:A	A:A	A:A	A:A	A:A	A:A
1_0288	A:A	?:?	A:A	A:A	A:A	A:A	A:A	A:G	A:A	A:A	A:A	A:A	A:A	A:A	A:A	A:A	?:?	A:G	A:G	A:A	A:A	?:?	A:A	A:A	A:A	A:A	?:?	?:?	A:A	A:A	A:A	A:A	A:A	A:G	A:A	A:A	A:A	A:A	A:A	A:A	A:A	A:A	A:A	A:A	A:A	A:A	G:G	A:A	G:G
1_0289	G:G	G:G	G:G	G:G	G:G	G:G	G:G	G:G	G:G	G:G	G:G	G:G	G:G	G:G	G:G	G:G	G:G	G:G	G:G	G:G	G:G	G:G	G:G	G:G	G:G	G:G	G:G	G:G	G:G	G:G	G:G	G:G	G:G	G:G	G:G	G:G	G:G	G:G	G:G	G:G	G:G	G:G	G:G	G:G	G:G	G:G	G:G	G:G	G:G
1_0290	G:G	G:G	G:G	G:G	G:G	G:G	G:G	A:G	G:G	A:A	A:A	G:G	A:A	A:G	A:A	A:A	?:?	G:G	?:?	A:A	G:G	G:G	G:G	A:A	G:G	G:G	G:G	G:G	G:G	G:G	G:G	G:G	G:G	A:G	G:G	G:G	G:G	G:G	G:G	G:G	G:G	G:G	A:A	G:G	G:G	G:G	G:G	G:G	A:A
1_0291	C:C	C:C	C:C	C:C	C:C	C:C	C:C	C:C	C:C	C:C	C:C	C:C	C:C	C:C	C:C	C:C	C:C	C:C	C:C	C:C	C:C	C:C	C:C	C:C	C:C	C:C	C:C	C:C	C:C	C:C	C:C	C:C	C:C	C:C	C:C	C:C	C:C	C:C	C:C	C:C	C:C	C:C	C:C	C:C	C:C	C:C	C:C	C:C	C:C
1_0292	A:A	A:A	A:A	A:A	A:A	A:A	G:G	?:?	G:G	G:G	G:G	G:G	G:G	G:G	A:A	G:G	G:G	A:A	A:A	A:A	A:A	A:A	A:A	A:A	A:A	A:A	A:A	A:A	A:A	A:A	G:G	G:G	A:A	?:?	A:A	A:A	A:A	A:A	A:A	A:A	A:A	A:A	G:G	G:G	A:A	A:A	A:A	A:A	G:G
1_0293	?:?	?:?	?:?	?:?	?:?	?:?	G:G	G:G	?:?	G:G	G:G	G:G	G:G	G:G	G:G	G:G	?:?	?:?	?:?	?:?	?:?	?:?	?:?	?:?	?:?	?:?	?:?	?:?	?:?	?:?	G:G	?:?	?:?	G:G	?:?	?:?	?:?	?:?	?:?	?:?	?:?	?:?	?:?	?:?	?:?	?:?	?:?	?:?	?:?
1_0294	C:C	C:C	C:C	C:C	C:C	C:C	C:C	C:C	C:C	C:C	C:C	C:C	C:C	C:C	C:C	C:C	C:C	C:C	C:C	C:C	A:A	C:C	C:C	A:A	A:A	A:A	A:A	A:A	C:C	C:C	C:C	C:C	C:C	C:C	C:C	C:C	C:C	C:C	C:C	C:C	C:C	C:C	C:C	C:C	C:C	C:C	A:A	A:A	C:C
1_0295	A:A	A:A	A:A	A:A	A:A	A:A	G:G	G:G	G:G	G:G	A:A	G:G	G:G	A:A	A:A	A:G	A:A	A:A	A:A	G:G	G:G	G:G	G:G	A:A	A:A	A:A	A:A	A:A	A:A	G:G	G:G	G:G	G:G	A:A	A:A	A:A	G:G	A:A	A:A	G:G	G:G	A:A	G:G	A:A	G:G	A:A	A:A	G:G	A:A
1_0296	A:A	G:G	A:A	A:A	A:A	G:G	A:G	A:G	G:G	G:G	G:G	A:A	G:G	G:G	G:G	G:G	G:G	G:G	G:G	G:G	G:G	G:G	G:G	A:A	A:A	G:G	G:G	G:G	G:G	G:G	G:G	A:A	G:G	A:G	G:G	G:G	G:G	G:G	G:G	G:G	G:G	G:G	G:G	G:G	G:G	G:G	G:G	G:G	G:G
1_0297	A:A	A:A	A:A	A:A	A:A	A:A	G:G	A:G	G:G	A:A	A:A	G:G	G:G	A:G	A:A	A:A	G:G	G:G	G:G	G:G	A:A	A:A	A:A	G:G	G:G	A:A	A:A	A:A	A:A	A:A	G:G	G:G	A:A	A:G	A:A	A:A	A:A	A:A	A:A	A:A	A:A	A:A	A:A	G:G	A:A	A:A	A:A	A:A	A:A
1_0298	G:G	G:G	G:G	G:G	G:G	A:A	A:A	A:A	A:A	A:A	A:A	A:A	A:A	A:A	A:A	A:A	A:A	A:A	A:A	A:A	A:A	G:G	G:G	G:G	G:G	G:G	G:G	G:G	G:G	G:G	A:A	A:A	G:G	A:A	A:A	A:A	G:G	G:G	A:G	A:A	G:G	A:A	A:A	A:A	G:G	A:A	A:A	G:G	A:A
1_0299	G:G	A:A	G:G	G:G	G:G	G:G	A:G	A:G	A:A	G:G	A:A	A:A	A:G	A:G	G:G	A:A	G:G	G:G	G:G	G:G	G:G	G:G	G:G	G:G	G:G	G:G	G:G	G:G	G:G	G:G	A:A	A:A	G:G	A:G	G:G	G:G	G:G	G:G	A:G	G:G	G:G	A:A	A:A	A:A	G:G	G:G	A:A	G:G	A:A
1_0300	T:T	T:T	T:T	A:A	T:T	T:T	A:A	A:A	T:T	A:A	A:A	A:A	A:A	A:T	A:A	A:A	T:T	T:T	T:T	T:T	T:T	T:T	T:T	T:T	T:T	T:T	T:T	T:T	T:T	T:T	A:A	A:A	T:T	A:T	T:T	T:T	T:T	T:T	T:T	T:T	T:T	T:T	T:T	T:T	T:T	T:T	T:T	T:T	A:A
1_0301	A:A	G:G	A:A	A:A	A:A	G:G	G:G	G:G	G:G	G:G	G:G	G:G	G:G	G:G	G:G	G:G	G:G	G:G	G:G	G:G	G:G	G:G	G:G	A:A	A:A	A:A	A:A	A:A	G:G	G:G	G:G	G:G	G:G	G:G	G:G	A:A	G:G	G:G	G:G	G:G	A:A	A:A	G:G	G:G	G:G	A:A	G:G	G:G	G:G
1_0302	?:?	G:G	?:?	?:?	?:?	G:G	?:?	?:?	?:?	?:?	G:G	?:?	G:G	?:?	?:?	?:?	?:?	G:G	G:G	?:?	?:?	G:G	G:G	G:G	G:G	G:G	G:G	G:G	G:G	G:G	?:?	?:?	G:G	?:?	G:G	G:G	G:G	G:G	G:G	G:G	G:G	G:G	?:?	?:?	G:G	G:G	G:G	G:G	?:?
1_0303	A:A	G:G	A:A	A:A	A:A	A:A	G:G	G:G	G:G	G:G	G:G	G:G	G:G	G:G	G:G	G:G	G:G	A:A	G:G	G:G	A:A	?:?	A:A	A:A	A:A	A:A	A:A	A:A	A:A	G:G	G:G	G:G	A:A	G:G	A:A	A:A	A:A	A:A	A:A	A:A	A:A	A:A	G:G	G:G	G:G	A:A	A:A	A:A	G:G
1_0304	A:A	G:G	A:A	A:A	A:A	A:A	G:G	G:G	G:G	G:G	G:G	G:G	G:G	G:G	G:G	G:G	G:G	G:G	A:A	G:G	A:A	A:A	A:A	G:G	G:G	G:G	G:G	G:G	G:G	G:G	G:G	G:G	A:A	G:G	A:A	G:G	A:A	A:A	A:A	A:A	G:G	G:G	G:G	G:G	G:G	G:G	A:A	A:A	G:G
1_0305	A:A	A:A	A:A	A:A	A:A	A:A	G:G	G:G	?:?	?:?	?:?	?:?	?:?	?:?	?:?	?:?	?:?	G:G	G:G	A:A	A:A	G:G	G:G	G:G	G:G	G:G	G:G	G:G	A:A	A:A	G:G	G:G	A:A	?:?	G:G	A:A	A:A	A:A	A:A	A:A	A:A	G:G	G:G	G:G	A:A	A:A	A:A	A:A	G:G
1_0306	A:A	G:G	A:A	A:A	A:A	A:A	G:G	G:G	G:G	G:G	G:G	G:G	G:G	G:G	G:G	G:G	A:G	G:G	G:G	A:A	G:G	A:G	A:G	G:G	G:G	G:G	G:G	G:G	A:A	G:G	G:G	G:G	G:G	G:G	G:G	G:G	G:G	G:G	G:G	G:G	G:G	A:A	G:G	G:G	G:G	A:A	G:G	G:G	G:G
1_0307	G:G	G:G	G:G	G:G	G:G	G:G	G:G	A:G	A:A	A:A	G:G	A:A	A:A	A:G	A:A	A:G	G:G	A:A	A:A	G:G	G:G	G:G	G:G	G:G	A:A	G:G	G:G	G:G	G:G	G:G	A:A	G:G	G:G	A:G	G:G	G:G	G:G	G:G	G:G	G:G	G:G	G:G	A:A	G:G	G:G	G:G	G:G	G:G	G:G
1_0308	C:C	C:C	C:C	C:C	C:C	C:C	C:C	C:C	C:C	C:C	C:C	C:C	C:C	C:C	C:C	C:C	C:C	C:C	C:C	C:C	C:C	C:C	C:C	C:C	A:A	C:C	C:C	C:C	C:C	C:C	C:C	C:C	C:C	C:C	C:C	C:C	C:C	C:C	C:C	C:C	C:C	C:C	C:C	C:C	C:C	C:C	C:C	C:C	C:C
1_0309	?:?	?:?	?:?	?:?	?:?	A:A	A:A	A:A	A:A	A:A	A:A	A:A	A:A	A:A	A:A	A:A	?:?	A:A	?:?	A:A	?:?	G:G	G:G	?:?	?:?	?:?	?:?	?:?	?:?	?:?	G:G	A:A	A:A	A:A	A:A	G:G	A:A	A:A	A:A	A:A	?:?	G:G	A:A	?:?	A:A	G:G	A:A	G:G	?:?
1_0310	A:A	A:A	A:A	A:A	A:A	A:A	A:A	A:A	A:A	A:A	A:A	A:A	A:A	A:A	A:A	A:A	A:A	A:A	A:A	A:A	A:A	A:A	A:A	A:A	A:A	A:A	A:A	A:A	A:A	A:A	A:A	A:A	A:A	A:A	A:A	A:A	A:A	A:A	A:A	A:A	A:A	A:A	A:A	A:A	A:A	A:A	A:A	A:A	A:A
1_0311	?:?	?:?	?:?	?:?	?:?	?:?	?:?	?:?	?:?	?:?	?:?	?:?	?:?	?:?	?:?	?:?	?:?	?:?	?:?	?:?	?:?	?:?	?:?	?:?	?:?	?:?	?:?	?:?	?:?	?:?	?:?	?:?	?:?	?:?	?:?	?:?	?:?	?:?	?:?	?:?	?:?	?:?	?:?	?:?	?:?	?:?	?:?	?:?	?:?
1_0312	G:G	C:C	G:G	G:G	G:G	C:C	C:C	C:G	G:G	G:G	G:G	G:G	G:G	G:G	G:G	G:G	C:C	G:G	G:G	G:G	G:G	G:G	G:G	G:G	G:G	G:G	G:G	G:G	G:G	G:G	G:G	G:G	C:C	G:G	C:G	G:G	G:G	G:G	G:G	G:G	G:G	G:G	C:C	G:G	G:G	G:G	G:G	G:G	G:G
1_0313	?:?	?:?	?:?	?:?	?:?	?:?	?:?	?:?	?:?	?:?	?:?	?:?	?:?	?:?	?:?	?:?	?:?	?:?	?:?	?:?	?:?	?:?	?:?	?:?	?:?	?:?	?:?	?:?	?:?	?:?	?:?	?:?	?:?	?:?	?:?	?:?	?:?	?:?	?:?	?:?	?:?	?:?	?:?	?:?	?:?	?:?	?:?	?:?	?:?
1_0314	G:G	G:G	G:G	G:G	G:G	C:C	G:G	C:G	G:G	G:G	G:G	G:G	C:C	C:G	G:G	G:G	G:G	G:G	G:G	G:G	G:G	G:G	G:G	G:G	G:G	G:G	G:G	G:G	G:G	G:G	G:G	C:C	G:G	C:G	G:G	G:G	G:G	G:G	C:C	G:G	G:G	G:G	C:C	G:G	G:G	G:G	G:G	G:G	G:G
1_0315	?:?	?:?	?:?	?:?	?:?	?:?	?:?	?:?	?:?	?:?	?:?	?:?	?:?	?:?	?:?	?:?	?:?	?:?	?:?	?:?	?:?	?:?	?:?	?:?	?:?	?:?	?:?	?:?	?:?	?:?	?:?	?:?	?:?	?:?	?:?	?:?	?:?	?:?	?:?	?:?	?:?	?:?	?:?	?:?	?:?	?:?	?:?	?:?	?:?
1_0316	G:G	G:G	G:G	G:G	G:G	G:G	G:G	G:G	G:G	G:G	G:G	G:G	G:G	G:G	G:G	G:G	G:G	G:G	G:G	G:G	G:G	G:G	G:G	G:G	G:G	G:G	G:G	G:G	G:G	G:G	G:G	G:G	G:G	G:G	G:G	G:G	G:G	G:G	G:G	G:G	G:G	G:G	G:G	G:G	G:G	G:G	G:G	G:G	G:G
1_0317	G:G	G:G	G:G	G:G	G:G	A:A	A:A	A:A	A:A	A:A	A:A	A:A	A:A	A:A	A:A	A:A	A:G	A:A	A:G	G:G	A:A	G:G	G:G	G:G	A:G	G:G	G:G	G:G	G:G	G:G	A:A	A:A	A:A	A:A	A:A	A:A	G:G	A:A	A:A	A:A	A:A	A:A	A:A	A:A	G:G	G:G	A:A	A:A	A:A
1_0318	A:A	?:?	A:A	A:A	A:A	T:T	A:A	A:A	A:A	A:A	A:A	A:A	A:A	A:A	A:A	A:A	?:?	A:A	T:T	A:A	T:T	T:T	T:T	A:A	?:?	?:?	?:?	?:?	A:A	T:T	A:A	T:T	T:T	A:A	T:T	T:T	T:T	T:T	T:T	T:T	T:T	T:T	A:A	?:?	T:T	T:T	T:T	T:T	A:A
1_0319	G:G	G:G	G:G	G:G	G:G	G:G	G:G	G:G	G:G	G:G	G:G	G:G	G:G	G:G	G:G	G:G	G:G	G:G	A:A	G:G	A:A	G:G	G:G	G:G	G:G	G:G	G:G	G:G	G:G	G:G	G:G	G:G	A:A	G:G	G:G	G:G	G:G	A:A	G:G	G:G	G:G	G:G	G:G	G:G	G:G	G:G	G:G	G:G	A:A
1_0320	A:A	A:A	A:A	A:A	A:A	A:A	G:G	A:G	A:A	A:G	G:G	G:G	G:G	A:G	G:G	A:G	G:G	A:A	A:A	A:A	A:A	A:A	A:A	A:A	A:A	A:A	A:A	A:A	A:A	A:A	A:A	G:G	A:A	A:A	A:A	A:A	A:A	A:A	A:A	A:A	A:A	A:A	A:A	A:A	A:A	A:A	A:A	A:A	A:A
1_0321	C:C	C:C	C:C	C:C	C:C	C:C	C:C	A:C	C:C	C:C	C:C	C:C	A:A	A:C	C:C	C:C	A:A	C:C	C:C	C:C	C:C	C:C	C:C	C:C	C:C	C:C	C:C	C:C	C:C	C:C	C:C	A:A	C:C	A:A	C:C	C:C	C:C	C:C	C:C	C:C	C:C	C:C	A:A	A:A	C:C	C:C	C:C	C:C	C:C
1_0322	A:A	C:C	C:C	A:A	C:C	C:C	A:A	A:C	C:C	A:A	A:A	A:A	C:C	A:C	A:A	A:A	A:A	C:C	A:A	A:A	A:A	A:A	A:A	C:C	C:C	A:A	A:A	A:A	C:C	C:C	A:A	A:A	C:C	A:C	C:C	C:C	C:C	C:C	C:C	C:C	C:C	C:C	C:C	C:C	C:C	C:C	C:C	C:C	A:A
1_0323	A:A	A:A	C:C	C:C	C:C	C:C	A:A	C:C	A:A	C:C	A:A	A:A	C:C	A:A	C:C	A:C	A:A	A:A	A:A	C:C	A:A	A:A	A:A	C:C	A:A	C:C	C:C	C:C	A:A	A:A	A:A	C:C	A:A	A:C	C:C	A:A	A:A	C:C	A:A	C:C	A:A	C:C	C:C	A:A	A:A	C:C	A:A	A:A	C:C
1_0324	C:C	C:C	C:C	C:C	C:C	C:C	C:C	C:C	C:C	C:C	C:C	C:C	C:C	C:C	C:C	C:C	C:C	C:C	C:C	C:C	C:C	C:C	C:C	C:C	C:C	C:C	C:C	C:C	C:C	C:C	C:C	C:C	C:C	C:C	C:C	C:C	C:C	C:C	C:C	C:C	C:C	C:C	C:C	C:C	C:C	C:C	C:C	C:C	C:C
1_0325	A:A	A:A	A:A	A:A	A:A	A:A	A:A	A:A	A:A	A:A	A:A	A:A	A:A	A:A	A:A	A:A	A:A	A:A	A:A	A:A	A:A	A:A	A:A	A:A	A:A	A:A	A:A	A:A	A:A	A:A	A:A	A:A	A:A	A:A	A:A	A:A	A:A	A:A	A:A	A:A	A:A	A:A	A:A	A:A	A:A	A:A	A:A	A:A	A:A
1_0326	G:G	A:A	G:G	G:G	G:G	A:A	G:G	G:G	G:G	G:G	G:G	G:G	G:G	G:G	G:G	G:G	?:?	A:A	A:A	A:A	G:G	A:A	A:A	A:A	A:A	A:A	A:A	A:A	G:G	A:A	G:G	G:G	A:A	G:G	A:A	A:A	A:A	A:A	A:A	A:A	A:A	A:A	G:G	?:?	A:A	A:A	A:A	A:A	G:G
1_0327	?:?	?:?	?:?	?:?	?:?	?:?	?:?	?:?	?:?	?:?	?:?	?:?	?:?	?:?	?:?	?:?	?:?	?:?	?:?	?:?	?:?	?:?	?:?	?:?	?:?	?:?	?:?	?:?	?:?	?:?	?:?	?:?	?:?	?:?	?:?	?:?	?:?	?:?	?:?	?:?	?:?	?:?	?:?	?:?	?:?	?:?	?:?	?:?	?:?
1_0328	G:G	G:G	G:G	G:G	G:G	G:G	A:A	A:G	A:A	G:G	A:A	A:A	A:G	A:G	G:G	A:G	G:G	G:G	G:G	G:G	G:G	G:G	G:G	G:G	?:?	G:G	G:G	G:G	G:G	G:G	G:G	A:A	G:G	G:G	G:G	G:G	G:G	G:G	G:G	G:G	G:G	G:G	G:G	G:G	G:G	G:G	G:G	G:G	G:G
1_0329	G:G	G:G	G:G	G:G	G:G	G:G	A:A	A:G	A:A	G:G	G:G	G:G	G:G	A:A	G:G	G:G	A:A	G:G	G:G	G:G	G:G	A:A	A:A	G:G	G:G	G:G	G:G	G:G	G:G	G:G	A:A	A:A	G:G	A:G	G:G	G:G	G:G	G:G	G:G	G:G	G:G	G:G	A:A	G:G	G:G	G:G	G:G	G:G	A:A
1_0330	T:T	?:?	T:T	T:T	T:T	T:T	A:A	A:A	A:A	A:A	A:A	T:T	T:T	A:A	A:A	A:A	A:A	T:T	?:?	A:A	T:T	A:A	A:A	T:T	?:?	?:?	?:?	?:?	T:T	T:T	A:A	A:A	T:T	A:A	T:T	T:T	A:A	T:T	T:T	T:T	T:T	T:T	T:T	A:A	T:T	T:T	A:A	T:T	A:A
1_0331	C:C	C:C	C:C	C:C	C:C	C:C	C:C	C:C	C:C	C:C	C:C	C:C	C:C	C:C	C:C	C:C	C:C	C:C	C:C	C:C	C:C	C:C	C:C	C:C	C:C	G:G	G:G	C:C	C:C	C:C	C:C	C:C	C:C	C:C	C:C	C:C	C:C	C:C	C:C	C:C	C:C	C:C	C:C	C:C	C:C	C:C	C:C	C:C	C:C
1_0332	A:A	A:A	A:A	G:G	A:A	A:A	G:G	G:G	G:G	G:G	A:A	G:G	G:G	A:G	G:G	A:G	A:A	A:A	A:A	A:A	A:A	A:A	A:A	A:A	A:A	A:A	A:A	A:A	A:A	A:A	A:A	G:G	A:A	G:G	A:A	A:A	A:A	A:A	A:A	A:A	A:A	A:A	G:G	A:A	A:A	A:A	A:A	A:A	G:G
1_0333	A:A	A:A	A:A	A:A	A:A	A:A	A:A	A:A	G:G	A:A	A:A	A:A	A:A	A:A	A:A	A:A	A:A	A:A	A:A	A:A	A:A	G:G	G:G	A:A	A:A	A:A	A:A	A:A	A:A	A:A	A:A	A:A	A:A	A:A	A:A	A:A	A:A	A:A	A:A	A:A	A:A	A:A	G:G	A:A	A:A	A:A	A:A	A:A	G:G
1_0334	?:?	?:?	?:?	?:?	?:?	?:?	?:?	?:?	?:?	?:?	?:?	?:?	?:?	?:?	?:?	?:?	?:?	?:?	?:?	?:?	?:?	?:?	?:?	?:?	?:?	?:?	?:?	?:?	?:?	?:?	?:?	?:?	?:?	?:?	?:?	?:?	?:?	?:?	?:?	?:?	?:?	?:?	?:?	?:?	?:?	?:?	?:?	?:?	?:?
1_0335	G:G	?:?	G:G	G:G	G:G	G:G	A:A	A:G	A:A	A:G	A:A	A:A	G:G	A:A	A:A	A:G	?:?	G:G	?:?	G:G	G:G	G:G	G:G	G:G	?:?	?:?	?:?	?:?	G:G	G:G	G:G	A:A	G:G	A:G	G:G	G:G	G:G	G:G	G:G	G:G	G:G	G:G	G:G	G:G	G:G	G:G	G:G	G:G	G:G
1_0336	A:A	A:A	A:A	A:A	A:A	A:A	A:A	A:A	A:A	A:A	A:A	A:A	A:A	A:A	A:A	A:A	A:A	A:A	A:A	A:A	A:A	A:A	A:A	A:A	A:A	A:A	A:A	A:A	A:A	A:A	A:A	A:A	A:A	A:A	A:A	A:A	A:A	A:A	A:A	A:A	A:A	A:A	A:A	A:A	A:A	A:A	A:A	A:A	A:A
1_0337	A:A	A:A	A:A	G:G	A:A	A:A	G:G	G:G	G:G	G:G	A:A	G:G	G:G	G:G	G:G	A:G	A:A	A:A	A:A	A:A	G:G	A:A	A:A	A:A	A:A	A:A	A:A	A:A	A:A	A:A	G:G	G:G	A:A	G:G	A:A	A:A	A:A	A:A	A:A	A:A	A:A	A:A	G:G	G:G	A:A	A:A	A:A	A:A	G:G
1_0338	A:A	A:A	A:A	A:A	A:A	G:G	G:G	G:G	G:G	A:G	A:A	G:G	G:G	A:G	A:A	A:G	A:A	A:A	A:A	G:G	G:G	A:A	A:A	G:G	G:G	A:A	A:A	A:A	A:A	A:A	G:G	G:G	A:A	G:G	G:G	A:A	A:A	A:A	G:G	A:A	A:A	A:A	A:A	A:A	A:A	A:A	G:G	A:A	A:A
1_0339	G:G	G:G	G:G	G:G	G:G	G:G	G:G	G:G	G:G	G:G	G:G	G:G	G:G	A:G	G:G	G:G	G:G	G:G	G:G	G:G	G:G	G:G	G:G	G:G	G:G	G:G	G:G	G:G	G:G	G:G	G:G	G:G	G:G	A:G	G:G	G:G	G:G	G:G	G:G	G:G	G:G	G:G	G:G	G:G	G:G	G:G	G:G	G:G	G:G
1_0340	A:A	?:?	A:A	A:A	A:A	A:A	A:A	A:A	A:A	A:A	A:A	A:A	A:A	A:A	A:A	A:A	?:?	A:A	?:?	A:A	A:A	A:A	A:A	A:A	?:?	?:?	A:A	A:A	A:A	A:A	A:A	A:A	A:A	A:A	A:A	A:A	A:A	A:A	A:A	A:A	A:A	A:A	A:A	A:A	A:A	A:A	A:A	A:A	A:A
1_0341	G:G	G:G	G:G	G:G	G:G	G:G	A:A	A:G	G:G	G:G	G:G	G:G	G:G	G:G	G:G	G:G	A:A	G:G	G:G	G:G	G:G	G:G	G:G	G:G	G:G	G:G	G:G	G:G	G:G	G:G	A:A	A:A	A:A	A:G	G:G	G:G	G:G	G:G	G:G	G:G	G:G	G:G	G:G	G:G	G:G	G:G	G:G	A:A	G:G
1_0342	A:A	A:A	A:A	A:A	A:A	A:A	G:G	G:G	G:G	G:G	A:A	G:G	G:G	G:G	A:A	A:G	A:A	A:A	A:A	A:A	A:A	A:A	A:A	A:A	A:A	A:A	A:A	A:A	A:A	A:A	G:G	G:G	A:A	A:G	A:A	A:A	A:A	A:A	A:A	A:A	A:A	A:A	A:A	G:G	A:A	A:A	A:A	A:A	A:A
1_0343	G:G	G:G	G:G	G:G	G:G	G:G	G:G	G:G	G:G	G:G	G:G	G:G	G:G	G:G	G:G	G:G	G:G	G:G	G:G	G:G	G:G	G:G	G:G	G:G	G:G	G:G	G:G	G:G	G:G	G:G	G:G	G:G	G:G	G:G	G:G	G:G	G:G	G:G	G:G	G:G	G:G	G:G	G:G	G:G	G:G	G:G	G:G	G:G	G:G
1_0344	G:G	A:A	G:G	G:G	G:G	A:A	A:A	A:A	A:A	A:A	A:A	A:A	A:A	A:A	A:A	A:A	A:A	G:G	?:?	G:G	A:A	G:G	G:G	G:G	A:A	?:?	?:?	?:?	A:A	G:G	A:A	A:A	G:G	A:A	A:G	A:A	A:A	A:A	A:A	A:A	A:A	A:A	A:A	A:A	G:G	A:A	A:A	G:G	A:A
1_0345	G:G	A:A	G:G	G:G	G:G	A:A	G:G	A:G	G:G	G:G	G:G	G:G	G:G	A:G	G:G	G:G	A:A	A:A	A:A	A:A	A:A	A:A	A:A	A:A	G:G	G:G	G:G	G:G	A:A	A:A	A:A	G:G	A:A	A:G	A:A	A:A	A:A	A:A	A:A	A:A	A:A	A:A	G:G	G:G	A:A	A:A	A:A	A:A	G:G
1_0346	C:C	C:C	C:C	C:C	C:C	C:C	C:C	?:?	C:C	C:C	C:C	C:C	?:?	A:C	C:C	C:C	C:C	C:C	C:C	C:C	C:C	C:C	C:C	C:C	C:C	C:C	C:C	C:C	C:C	C:C	C:C	A:A	C:C	?:?	C:C	C:C	C:C	C:C	C:C	C:C	C:C	C:C	C:C	C:C	C:C	C:C	C:C	C:C	C:C
1_0347	A:A	A:A	A:A	A:A	A:A	A:A	A:A	A:A	A:A	A:A	A:A	T:T	A:A	A:A	A:A	A:A	A:A	A:A	A:A	A:A	A:A	A:A	A:A	A:A	A:A	A:A	A:A	A:A	A:A	A:A	T:T	A:A	A:A	A:A	A:A	A:A	A:A	A:A	A:A	A:A	A:A	A:A	A:A	A:A	A:A	A:A	A:A	A:A	A:A
1_0348	G:G	G:G	G:G	G:G	G:G	G:G	A:A	A:G	G:G	G:G	G:G	A:A	A:A	G:G	G:G	G:G	G:G	G:G	G:G	G:G	G:G	G:G	G:G	G:G	G:G	G:G	G:G	G:G	G:G	G:G	A:A	G:G	G:G	G:G	G:G	G:G	G:G	G:G	G:G	G:G	G:G	G:G	G:G	G:G	G:G	G:G	G:G	G:G	G:G
1_0349	G:G	G:G	G:G	G:G	G:G	G:G	A:A	A:A	A:A	A:A	A:A	A:A	A:A	A:A	A:A	A:A	G:G	G:G	G:G	G:G	G:G	G:G	G:G	G:G	G:G	G:G	G:G	G:G	G:G	G:G	A:A	A:A	G:G	A:A	G:G	G:G	G:G	G:G	G:G	G:G	G:G	G:G	A:A	A:A	G:G	G:G	G:G	G:G	A:A
1_0350	A:A	A:A	A:A	A:A	A:A	A:A	A:A	A:A	A:A	A:A	A:A	A:A	A:A	A:A	A:A	A:A	A:A	A:A	A:A	A:A	A:A	A:A	A:A	A:A	A:A	A:A	A:A	A:A	A:A	A:A	A:A	A:A	A:A	A:A	A:A	A:A	A:A	A:A	A:A	A:A	A:A	A:A	A:A	A:A	A:A	A:A	A:A	A:A	A:A
1_0351	C:C	A:A	C:C	C:C	C:C	C:C	A:A	A:A	A:A	A:A	A:A	C:C	A:A	A:A	A:A	A:A	A:A	A:A	A:A	A:A	C:C	A:A	A:A	A:A	A:A	A:A	A:A	A:A	A:A	A:A	A:A	C:C	C:C	A:A	C:C	A:A	C:C	C:C	A:A	C:C	A:A	C:C	A:A	A:A	A:A	A:A	C:C	C:C	A:A
1_0352	G:G	A:A	G:G	G:G	G:G	G:G	A:A	A:A	A:A	A:A	A:A	A:A	A:A	A:A	A:A	A:A	A:A	G:G	G:G	G:G	G:G	A:A	A:A	G:G	G:G	G:G	G:G	G:G	A:A	G:G	A:A	A:A	A:A	A:A	A:G	G:G	A:A	A:A	G:G	A:A	G:G	G:G	A:A	A:A	G:G	G:G	G:G	A:A	A:A
1_0353	G:G	G:G	G:G	G:G	G:G	G:G	A:A	A:A	A:A	A:G	A:A	A:A	A:A	A:G	G:G	A:A	G:G	G:G	G:G	G:G	G:G	G:G	G:G	G:G	G:G	G:G	G:G	G:G	G:G	G:G	A:A	G:G	G:G	A:A	G:G	G:G	G:G	G:G	G:G	G:G	G:G	G:G	G:G	A:A	G:G	G:G	G:G	G:G	A:A
1_0354	A:A	A:A	A:A	G:G	A:A	A:A	A:A	A:A	A:A	G:G	A:A	G:G	G:G	A:G	A:A	A:G	G:G	A:A	A:A	G:G	A:A	A:A	A:A	A:A	A:A	A:A	A:A	A:A	A:A	A:A	G:G	G:G	A:A	A:G	A:A	A:A	A:A	A:A	A:A	A:A	A:A	A:A	G:G	A:A	A:A	A:A	G:G	A:A	G:G
1_0355	A:A	A:A	A:A	A:A	A:A	C:C	A:A	A:A	A:A	A:A	A:A	A:A	A:A	A:A	A:A	A:A	A:A	A:A	A:A	A:A	A:A	A:A	A:A	A:A	A:A	A:A	A:A	A:A	A:A	A:A	A:A	A:A	A:A	A:A	A:A	A:A	A:A	A:A	A:A	A:A	A:A	A:A	A:A	A:A	A:A	A:A	A:A	A:A	A:A
1_0356	A:A	G:G	A:A	A:A	G:G	G:G	A:A	A:A	A:A	A:A	A:A	A:A	A:A	A:A	A:A	A:A	A:A	A:A	A:A	G:G	G:G	A:A	A:A	G:G	A:A	G:G	G:G	G:G	G:G	G:G	A:A	A:A	G:G	A:G	G:G	G:G	G:G	G:G	G:G	G:G	G:G	G:G	A:A	A:A	G:G	G:G	G:G	G:G	A:A
1_0357	A:A	T:T	A:A	A:A	A:A	T:T	T:T	T:T	T:T	T:T	T:T	T:T	T:T	T:T	T:T	T:T	T:T	T:T	T:T	T:T	T:T	T:T	T:T	T:T	T:T	A:A	A:A	A:A	T:T	T:T	T:T	T:T	T:T	T:T	T:T	T:T	T:T	T:T	T:T	T:T	T:T	T:T	T:T	T:T	T:T	T:T	T:T	T:T	T:T
1_0358	T:T	A:A	T:T	T:T	T:T	A:A	A:A	A:A	A:A	A:A	A:A	A:A	A:A	A:A	A:A	A:A	T:T	A:A	A:A	A:A	A:A	A:A	A:A	A:A	A:A	A:A	A:A	A:A	A:A	A:A	A:A	A:A	A:A	A:A	A:A	A:A	A:A	A:A	A:A	A:A	A:A	A:A	A:A	A:A	A:A	A:A	A:A	A:A	A:A
1_0359	C:C	C:C	C:C	C:C	C:C	C:C	C:C	C:C	C:C	C:C	C:C	C:C	C:C	C:C	C:C	C:C	C:C	C:C	C:C	C:C	C:C	C:C	C:C	C:C	C:C	C:C	C:C	C:C	C:C	C:C	C:C	C:C	C:C	C:C	C:C	C:C	C:C	C:C	C:C	C:C	C:C	C:C	C:C	C:C	C:C	C:C	C:C	C:C	C:C
1_0360	?:?	?:?	?:?	?:?	?:?	?:?	?:?	?:?	?:?	?:?	?:?	?:?	?:?	?:?	?:?	?:?	?:?	?:?	?:?	?:?	?:?	?:?	?:?	?:?	?:?	?:?	?:?	?:?	?:?	?:?	?:?	?:?	?:?	?:?	?:?	?:?	?:?	?:?	?:?	?:?	?:?	?:?	?:?	?:?	?:?	?:?	?:?	?:?	?:?
1_0361	?:?	?:?	?:?	?:?	?:?	?:?	?:?	?:?	?:?	?:?	?:?	?:?	?:?	?:?	?:?	?:?	?:?	?:?	?:?	?:?	?:?	?:?	?:?	?:?	?:?	?:?	?:?	?:?	?:?	?:?	?:?	?:?	?:?	?:?	?:?	?:?	?:?	?:?	?:?	?:?	?:?	?:?	?:?	?:?	?:?	?:?	?:?	?:?	?:?
1_0362	A:A	G:G	A:A	A:A	A:A	A:A	G:G	G:G	A:A	A:A	G:G	G:G	A:G	G:G	A:A	G:G	G:G	A:A	A:A	A:A	G:G	A:A	A:A	A:A	G:G	A:A	A:A	A:A	A:A	G:G	G:G	G:G	A:A	A:G	G:G	G:G	G:G	G:G	G:G	A:A	G:G	A:A	G:G	G:G	G:G	A:A	G:G	A:A	G:G
1_0363	A:A	A:A	A:A	A:A	A:A	A:A	A:A	A:A	A:A	A:A	A:A	A:A	A:A	A:A	A:A	A:A	A:A	A:A	A:A	A:A	A:A	A:A	A:A	A:A	A:A	A:A	A:A	A:A	A:A	A:A	A:A	A:A	A:A	A:A	A:A	A:A	A:A	A:A	A:A	A:A	A:A	A:A	A:A	A:A	A:A	A:A	A:A	A:A	A:A
1_0364	?:?	?:?	G:G	G:G	G:G	G:G	G:G	G:G	G:G	G:G	G:G	G:G	G:G	A:G	G:G	?:?	A:A	G:G	?:?	G:G	A:G	A:A	A:A	G:G	?:?	?:?	?:?	?:?	G:G	?:?	G:G	G:G	G:G	A:A	G:G	?:?	A:A	G:G	G:G	G:G	G:G	G:G	G:G	G:G	G:G	G:G	G:G	?:?	G:G
1_0365	A:A	A:A	A:A	A:A	A:A	A:A	?:?	A:A	?:?	A:A	?:?	A:A	A:A	?:?	?:?	A:A	?:?	A:A	A:A	A:A	A:A	A:A	A:A	A:A	?:?	A:A	A:A	A:A	A:A	A:A	?:?	A:A	A:A	A:A	A:A	A:A	A:A	A:A	A:A	A:A	A:A	A:A	?:?	A:A	A:A	A:A	A:A	A:A	?:?
1_0366	?:?	?:?	?:?	?:?	?:?	?:?	?:?	?:?	?:?	?:?	?:?	?:?	?:?	?:?	?:?	?:?	?:?	?:?	?:?	?:?	?:?	?:?	?:?	?:?	?:?	?:?	?:?	?:?	?:?	?:?	?:?	?:?	?:?	?:?	?:?	?:?	?:?	?:?	?:?	?:?	?:?	?:?	?:?	?:?	?:?	?:?	?:?	?:?	?:?
1_0367	G:G	G:G	G:G	G:G	G:G	G:G	G:G	G:G	G:G	G:G	G:G	G:G	G:G	G:G	G:G	G:G	G:G	G:G	G:G	G:G	G:G	G:G	G:G	G:G	G:G	G:G	G:G	G:G	G:G	G:G	G:G	G:G	G:G	G:G	G:G	G:G	G:G	G:G	G:G	G:G	G:G	G:G	G:G	G:G	G:G	G:G	G:G	G:G	G:G
1_0368	C:C	C:C	C:C	C:C	C:C	C:C	A:A	A:A	A:A	A:A	C:C	C:C	A:A	A:A	C:C	A:C	A:A	C:C	C:C	C:C	C:C	C:C	C:C	C:C	C:C	C:C	C:C	C:C	C:C	C:C	C:C	C:C	C:C	A:A	C:C	C:C	C:C	C:C	C:C	C:C	C:C	C:C	C:C	A:A	C:C	C:C	C:C	C:C	A:A
1_0369	C:C	A:A	C:C	A:A	A:A	A:A	A:A	A:A	A:A	A:A	A:A	A:A	A:A	A:A	C:C	A:A	A:A	A:A	A:A	A:A	A:A	A:A	A:A	A:A	C:C	A:A	A:A	A:A	A:A	A:A	A:A	A:A	A:A	A:C	A:A	A:A	A:A	A:A	A:A	A:A	A:A	A:A	A:A	A:A	A:A	A:A	A:A	A:A	C:C
1_0370	A:A	A:A	A:A	G:G	A:A	A:A	G:G	G:G	G:G	G:G	G:G	G:G	G:G	G:G	G:G	G:G	?:?	A:A	?:?	A:A	A:A	G:G	G:G	A:A	A:A	A:A	A:A	A:A	A:A	A:G	G:G	G:G	A:A	G:G	A:A	A:G	A:A	A:A	A:A	A:A	A:A	A:A	G:G	G:G	A:A	A:A	A:A	A:A	G:G
1_0371	G:G	?:?	G:G	G:G	G:G	G:G	G:G	G:G	G:G	G:G	G:G	G:G	G:G	G:G	G:G	G:G	A:A	G:G	G:G	G:G	G:G	G:G	G:G	G:G	A:A	A:A	A:A	A:A	G:G	G:G	G:G	G:G	G:G	G:G	G:G	G:G	G:G	G:G	G:G	G:G	?:?	G:G	G:G	G:G	G:G	G:G	G:G	G:G	G:G
1_0372	?:?	?:?	?:?	?:?	?:?	?:?	?:?	?:?	?:?	?:?	?:?	?:?	?:?	?:?	?:?	?:?	?:?	?:?	?:?	?:?	?:?	?:?	?:?	?:?	?:?	?:?	?:?	?:?	?:?	?:?	?:?	?:?	?:?	?:?	?:?	?:?	?:?	?:?	?:?	?:?	?:?	?:?	?:?	?:?	?:?	?:?	?:?	?:?	?:?
1_0373	G:G	G:G	G:G	G:G	G:G	G:G	G:G	G:G	G:G	G:G	G:G	G:G	G:G	G:G	G:G	G:G	G:G	G:G	G:G	G:G	G:G	G:G	G:G	G:G	G:G	G:G	G:G	G:G	G:G	G:G	G:G	G:G	G:G	G:G	G:G	G:G	G:G	G:G	G:G	G:G	G:G	G:G	G:G	G:G	G:G	G:G	G:G	G:G	G:G
1_0374	A:A	?:?	A:A	A:A	A:A	A:A	A:A	A:A	A:A	A:A	A:A	A:A	A:A	A:A	A:A	A:A	?:?	A:A	?:?	A:A	A:A	A:A	A:A	A:A	?:?	?:?	?:?	?:?	A:A	A:A	A:A	A:A	A:A	A:A	A:A	A:A	A:A	A:A	A:A	A:A	A:A	A:A	A:A	A:A	A:A	A:A	A:A	A:A	A:A
1_0375	?:?	?:?	?:?	?:?	?:?	?:?	?:?	?:?	?:?	?:?	?:?	?:?	?:?	?:?	?:?	?:?	?:?	?:?	?:?	?:?	?:?	?:?	?:?	?:?	?:?	?:?	?:?	?:?	?:?	?:?	?:?	?:?	?:?	?:?	?:?	?:?	?:?	?:?	?:?	?:?	?:?	?:?	?:?	?:?	?:?	?:?	?:?	?:?	?:?
1_0376	?:?	?:?	?:?	?:?	?:?	?:?	?:?	A:A	A:A	A:A	A:A	A:A	?:?	A:A	A:A	A:A	?:?	A:A	?:?	?:?	?:?	?:?	?:?	?:?	?:?	?:?	?:?	?:?	?:?	?:?	A:A	A:A	?:?	A:A	?:?	?:?	?:?	?:?	?:?	?:?	?:?	?:?	A:A	A:A	?:?	?:?	?:?	?:?	?:?
1_0377	G:G	A:A	A:A	G:G	G:G	G:G	A:A	A:A	A:A	A:A	A:A	A:A	A:A	A:A	A:A	A:A	A:A	G:G	G:G	G:G	G:G	G:G	G:G	A:A	A:A	A:A	G:G	A:A	A:A	A:A	A:A	A:A	G:G	A:A	G:G	A:A	A:A	G:G	A:A	G:G	G:G	A:A	A:A	A:A	A:A	A:A	G:G	G:G	A:A
1_0378	?:?	?:?	?:?	?:?	?:?	?:?	?:?	?:?	?:?	?:?	?:?	?:?	?:?	?:?	?:?	?:?	?:?	?:?	?:?	?:?	?:?	?:?	?:?	?:?	?:?	?:?	?:?	?:?	?:?	?:?	?:?	?:?	?:?	?:?	?:?	?:?	?:?	?:?	?:?	?:?	?:?	?:?	?:?	?:?	?:?	?:?	?:?	?:?	?:?
1_0379	A:A	G:G	A:A	A:A	A:A	G:G	A:A	A:A	A:A	A:A	A:A	A:A	A:A	A:A	A:A	A:A	A:A	G:G	G:G	A:A	A:A	A:A	A:A	G:G	G:G	G:G	G:G	G:G	G:G	A:A	A:A	A:A	A:A	A:A	A:G	G:G	A:A	A:A	A:A	G:G	G:G	A:A	A:A	A:A	A:A	A:A	A:A	A:A	A:A
1_0380	A:A	G:G	A:A	A:A	A:A	G:G	A:A	A:G	G:G	G:G	G:G	A:A	A:A	A:A	A:A	A:G	A:A	G:G	G:G	G:G	G:G	G:G	G:G	G:G	G:G	A:A	A:A	A:A	G:G	G:G	A:A	A:A	G:G	A:G	G:G	G:G	G:G	G:G	G:G	G:G	G:G	G:G	A:A	A:A	G:G	G:G	G:G	G:G	A:A
1_0381	G:G	G:G	G:G	?:?	?:?	A:A	?:?	?:?	A:A	?:?	A:A	G:G	?:?	?:?	A:A	A:A	G:G	G:G	G:G	?:?	G:G	G:G	G:G	G:G	G:G	G:G	G:G	G:G	G:G	G:G	?:?	?:?	G:G	?:?	G:G	G:G	G:G	G:G	G:G	A:A	G:G	A:A	G:G	G:G	G:G	G:G	A:A	G:G	G:G
1_0382	A:A	A:A	A:A	A:A	A:A	A:A	A:A	A:A	A:A	A:A	A:A	A:A	A:A	A:A	A:A	A:A	A:A	A:A	A:A	A:A	A:A	A:A	A:A	C:C	C:C	A:A	A:A	A:A	A:A	A:A	A:A	A:A	A:A	A:A	A:A	A:A	A:A	A:A	A:A	A:A	A:A	A:A	A:A	A:A	A:A	A:A	A:A	A:A	A:A
1_0383	G:G	?:?	G:G	G:G	G:G	G:G	G:G	G:G	G:G	G:G	G:G	C:C	G:G	G:G	G:G	G:G	?:?	G:G	?:?	G:G	G:G	G:G	G:G	C:C	?:?	?:?	?:?	?:?	G:G	G:G	G:G	C:C	G:G	G:G	G:G	G:G	G:G	G:G	G:G	G:G	G:G	G:G	G:G	G:G	G:G	G:G	G:G	G:G	G:G
1_0384	?:?	?:?	?:?	?:?	?:?	?:?	?:?	?:?	?:?	?:?	?:?	?:?	?:?	?:?	?:?	?:?	?:?	?:?	?:?	?:?	?:?	?:?	?:?	?:?	?:?	?:?	?:?	?:?	?:?	?:?	?:?	?:?	?:?	?:?	?:?	?:?	?:?	?:?	?:?	?:?	?:?	?:?	?:?	?:?	?:?	?:?	?:?	?:?	?:?
1_0385	G:G	G:G	G:G	G:G	G:G	G:G	A:A	A:G	G:G	G:G	G:G	G:G	G:G	G:G	G:G	G:G	G:G	G:G	G:G	G:G	G:G	G:G	G:G	G:G	G:G	G:G	G:G	G:G	G:G	G:G	G:G	G:G	G:G	G:G	G:G	G:G	G:G	G:G	G:G	G:G	G:G	G:G	G:G	G:G	G:G	G:G	G:G	G:G	G:G
1_0386	?:?	?:?	?:?	?:?	?:?	?:?	A:A	A:A	A:A	A:A	A:A	A:A	A:A	A:A	A:A	A:A	?:?	A:A	?:?	A:A	A:A	A:A	A:A	?:?	?:?	?:?	?:?	?:?	?:?	?:?	A:A	A:A	?:?	A:A	A:A	A:A	A:A	A:A	A:A	A:A	?:?	A:A	A:A	?:?	?:?	A:A	A:A	A:A	?:?
1_0387	G:G	?:?	G:G	G:G	G:G	A:A	G:G	G:G	G:G	G:G	?:?	G:G	G:G	G:G	G:G	G:G	?:?	A:A	A:A	A:A	G:G	G:G	G:G	G:G	?:?	?:?	?:?	?:?	G:G	A:A	G:G	G:G	G:G	G:G	A:G	A:A	G:G	G:G	A:A	A:A	A:A	G:G	G:G	G:G	A:A	G:G	A:A	A:A	G:G
1_0388	A:A	A:A	A:A	A:A	A:A	A:A	A:A	A:A	A:A	A:A	A:A	A:A	A:A	A:A	A:A	A:A	A:A	T:T	T:T	T:T	T:T	T:T	T:T	A:A	A:A	A:A	A:A	A:A	A:A	A:A	A:A	A:A	T:T	A:A	A:A	T:T	T:T	T:T	T:T	A:A	A:A	A:A	A:A	A:A	A:A	A:A	A:A	T:T	A:A
1_0389	G:G	G:G	G:G	G:G	G:G	G:G	G:G	G:G	G:G	G:G	G:G	G:G	G:G	G:G	G:G	G:G	G:G	G:G	G:G	G:G	G:G	G:G	G:G	G:G	G:G	G:G	G:G	G:G	G:G	G:G	G:G	G:G	G:G	G:G	G:G	G:G	G:G	G:G	G:G	G:G	G:G	G:G	G:G	G:G	G:G	G:G	G:G	G:G	G:G
1_0390	G:G	G:G	G:G	G:G	G:G	G:G	G:G	G:G	G:G	G:G	G:G	G:G	G:G	G:G	G:G	G:G	G:G	G:G	G:G	G:G	G:G	G:G	G:G	G:G	G:G	G:G	G:G	G:G	G:G	G:G	G:G	G:G	G:G	G:G	G:G	G:G	G:G	G:G	G:G	G:G	G:G	G:G	G:G	G:G	G:G	G:G	G:G	G:G	G:G
1_0391	A:A	G:G	A:A	A:A	A:A	A:A	G:G	G:G	G:G	G:G	G:G	G:G	G:G	G:G	G:G	G:G	G:G	G:G	G:G	G:G	A:A	G:G	G:G	A:A	G:G	G:G	G:G	A:A	G:G	G:G	G:G	G:G	A:A	A:G	A:A	A:A	A:A	A:A	A:A	A:A	A:A	A:A	G:G	G:G	G:G	G:G	A:A	A:A	A:A
1_0392	G:G	G:G	G:G	G:G	G:G	G:G	G:G	A:A	A:A	A:A	A:A	A:A	A:A	A:G	G:G	A:A	A:A	A:A	A:A	A:A	G:G	A:A	A:A	G:G	G:G	G:G	G:G	A:A	G:G	G:G	A:A	A:A	G:G	A:G	G:G	G:G	G:G	G:G	G:G	G:G	G:G	G:G	A:A	A:A	G:G	G:G	G:G	G:G	A:A
1_0393	G:G	G:G	G:G	G:G	G:G	G:G	G:G	G:G	G:G	G:G	G:G	G:G	G:G	G:G	G:G	G:G	G:G	G:G	G:G	G:G	G:G	G:G	G:G	G:G	G:G	G:G	G:G	G:G	G:G	G:G	G:G	G:G	G:G	G:G	G:G	G:G	G:G	G:G	G:G	G:G	G:G	G:G	G:G	G:G	G:G	G:G	G:G	G:G	G:G
1_0394	A:A	A:A	A:A	A:A	A:A	A:A	G:G	A:G	G:G	A:A	G:G	A:A	A:A	A:G	G:G	A:G	A:A	A:A	A:A	A:A	A:A	A:A	A:A	A:A	A:A	A:A	A:A	A:A	A:A	A:A	A:A	G:G	A:A	A:A	A:A	A:A	A:A	A:A	A:A	A:A	A:A	A:A	A:A	A:A	A:A	A:A	A:A	A:A	G:G
1_0395	T:T	T:T	T:T	T:T	T:T	T:T	T:T	T:T	T:T	T:T	T:T	T:T	T:T	T:T	T:T	T:T	T:T	T:T	T:T	T:T	T:T	T:T	T:T	T:T	T:T	T:T	T:T	T:T	T:T	T:T	T:T	T:T	T:T	T:T	T:T	T:T	T:T	T:T	T:T	T:T	T:T	T:T	T:T	T:T	T:T	T:T	T:T	T:T	T:T
1_0396	G:G	G:G	G:G	G:G	G:G	G:G	G:G	G:G	G:G	G:G	G:G	G:G	G:G	G:G	G:G	G:G	G:G	G:G	G:G	G:G	G:G	G:G	G:G	C:C	G:G	G:G	G:G	G:G	G:G	G:G	G:G	G:G	G:G	G:G	G:G	G:G	G:G	G:G	G:G	G:G	G:G	G:G	G:G	G:G	G:G	G:G	G:G	G:G	G:G
1_0397	C:C	?:?	C:C	C:C	C:C	C:C	C:C	A:C	C:C	C:C	C:C	C:C	A:A	A:C	C:C	C:C	?:?	A:A	A:A	A:A	A:A	A:A	A:A	C:C	A:C	A:C	?:?	?:?	C:C	C:C	C:C	A:A	C:C	A:C	C:C	C:C	C:C	C:C	C:C	C:C	C:C	C:C	A:A	C:C	C:C	C:C	C:C	C:C	C:C
1_0398	A:A	G:G	A:A	A:A	A:A	G:G	A:A	A:A	A:A	A:A	A:A	A:A	A:A	A:A	A:A	A:A	G:G	G:G	G:G	G:G	G:G	G:G	G:G	A:A	A:A	A:A	A:A	A:A	A:A	G:G	A:A	A:A	G:G	A:A	G:G	G:G	G:G	G:G	G:G	G:G	G:G	A:A	A:A	A:A	G:G	A:A	G:G	G:G	A:A
1_0399	G:G	G:G	G:G	G:G	G:G	G:G	A:A	G:G	G:G	A:A	G:G	A:A	G:G	G:G	G:G	G:G	G:G	G:G	G:G	G:G	G:G	G:G	G:G	G:G	G:G	G:G	G:G	G:G	G:G	G:G	A:A	G:G	G:G	G:G	G:G	G:G	G:G	G:G	G:G	G:G	G:G	G:G	G:G	A:A	G:G	G:G	G:G	G:G	G:G
1_0400	C:C	C:C	C:C	C:C	C:C	C:C	C:C	C:C	C:C	C:C	C:C	C:C	C:C	C:C	C:C	C:C	C:C	C:C	C:C	C:C	C:C	C:C	C:C	C:C	C:C	C:C	C:C	C:C	C:C	C:C	C:C	C:C	C:C	C:C	C:C	C:C	C:C	C:C	C:C	C:C	C:C	C:C	C:C	C:C	C:C	C:C	C:C	C:C	C:C
1_0401	A:A	A:A	A:A	A:A	A:A	A:A	C:C	A:C	C:C	C:C	C:C	C:C	C:C	C:C	C:C	C:C	A:A	A:A	A:A	A:A	C:C	C:C	C:C	C:C	C:C	C:C	C:C	C:C	A:A	C:C	C:C	C:C	C:C	C:C	C:C	C:C	C:C	C:C	C:C	C:C	A:A	A:A	C:C	C:C	C:C	C:C	C:C	C:C	C:C
1_0402	G:G	G:G	G:G	G:G	G:G	G:G	G:G	G:G	G:G	G:G	G:G	G:G	G:G	G:G	G:G	G:G	G:G	G:G	G:G	G:G	G:G	G:G	G:G	G:G	G:G	G:G	G:G	G:G	G:G	G:G	G:G	G:G	G:G	G:G	G:G	G:G	G:G	G:G	C:G	G:G	G:G	G:G	G:G	G:G	G:G	G:G	G:G	G:G	G:G
1_0403	A:A	?:?	A:A	A:A	A:A	A:A	G:G	A:G	G:G	G:G	G:G	G:G	A:A	A:G	G:G	A:G	?:?	A:A	?:?	?:?	A:A	A:A	A:A	G:G	G:G	G:G	G:G	G:G	A:A	A:A	G:G	G:G	A:A	?:?	A:A	A:A	A:A	A:A	A:A	A:A	G:G	A:A	G:G	G:G	A:A	A:A	A:A	A:A	?:?
1_0404	G:G	G:G	G:G	G:G	G:G	A:A	A:G	A:A	A:A	G:G	G:G	G:G	G:G	A:G	G:G	G:G	A:A	A:A	A:A	A:A	A:A	A:A	A:A	G:G	G:G	G:G	A:A	G:G	G:G	A:A	A:A	G:G	A:A	A:A	A:A	A:A	A:A	A:A	A:A	A:A	A:A	A:A	G:G	A:A	A:A	A:A	A:A	A:A	G:G
1_0405	A:A	A:A	A:A	A:A	A:A	A:A	A:A	A:G	A:A	A:A	A:A	G:G	A:A	A:A	A:A	A:A	A:A	A:A	A:A	A:A	A:A	A:A	A:A	G:G	G:G	A:A	A:A	A:A	A:A	A:A	A:A	A:A	A:A	A:A	A:A	A:A	A:A	A:A	A:A	A:A	A:A	A:A	A:A	A:A	A:A	A:A	A:A	A:A	G:G
1_0406	A:A	A:A	A:A	G:G	A:A	A:A	G:G	A:G	G:G	A:G	A:A	A:A	?:?	A:G	G:G	?:?	G:G	A:A	A:A	G:G	?:?	A:A	A:A	A:G	A:A	A:A	A:A	A:A	A:A	?:?	G:G	G:G	A:A	A:G	A:A	?:?	A:A	A:A	A:A	A:A	A:A	A:A	A:A	A:A	A:A	A:A	A:A	A:A	A:A
1_0407	A:A	A:A	A:A	A:A	A:A	A:A	A:A	A:G	G:G	G:G	G:G	G:G	A:A	A:G	G:G	A:G	A:A	G:G	A:A	A:A	A:A	A:A	A:A	A:A	A:A	A:A	A:A	A:A	A:A	A:A	G:G	A:A	A:A	A:G	A:A	A:A	A:A	A:A	A:A	A:A	A:A	A:A	G:G	A:A	A:A	A:A	A:A	A:A	A:A
1_0408	?:?	?:?	?:?	?:?	?:?	?:?	?:?	?:?	?:?	?:?	?:?	?:?	?:?	?:?	?:?	?:?	?:?	?:?	?:?	?:?	?:?	?:?	?:?	?:?	?:?	?:?	?:?	?:?	?:?	?:?	?:?	?:?	?:?	?:?	?:?	?:?	?:?	?:?	?:?	?:?	?:?	?:?	?:?	?:?	?:?	?:?	?:?	?:?	?:?
1_0409	?:?	?:?	?:?	?:?	?:?	?:?	?:?	?:?	?:?	?:?	?:?	?:?	?:?	?:?	?:?	?:?	?:?	?:?	?:?	?:?	?:?	?:?	?:?	?:?	?:?	?:?	?:?	?:?	?:?	?:?	?:?	?:?	?:?	?:?	?:?	?:?	?:?	?:?	?:?	?:?	?:?	?:?	?:?	?:?	?:?	?:?	?:?	?:?	?:?
1_0410	T:T	A:A	T:T	T:T	T:T	T:T	A:A	A:T	A:A	A:A	A:A	T:T	A:A	A:A	A:A	A:A	A:A	A:A	A:A	A:A	T:T	A:A	A:A	A:A	T:T	A:A	A:A	A:A	A:A	A:A	A:A	T:T	T:T	A:A	T:T	A:A	T:T	T:T	A:A	T:T	A:A	T:T	A:A	A:A	A:A	A:A	T:T	T:T	A:A
1_0411	?:?	?:?	?:?	?:?	?:?	?:?	?:?	?:?	?:?	?:?	?:?	?:?	?:?	?:?	?:?	?:?	?:?	?:?	?:?	?:?	?:?	?:?	?:?	?:?	?:?	?:?	?:?	?:?	?:?	?:?	?:?	?:?	?:?	?:?	?:?	?:?	?:?	?:?	?:?	?:?	?:?	?:?	?:?	?:?	?:?	?:?	?:?	?:?	?:?
1_0412	?:?	?:?	?:?	?:?	?:?	?:?	?:?	?:?	?:?	?:?	?:?	?:?	?:?	?:?	?:?	?:?	?:?	?:?	?:?	?:?	?:?	?:?	?:?	?:?	?:?	?:?	?:?	?:?	?:?	?:?	?:?	?:?	?:?	?:?	?:?	?:?	?:?	?:?	?:?	?:?	?:?	?:?	?:?	?:?	?:?	?:?	?:?	?:?	?:?
1_0413	A:A	A:A	A:A	A:A	A:A	A:A	A:A	A:A	A:A	A:A	A:A	A:A	A:A	A:A	A:A	A:A	A:A	A:A	A:A	A:A	A:A	A:A	A:A	A:A	A:A	A:A	A:A	A:A	A:A	A:A	A:A	A:A	A:A	A:A	A:A	A:A	A:A	A:A	A:A	A:A	A:A	A:A	A:A	A:A	A:A	A:A	A:A	A:A	A:A
1_0414	G:G	A:A	G:G	G:G	A:A	A:A	A:A	A:G	A:A	G:G	G:G	A:A	G:G	G:G	G:G	A:G	G:G	A:A	A:A	A:A	A:A	G:G	G:G	G:G	A:A	A:A	A:A	A:A	A:A	A:A	A:A	A:A	A:A	A:G	A:A	A:A	A:A	A:A	A:A	A:A	G:G	A:A	G:G	A:A	A:A	A:A	A:A	A:A	A:A
1_0415	T:T	T:T	T:T	T:T	T:T	T:T	T:T	T:T	A:A	T:T	A:A	A:A	A:T	A:A	A:A	A:T	T:T	T:T	T:T	T:T	T:T	T:T	T:T	T:T	T:T	T:T	T:T	T:T	T:T	T:T	A:A	T:T	T:T	A:T	T:T	T:T	T:T	T:T	T:T	T:T	T:T	T:T	T:T	T:T	T:T	T:T	T:T	T:T	T:T
1_0416	G:G	G:G	G:G	A:A	G:G	G:G	A:A	A:A	G:G	G:G	A:A	G:G	A:G	G:G	A:A	A:G	A:A	G:G	G:G	A:A	G:G	A:A	A:A	G:G	G:G	G:G	G:G	G:G	G:G	G:G	A:A	A:A	G:G	A:G	G:G	G:G	G:G	G:G	G:G	G:G	G:G	G:G	G:G	G:G	G:G	G:G	G:G	G:G	G:G
1_0417	G:G	G:G	G:G	G:G	G:G	G:G	A:A	A:A	A:A	A:A	A:A	A:A	A:A	A:A	A:A	A:A	G:G	G:G	G:G	?:?	G:G	G:G	G:G	G:G	G:G	G:G	G:G	G:G	G:G	G:G	A:A	A:A	G:G	A:A	G:G	G:G	G:G	G:G	G:G	G:G	G:G	G:G	A:A	A:A	G:G	G:G	G:G	G:G	A:A
1_0418	A:A	A:A	A:A	A:A	A:A	A:A	?:?	?:?	A:A	A:A	A:A	A:A	?:?	A:A	A:A	A:A	A:A	A:A	A:A	A:A	A:A	A:A	A:A	A:A	A:A	A:A	A:A	A:A	A:A	A:A	?:?	A:A	A:A	A:A	A:A	A:A	A:A	A:A	A:A	A:A	A:A	A:A	A:A	A:A	A:A	A:A	A:A	A:A	A:A
1_0419	C:C	C:C	C:C	C:C	C:C	C:C	C:C	A:C	C:C	C:C	A:A	C:C	A:C	A:C	A:A	A:C	A:A	A:A	A:A	A:A	A:A	C:C	C:C	A:A	A:A	A:A	A:A	A:A	A:A	A:A	A:A	C:C	C:C	A:C	A:A	C:C	A:A	C:C	A:A	A:A	C:C	A:A	C:C	A:A	A:A	A:A	A:A	A:A	C:C
1_0420	A:A	A:A	A:A	A:A	A:A	A:A	G:G	A:A	A:A	A:A	A:A	A:A	A:G	A:G	A:A	A:A	G:G	A:A	A:A	G:G	A:A	A:A	A:A	A:A	A:A	A:A	A:A	A:A	A:A	A:A	G:G	A:A	A:A	A:G	A:A	A:A	A:A	A:A	A:A	A:A	A:A	A:A	G:G	?:?	A:A	A:A	A:A	A:A	A:A
1_0421	A:A	A:A	A:A	A:A	A:A	A:A	A:A	A:A	A:A	A:A	G:G	A:A	A:A	A:A	G:G	A:G	A:A	A:A	A:A	G:G	A:A	A:A	A:A	A:A	A:A	G:G	G:G	G:G	A:A	A:A	A:A	A:A	A:A	A:A	A:A	A:A	A:A	A:A	A:A	A:A	A:A	A:A	G:G	A:A	A:A	A:A	A:A	A:A	A:A
1_0422	G:G	G:G	G:G	G:G	G:G	G:G	G:G	G:G	C:C	G:G	G:G	G:G	G:G	C:G	G:G	G:G	G:G	G:G	G:G	G:G	G:G	G:G	G:G	G:G	G:G	G:G	G:G	G:G	G:G	G:G	G:G	G:G	G:G	C:G	G:G	G:G	G:G	G:G	G:G	G:G	G:G	G:G	G:G	G:G	G:G	G:G	G:G	G:G	G:G
1_0423	?:?	?:?	?:?	?:?	?:?	?:?	?:?	?:?	?:?	?:?	?:?	?:?	?:?	?:?	?:?	?:?	?:?	?:?	?:?	?:?	?:?	?:?	?:?	?:?	?:?	?:?	?:?	?:?	?:?	?:?	?:?	?:?	?:?	?:?	?:?	?:?	?:?	?:?	?:?	?:?	?:?	?:?	?:?	?:?	?:?	?:?	?:?	?:?	?:?
1_0424	A:A	A:A	A:A	A:A	A:A	A:A	T:T	T:T	T:T	T:T	T:T	T:T	T:T	T:T	T:T	T:T	A:A	A:A	A:A	A:A	A:A	A:A	A:A	A:A	A:A	A:A	A:A	A:A	A:A	A:A	T:T	T:T	A:A	T:T	A:A	A:A	A:A	A:A	A:A	A:A	A:A	A:A	T:T	T:T	A:A	A:A	A:A	A:A	T:T
1_0425	G:G	G:G	G:G	G:G	G:G	G:G	G:G	G:G	G:G	G:G	G:G	G:G	G:G	G:G	G:G	G:G	G:G	G:G	A:A	G:G	A:A	G:G	G:G	G:G	G:G	G:G	G:G	G:G	A:A	A:A	G:G	G:G	A:A	G:G	G:G	G:G	G:G	A:A	A:A	G:G	A:A	G:G	G:G	G:G	A:A	G:G	A:A	A:A	G:G
1_0426	A:A	A:A	A:A	A:A	A:A	A:A	A:A	A:A	A:A	A:A	A:A	G:G	A:A	A:G	A:A	A:A	?:?	A:A	A:A	A:A	A:A	A:A	A:A	G:G	A:A	?:?	?:?	?:?	A:A	A:A	A:A	A:A	A:A	A:G	A:A	A:A	A:A	A:A	A:A	A:A	A:A	A:A	A:A	?:?	A:A	A:A	A:A	A:A	A:A
1_0427	G:G	G:G	G:G	G:G	G:G	G:G	G:G	G:G	G:G	G:G	G:G	G:G	G:G	G:G	G:G	G:G	G:G	G:G	G:G	G:G	G:G	G:G	G:G	G:G	G:G	G:G	G:G	G:G	G:G	G:G	G:G	G:G	G:G	G:G	G:G	G:G	G:G	G:G	G:G	G:G	G:G	G:G	?:?	G:G	G:G	G:G	G:G	G:G	G:G
1_0428	A:A	A:A	A:A	A:A	A:A	A:A	A:A	A:A	A:A	A:A	A:A	A:A	A:A	A:A	A:A	A:A	A:A	A:A	A:A	A:A	A:A	A:A	A:A	A:A	A:A	A:A	A:A	A:A	A:A	A:A	A:A	A:A	A:A	A:A	A:A	A:A	A:A	A:A	A:A	A:A	A:A	A:A	A:A	A:A	A:A	A:A	A:A	A:A	A:A
1_0429	?:?	A:A	A:A	A:A	?:?	?:?	G:G	G:G	G:G	A:G	A:A	G:G	?:?	G:G	A:A	?:?	?:?	?:?	?:?	?:?	?:?	?:?	?:?	A:A	A:A	A:A	A:A	A:A	A:A	?:?	G:G	A:A	?:?	G:G	?:?	A:A	?:?	?:?	A:A	?:?	?:?	A:A	A:A	?:?	?:?	A:A	A:A	?:?	A:A
1_0430	A:A	C:C	A:A	A:A	A:A	C:C	A:A	A:C	A:A	A:A	A:A	A:A	A:A	A:C	A:A	A:A	A:A	A:A	C:C	A:A	C:C	C:C	C:C	C:C	C:C	C:C	A:A	C:C	C:C	C:C	A:A	A:A	C:C	A:C	C:C	C:C	A:A	C:C	C:C	C:C	C:C	C:C	A:A	A:A	C:C	C:C	C:C	C:C	A:A
1_0431	?:?	?:?	?:?	?:?	?:?	?:?	C:C	C:C	?:?	?:?	C:C	C:C	C:C	C:C	?:?	C:C	?:?	?:?	?:?	C:C	?:?	A:A	A:A	?:?	?:?	?:?	?:?	?:?	?:?	?:?	C:C	?:?	?:?	C:C	A:A	A:A	A:A	A:A	A:A	A:A	?:?	A:A	C:C	?:?	?:?	A:A	A:A	A:A	?:?
1_0432	C:C	?:?	C:C	A:A	C:C	C:C	A:A	A:A	A:A	A:A	A:A	A:A	A:A	A:A	A:A	A:A	C:C	C:C	C:C	C:C	C:C	C:C	C:C	C:C	C:C	C:C	C:C	C:C	A:A	C:C	C:C	A:A	C:C	A:A	C:C	C:C	C:C	C:C	C:C	C:C	C:C	C:C	A:A	C:C	C:C	C:C	C:C	C:C	A:A
1_0433	G:G	G:G	G:G	G:G	G:G	G:G	G:G	G:G	G:G	G:G	G:G	G:G	G:G	G:G	G:G	G:G	G:G	G:G	G:G	G:G	G:G	G:G	G:G	G:G	G:G	G:G	G:G	G:G	G:G	G:G	G:G	G:G	G:G	G:G	G:G	G:G	G:G	G:G	G:G	G:G	G:G	G:G	G:G	G:G	G:G	G:G	G:G	G:G	G:G
1_0434	?:?	?:?	?:?	?:?	?:?	?:?	?:?	?:?	?:?	?:?	?:?	?:?	?:?	?:?	?:?	?:?	?:?	?:?	?:?	?:?	?:?	?:?	?:?	?:?	?:?	?:?	?:?	?:?	?:?	?:?	?:?	?:?	?:?	?:?	?:?	?:?	?:?	?:?	?:?	?:?	?:?	?:?	?:?	?:?	?:?	?:?	?:?	?:?	?:?
1_0435	A:A	A:A	A:A	A:A	A:A	G:G	G:G	A:A	A:A	A:A	A:A	A:A	A:A	A:A	A:A	A:A	?:?	A:A	A:A	A:A	A:A	A:A	A:A	A:A	?:?	A:A	A:A	A:A	A:A	A:A	G:G	A:A	A:A	A:A	A:G	A:A	A:A	A:A	A:A	A:A	A:A	A:A	A:A	G:G	A:A	G:G	A:A	A:A	A:A
1_0436	C:C	C:C	C:C	C:C	C:C	C:C	G:G	C:G	G:G	G:G	C:C	G:G	G:G	G:G	C:C	C:G	G:G	C:C	G:G	C:C	C:C	C:C	C:C	G:G	G:G	C:C	G:G	G:G	C:C	C:C	C:C	G:G	C:C	G:G	C:C	C:C	C:C	C:C	C:C	C:C	C:C	C:C	G:G	G:G	C:C	C:C	C:C	C:C	G:G
1_0437	A:A	A:A	G:G	A:A	A:A	G:G	G:G	G:G	G:G	G:G	G:G	G:G	G:G	G:G	G:G	G:G	A:A	A:A	G:G	G:G	A:A	G:G	G:G	G:G	G:G	G:G	G:G	G:G	A:A	A:A	G:G	G:G	A:A	G:G	A:A	G:G	G:G	G:G	G:G	A:A	G:G	G:G	G:G	G:G	A:A	A:A	A:A	A:A	G:G
1_0438	A:A	?:?	A:A	A:A	A:A	G:G	G:G	G:G	G:G	A:G	A:A	A:A	G:G	A:G	G:G	A:G	?:?	G:G	?:?	A:A	G:G	A:A	A:A	G:G	?:?	?:?	?:?	?:?	G:G	G:G	G:G	G:G	G:G	G:G	G:G	G:G	G:G	G:G	G:G	G:G	G:G	G:G	G:G	G:G	G:G	G:G	G:G	G:G	G:G
1_0439	G:G	G:G	G:G	G:G	G:G	G:G	A:A	A:A	A:A	A:A	A:A	A:A	A:A	A:A	A:A	A:A	A:A	A:A	A:A	A:A	G:G	A:A	A:A	A:A	A:A	A:A	A:A	A:A	G:G	G:G	A:A	A:A	G:G	A:A	G:G	G:G	G:G	G:G	G:G	G:G	G:G	G:G	A:A	A:A	G:G	G:G	G:G	G:G	A:A
1_0440	G:G	?:?	G:G	G:G	G:G	G:G	G:G	G:G	G:G	G:G	G:G	G:G	G:G	G:G	G:G	G:G	?:?	G:G	?:?	G:G	G:G	G:G	G:G	G:G	?:?	?:?	?:?	?:?	G:G	G:G	G:G	G:G	G:G	G:G	G:G	G:G	G:G	G:G	G:G	G:G	G:G	G:G	G:G	G:G	G:G	G:G	G:G	G:G	G:G
1_0441	A:A	A:A	A:A	A:A	A:A	A:A	A:A	A:A	A:A	A:A	A:A	A:A	A:A	A:A	A:A	A:A	A:A	A:A	A:A	A:A	A:A	A:A	A:A	A:A	A:A	A:A	A:A	A:A	A:A	A:A	A:A	A:A	A:A	A:A	A:A	A:A	A:A	A:A	A:A	A:A	A:A	A:A	A:A	A:A	A:A	A:A	A:A	A:A	A:A
1_0442	C:C	C:C	C:C	C:C	C:C	G:G	C:C	C:C	C:C	C:C	C:C	C:C	C:C	C:C	C:C	C:C	C:C	C:C	C:C	G:G	C:C	G:G	G:G	C:C	C:C	C:C	G:G	G:G	C:C	C:C	C:C	C:C	G:G	C:C	G:G	G:G	G:G	G:G	G:G	G:G	G:G	C:C	C:C	C:C	C:C	C:C	G:G	G:G	C:C
1_0443	A:A	G:G	A:A	A:A	A:A	G:G	G:G	G:G	G:G	G:G	G:G	G:G	G:G	G:G	G:G	G:G	G:G	G:G	G:G	G:G	G:G	G:G	G:G	G:G	G:G	G:G	G:G	G:G	G:G	G:G	G:G	G:G	G:G	G:G	G:G	G:G	G:G	G:G	G:G	G:G	G:G	G:G	G:G	G:G	G:G	G:G	G:G	G:G	G:G
1_0444	A:A	A:A	A:A	A:A	A:A	G:G	A:A	A:A	A:A	A:A	A:A	A:A	A:A	A:A	A:A	A:A	A:A	A:A	A:A	A:A	A:A	G:G	G:G	A:A	A:A	A:A	A:A	A:A	A:A	A:A	A:A	A:A	G:G	A:A	A:A	A:A	A:A	G:G	G:G	G:G	A:A	A:A	A:A	A:A	A:A	G:G	G:G	G:G	A:A
1_0445	G:G	C:C	G:G	G:G	G:G	C:C	G:G	C:C	G:G	G:G	G:G	?:?	G:G	C:G	G:G	G:G	C:C	C:C	C:C	C:C	C:C	C:C	C:C	C:C	C:C	C:C	C:C	C:C	C:C	C:C	?:?	?:?	G:G	C:C	C:C	C:C	C:C	C:C	C:C	C:C	C:C	C:C	G:G	?:?	C:C	C:C	C:C	C:C	C:C
1_0446	G:G	G:G	G:G	G:G	G:G	G:G	G:G	G:G	G:G	G:G	G:G	G:G	G:G	G:G	G:G	G:G	G:G	G:G	G:G	G:G	A:A	A:A	A:A	G:G	G:G	G:G	G:G	G:G	G:G	G:G	G:G	G:G	A:A	G:G	G:G	G:G	G:G	G:G	A:G	G:G	G:G	G:G	G:G	G:G	G:G	G:G	G:G	G:G	G:G
1_0447	C:C	G:G	C:C	C:C	C:C	G:G	G:G	G:G	G:G	G:G	G:G	C:C	G:G	G:G	G:G	G:G	G:G	G:G	G:G	C:C	G:G	G:G	C:C	G:G	G:G	G:G	G:G	G:G	G:G	G:G	G:G	G:G	G:G	G:G	G:G	G:G	C:C	G:G	C:C	G:G	G:G	C:C	C:C	G:G	G:G	C:C	C:C	G:G	C:C
1_0448	G:G	C:C	G:G	G:G	G:G	C:C	C:C	C:C	C:C	C:C	C:C	C:C	C:C	C:C	C:C	C:C	C:C	C:C	C:C	C:C	C:C	C:C	C:C	C:C	C:C	C:C	C:C	C:C	C:C	C:C	C:C	C:C	C:C	C:C	C:C	C:C	C:C	C:C	C:C	C:C	C:C	C:C	C:C	C:C	C:C	C:C	C:C	C:C	C:C
1_0449	A:A	?:?	A:A	A:A	A:A	A:A	A:A	A:A	A:A	A:A	A:A	A:A	A:A	A:A	A:A	A:A	?:?	G:G	G:G	G:G	G:G	A:A	A:A	G:G	G:G	G:G	G:G	G:G	A:A	A:A	A:A	A:A	G:G	A:A	A:G	G:G	G:G	G:G	A:A	G:G	A:A	A:A	G:G	G:G	A:A	A:A	A:A	A:A	A:A
1_0450	?:?	?:?	?:?	?:?	?:?	?:?	G:G	G:G	?:?	?:?	?:?	?:?	?:?	?:?	?:?	?:?	?:?	?:?	?:?	?:?	?:?	?:?	?:?	?:?	?:?	?:?	?:?	?:?	?:?	?:?	?:?	?:?	?:?	?:?	?:?	?:?	?:?	?:?	?:?	?:?	?:?	?:?	?:?	?:?	?:?	?:?	?:?	?:?	?:?
1_0451	C:C	G:G	C:C	C:C	C:C	C:C	G:G	G:G	G:G	G:G	G:G	G:G	G:G	G:G	G:G	G:G	C:C	C:C	C:C	C:C	C:C	C:C	C:C	G:G	G:G	G:G	G:G	G:G	G:G	G:G	G:G	G:G	C:C	G:G	C:C	C:C	C:C	C:C	C:C	C:C	G:G	G:G	G:G	G:G	G:G	G:G	C:C	C:C	G:G
1_0452	G:G	G:G	G:G	G:G	G:G	G:G	G:G	G:G	G:G	G:G	G:G	G:G	G:G	G:G	G:G	G:G	G:G	G:G	G:G	G:G	G:G	G:G	G:G	G:G	G:G	G:G	G:G	G:G	G:G	G:G	G:G	G:G	G:G	G:G	G:G	G:G	G:G	G:G	G:G	G:G	G:G	G:G	G:G	?:?	G:G	G:G	G:G	G:G	G:G
1_0453	A:A	?:?	A:A	A:A	A:A	G:G	A:A	A:G	A:A	A:A	G:G	A:A	G:G	A:G	G:G	A:G	?:?	G:G	?:?	G:G	?:?	G:G	G:G	A:A	?:?	?:?	?:?	?:?	?:?	?:?	A:A	A:A	G:G	A:G	G:G	?:?	G:G	G:G	G:G	G:G	?:?	A:A	A:A	?:?	?:?	G:G	G:G	?:?	?:?
1_0454	?:?	?:?	?:?	?:?	?:?	?:?	G:G	G:G	G:G	G:G	G:G	G:G	G:G	G:G	A:A	G:G	?:?	?:?	?:?	?:?	?:?	G:G	?:?	?:?	?:?	?:?	?:?	?:?	?:?	?:?	G:G	G:G	?:?	A:G	?:?	?:?	?:?	?:?	?:?	?:?	?:?	?:?	?:?	?:?	?:?	?:?	?:?	?:?	?:?
1_0455	A:A	A:A	A:A	A:A	A:A	A:A	A:A	A:A	A:A	A:A	A:A	A:A	A:A	A:A	A:A	A:A	A:A	A:A	A:A	A:A	A:A	A:A	A:A	A:A	A:A	A:A	A:A	A:A	A:A	A:A	A:A	A:A	A:A	A:A	A:A	A:A	A:A	A:A	A:A	A:A	A:A	A:A	A:A	A:A	A:A	A:A	A:A	A:A	A:A
1_0456	G:G	G:G	G:G	G:G	G:G	G:G	G:G	G:G	G:G	G:G	G:G	G:G	G:G	G:G	G:G	G:G	G:G	G:G	G:G	G:G	G:G	G:G	G:G	G:G	G:G	G:G	G:G	G:G	G:G	G:G	G:G	G:G	G:G	G:G	G:G	G:G	G:G	G:G	G:G	G:G	G:G	G:G	G:G	G:G	G:G	G:G	G:G	?:?	G:G
1_0457	A:A	A:A	A:A	A:A	A:A	A:A	A:A	A:A	G:G	A:A	G:G	A:A	A:A	A:G	G:G	A:G	A:A	A:A	A:A	A:A	A:A	A:A	A:A	A:A	A:A	A:A	A:A	A:A	A:A	A:A	A:A	A:A	A:A	A:A	A:A	A:A	A:A	A:A	A:A	A:A	A:A	A:A	A:A	G:G	A:A	A:A	A:A	A:A	A:A
1_0458	C:C	C:C	C:C	C:C	C:C	C:C	G:G	C:G	C:C	C:C	C:C	C:C	C:G	C:C	C:C	C:C	C:C	C:C	C:C	C:C	C:C	C:C	C:C	C:C	C:C	C:C	C:C	C:C	C:C	C:C	G:G	C:C	C:C	C:C	C:C	C:C	C:C	C:C	C:C	C:C	C:C	C:C	C:C	C:C	C:C	C:C	C:C	C:C	C:C
1_0459	A:A	G:G	A:A	A:A	A:A	A:A	A:A	A:A	A:A	A:A	A:A	?:?	A:A	A:A	A:A	A:A	A:A	A:A	A:A	A:A	A:A	A:A	A:A	G:G	G:G	A:A	A:A	A:A	G:G	A:A	A:A	A:A	A:A	A:A	A:A	A:A	A:A	A:A	A:A	A:A	A:A	A:A	A:A	A:A	A:A	A:A	A:A	A:A	G:G
1_0460	A:A	A:A	A:A	A:A	A:A	A:A	A:A	A:A	A:A	A:A	A:A	A:A	A:A	A:A	A:A	A:A	A:A	A:A	A:A	A:A	A:A	A:A	A:A	A:A	A:A	A:A	A:A	A:A	A:A	A:A	A:A	A:A	A:A	A:A	A:A	A:A	A:A	A:A	A:A	A:A	A:A	A:A	A:A	A:A	A:A	A:A	A:A	A:A	A:A
1_0461	G:G	G:G	G:G	G:G	G:G	G:G	G:G	G:G	G:G	G:G	G:G	G:G	G:G	G:G	G:G	G:G	G:G	G:G	G:G	G:G	G:G	G:G	G:G	G:G	G:G	G:G	G:G	G:G	G:G	G:G	G:G	G:G	G:G	G:G	G:G	G:G	G:G	G:G	G:G	G:G	G:G	G:G	G:G	G:G	G:G	G:G	G:G	G:G	G:G
1_0462	A:A	A:A	A:A	A:A	A:A	A:A	A:A	A:A	A:A	A:A	A:A	A:A	A:A	A:A	A:A	A:A	A:A	A:A	A:A	A:A	A:A	A:A	A:A	A:A	A:A	A:A	A:A	A:A	A:A	A:A	A:A	A:A	A:A	A:A	A:A	A:A	A:A	A:A	A:A	A:A	A:A	A:A	A:A	A:A	A:A	A:A	A:A	A:A	A:A
1_0463	?:?	?:?	?:?	?:?	?:?	?:?	?:?	?:?	?:?	?:?	?:?	?:?	?:?	?:?	?:?	?:?	?:?	?:?	?:?	?:?	?:?	?:?	?:?	?:?	?:?	?:?	?:?	?:?	?:?	?:?	?:?	?:?	?:?	?:?	?:?	?:?	?:?	?:?	?:?	?:?	?:?	?:?	?:?	?:?	?:?	?:?	?:?	?:?	?:?
1_0464	G:G	G:G	G:G	G:G	G:G	G:G	C:C	C:C	C:C	C:C	C:C	C:C	C:C	C:C	C:C	C:C	?:?	C:C	?:?	C:C	G:G	G:G	G:G	C:C	?:?	?:?	?:?	?:?	G:G	C:C	C:C	C:C	G:G	C:C	G:G	G:G	C:C	G:G	C:C	C:C	C:C	C:C	C:C	C:C	C:C	C:C	G:G	G:G	C:C
1_0465	A:A	A:A	A:A	A:A	A:A	A:A	A:G	G:G	G:G	G:G	G:G	G:G	G:G	A:G	G:G	G:G	G:G	A:A	A:A	A:A	A:A	A:A	A:A	A:A	A:A	G:G	G:G	A:A	A:A	A:A	A:A	G:G	A:A	A:G	A:A	A:A	A:A	A:A	A:A	A:A	A:A	A:A	G:G	A:A	A:A	A:A	A:A	A:A	G:G
1_0466	T:T	T:T	T:T	T:T	T:T	T:T	T:T	T:T	T:T	T:T	T:T	T:T	T:T	T:T	T:T	T:T	T:T	T:T	T:T	T:T	T:T	T:T	T:T	T:T	T:T	T:T	T:T	T:T	T:T	T:T	T:T	T:T	T:T	T:T	T:T	T:T	T:T	T:T	T:T	T:T	T:T	T:T	T:T	T:T	T:T	T:T	T:T	T:T	T:T
1_0467	A:A	A:A	A:A	A:A	A:A	A:A	A:A	A:A	A:A	A:A	A:A	A:A	A:A	A:A	A:A	A:A	A:A	A:A	A:A	A:A	A:A	A:A	A:A	A:A	A:A	A:A	A:A	A:A	A:A	A:A	A:A	A:A	A:A	A:A	A:A	A:A	A:A	A:A	A:A	A:A	A:A	A:A	A:A	A:A	A:A	A:A	A:A	A:A	A:A
1_0468	G:G	G:G	G:G	G:G	G:G	G:G	G:G	G:G	G:G	G:G	G:G	G:G	G:G	G:G	G:G	G:G	G:G	G:G	G:G	G:G	G:G	G:G	G:G	G:G	G:G	G:G	G:G	G:G	G:G	G:G	G:G	G:G	G:G	G:G	G:G	G:G	G:G	G:G	G:G	G:G	G:G	G:G	G:G	G:G	G:G	G:G	G:G	G:G	G:G
1_0469	G:G	G:G	G:G	G:G	G:G	G:G	A:A	A:A	G:G	A:A	A:A	A:A	A:A	A:A	A:A	A:A	A:A	A:A	A:A	A:A	G:G	A:A	A:A	G:G	G:G	G:G	G:G	G:G	G:G	G:G	A:A	A:A	G:G	A:A	G:G	G:G	G:G	G:G	G:G	G:G	G:G	G:G	A:A	G:G	G:G	G:G	G:G	G:G	A:A
1_0470	T:T	T:T	T:T	T:T	T:T	T:T	T:T	T:T	T:T	T:T	T:T	T:T	T:T	T:T	T:T	T:T	T:T	T:T	T:T	T:T	T:T	T:T	T:T	T:T	T:T	T:T	T:T	T:T	T:T	T:T	T:T	T:T	T:T	T:T	T:T	T:T	T:T	T:T	T:T	T:T	T:T	T:T	T:T	T:T	T:T	T:T	T:T	T:T	T:T
1_0471	G:G	G:G	G:G	G:G	G:G	G:G	G:G	G:G	G:G	G:G	G:G	G:G	G:G	G:G	G:G	G:G	G:G	G:G	G:G	G:G	G:G	G:G	G:G	G:G	G:G	G:G	G:G	G:G	G:G	G:G	G:G	G:G	G:G	G:G	G:G	G:G	G:G	G:G	G:G	G:G	G:G	A:A	G:G	A:A	G:G	G:G	G:G	G:G	G:G
1_0472	?:?	?:?	?:?	?:?	?:?	?:?	?:?	?:?	?:?	?:?	?:?	?:?	?:?	?:?	?:?	?:?	?:?	?:?	?:?	?:?	?:?	?:?	?:?	?:?	?:?	?:?	?:?	?:?	?:?	?:?	?:?	?:?	?:?	?:?	?:?	?:?	?:?	?:?	?:?	?:?	?:?	?:?	?:?	?:?	?:?	?:?	?:?	?:?	?:?
1_0473	G:G	A:A	G:G	G:G	G:G	A:A	G:G	G:G	G:G	G:G	G:G	G:G	G:G	G:G	G:G	G:G	G:G	G:G	A:A	G:G	A:A	A:A	A:A	G:G	G:G	G:G	G:G	G:G	A:A	A:A	G:G	G:G	A:A	G:G	A:A	A:A	G:G	A:A	A:A	A:A	A:A	G:G	G:G	G:G	A:A	G:G	A:A	A:A	G:G
1_0474	C:C	C:C	C:C	C:C	C:C	C:C	C:C	C:C	C:C	C:C	C:C	C:C	C:C	C:C	C:C	C:C	A:A	C:C	C:C	C:C	C:C	C:C	C:C	C:C	C:C	C:C	C:C	C:C	C:C	C:C	C:C	C:C	C:C	C:C	C:C	C:C	C:C	C:C	C:C	C:C	C:C	C:C	C:C	C:C	C:C	C:C	C:C	C:C	C:C
1_0475	G:G	G:G	G:G	G:G	G:G	G:G	A:G	A:G	A:A	A:A	A:A	A:A	A:A	A:G	A:A	A:G	A:A	G:G	G:G	G:G	G:G	G:G	G:G	A:A	A:A	A:A	A:A	G:G	G:G	G:G	G:G	A:A	G:G	A:G	G:G	G:G	G:G	G:G	G:G	G:G	G:G	G:G	A:A	A:A	G:G	G:G	G:G	G:G	A:A
1_0476	T:T	T:T	T:T	T:T	T:T	T:T	T:T	T:T	T:T	T:T	T:T	T:T	T:T	T:T	T:T	T:T	T:T	T:T	T:T	T:T	T:T	T:T	T:T	T:T	T:T	T:T	T:T	T:T	T:T	T:T	T:T	T:T	T:T	T:T	T:T	T:T	T:T	T:T	T:T	T:T	T:T	T:T	T:T	T:T	T:T	T:T	T:T	T:T	T:T
1_0477	A:A	A:A	A:A	A:A	A:A	C:C	C:C	C:C	C:C	C:C	C:C	C:C	C:C	C:C	C:C	C:C	C:C	C:C	C:C	C:C	C:C	C:C	C:C	C:C	C:C	C:C	C:C	C:C	A:A	A:A	C:C	C:C	C:C	C:C	C:C	A:A	C:C	C:C	C:C	C:C	A:A	A:A	C:C	C:C	A:A	C:C	C:C	C:C	C:C
1_0478	A:A	A:A	A:A	A:A	A:A	A:A	C:C	A:C	A:A	A:C	A:A	A:A	A:C	A:C	C:C	A:C	A:A	A:A	A:A	A:A	A:A	A:A	A:A	A:A	A:A	A:A	A:A	A:A	A:A	A:A	A:A	C:C	A:A	A:C	A:A	A:A	A:A	A:A	A:A	A:A	A:A	A:A	A:A	C:C	A:A	A:A	A:A	A:A	A:A
1_0479	G:G	G:G	G:G	G:G	G:G	G:G	G:G	G:G	G:G	G:G	G:G	G:G	G:G	G:G	G:G	G:G	G:G	G:G	G:G	G:G	G:G	G:G	G:G	G:G	G:G	G:G	G:G	G:G	G:G	G:G	G:G	G:G	G:G	G:G	G:G	G:G	G:G	G:G	G:G	G:G	G:G	G:G	G:G	G:G	G:G	G:G	G:G	G:G	G:G
1_0480	C:C	C:C	C:C	C:C	C:C	C:C	A:A	A:C	A:A	C:C	C:C	C:C	A:C	A:A	C:C	C:C	C:C	C:C	C:C	A:A	C:C	C:C	C:C	C:C	C:C	C:C	C:C	C:C	C:C	C:C	A:A	A:A	C:C	A:C	C:C	C:C	C:C	C:C	C:C	C:C	C:C	C:C	C:C	C:C	C:C	C:C	C:C	C:C	C:C
1_0481	G:G	G:G	G:G	C:C	G:G	G:G	C:C	C:C	C:C	C:C	C:C	C:C	C:C	C:C	C:C	C:C	G:G	G:G	G:G	G:G	G:G	G:G	G:G	C:C	C:C	C:C	C:C	C:C	G:G	G:G	C:C	C:C	G:G	C:C	G:G	G:G	G:G	G:G	G:G	G:G	G:G	G:G	C:C	C:C	G:G	G:G	G:G	G:G	C:C
1_0482	C:C	C:C	C:C	C:C	C:C	G:G	G:G	C:G	G:G	G:G	G:G	G:G	C:G	C:G	C:C	G:G	C:C	C:C	G:G	G:G	C:C	C:C	C:C	G:G	G:G	C:C	C:C	C:C	C:C	C:C	C:C	G:G	C:C	C:C	C:C	C:C	G:G	C:C	G:G	C:C	C:C	C:C	C:C	C:C	C:C	G:G	C:C	C:C	C:C
1_0483	C:C	C:C	C:C	C:C	C:C	C:C	?:?	?:?	?:?	?:?	?:?	C:C	?:?	A:A	?:?	?:?	C:C	C:C	C:C	C:C	C:C	C:C	C:C	C:C	C:C	C:C	C:C	C:C	C:C	C:C	?:?	C:C	C:C	A:C	C:C	C:C	C:C	C:C	C:C	C:C	C:C	C:C	C:C	C:C	C:C	C:C	C:C	C:C	C:C
1_0484	G:G	G:G	G:G	G:G	G:G	G:G	G:G	G:G	G:G	G:G	G:G	G:G	G:G	G:G	G:G	G:G	G:G	G:G	G:G	G:G	G:G	G:G	G:G	G:G	G:G	G:G	G:G	G:G	G:G	G:G	G:G	G:G	G:G	G:G	G:G	G:G	G:G	G:G	G:G	G:G	G:G	G:G	G:G	G:G	G:G	G:G	G:G	G:G	G:G
1_0485	G:G	G:G	G:G	A:A	G:G	G:G	A:A	A:A	A:A	A:A	G:G	A:A	A:A	A:A	A:A	A:G	G:G	G:G	G:G	G:G	G:G	G:G	G:G	G:G	G:G	G:G	G:G	G:G	G:G	G:G	G:G	A:A	G:G	A:A	G:G	G:G	G:G	G:G	G:G	G:G	G:G	G:G	A:A	G:G	G:G	G:G	G:G	G:G	A:A
1_0486	A:A	A:A	A:A	A:A	A:A	A:A	C:C	A:C	A:A	A:C	A:A	C:C	C:C	A:A	A:A	C:C	C:C	A:A	A:A	A:A	?:?	?:?	A:A	A:A	A:A	A:A	A:A	A:A	A:A	A:A	A:A	C:C	A:A	A:C	A:A	A:A	A:A	A:A	A:A	A:A	A:A	A:A	A:A	A:A	A:A	A:A	A:A	A:A	A:A
1_0487	C:C	C:C	G:G	C:C	C:C	C:C	C:C	C:C	C:C	C:C	C:C	C:C	C:C	C:C	C:C	C:C	G:G	C:C	C:C	C:C	C:C	C:C	C:C	G:G	G:G	G:G	G:G	G:G	C:C	C:C	C:C	C:C	C:C	C:C	C:C	C:C	C:C	C:C	C:C	C:C	C:C	C:C	C:C	C:C	C:C	C:C	C:C	C:C	C:C
1_0488	G:G	G:G	G:G	G:G	G:G	G:G	G:G	G:G	G:G	G:G	G:G	A:A	G:G	G:G	G:G	G:G	G:G	G:G	G:G	G:G	G:G	G:G	G:G	A:A	G:G	G:G	G:G	G:G	G:G	G:G	G:G	G:G	G:G	G:G	G:G	G:G	G:G	G:G	G:G	G:G	G:G	G:G	G:G	G:G	G:G	G:G	G:G	G:G	G:G
1_0489	A:A	A:A	A:A	A:A	A:A	A:A	A:A	A:T	A:A	T:T	T:T	A:A	A:A	A:T	T:T	T:T	T:T	T:T	A:A	T:T	T:T	A:A	A:A	A:A	A:A	T:T	T:T	T:T	A:A	A:A	T:T	T:T	A:A	A:T	A:A	A:A	A:A	A:A	A:A	A:A	A:A	A:A	T:T	T:T	A:A	A:A	A:A	A:A	T:T
1_0490	A:A	A:A	A:A	A:A	A:A	A:A	A:A	A:A	A:A	A:A	A:A	A:A	A:A	A:A	A:A	A:A	A:A	A:A	A:A	A:A	A:A	A:A	A:A	A:A	A:A	A:A	A:A	A:A	A:A	A:A	A:A	A:A	A:A	A:A	A:A	A:A	A:A	A:A	A:A	A:A	A:A	A:A	A:A	A:A	A:A	A:A	A:A	A:A	A:A
1_0491	C:C	A:A	C:C	C:C	C:C	A:A	A:A	A:C	A:A	A:A	A:A	A:A	A:A	A:A	A:A	A:A	A:A	A:A	A:A	A:A	A:A	A:A	A:A	C:C	A:A	A:A	A:A	A:A	A:A	A:A	A:A	A:A	A:A	A:C	A:A	A:A	A:A	A:A	A:A	A:A	A:A	A:A	A:A	A:A	A:A	C:C	A:A	A:A	A:A
1_0492	A:A	A:A	A:A	G:G	A:A	A:A	G:G	A:G	A:A	A:G	G:G	G:G	G:G	A:G	G:G	G:G	A:A	A:A	A:A	A:A	A:A	A:A	A:A	A:A	A:A	A:A	A:A	A:A	A:A	A:A	A:A	G:G	A:A	A:G	A:A	A:A	A:A	A:A	A:A	A:A	A:A	A:A	G:G	A:A	A:A	A:A	A:A	A:A	G:G
1_0493	A:A	A:A	A:A	A:A	A:A	A:A	A:A	A:A	A:A	A:A	A:A	A:A	A:A	A:A	A:A	A:A	A:A	C:C	C:C	A:A	A:A	A:A	A:A	A:A	A:A	A:A	A:A	A:A	A:A	A:A	A:A	A:A	A:A	A:A	A:A	A:A	A:A	A:A	A:A	A:A	A:A	A:A	A:A	A:A	A:A	A:A	A:A	A:A	A:A
1_0494	A:A	A:A	A:A	A:A	A:A	A:A	A:A	A:A	A:A	A:A	A:A	A:A	A:A	A:A	A:A	A:A	A:A	A:A	A:A	A:A	G:G	G:G	G:G	A:A	A:A	A:A	A:A	A:A	A:A	A:A	A:A	A:A	A:A	A:A	A:A	A:A	A:A	A:A	A:A	A:A	A:A	A:A	G:G	A:A	A:A	A:A	A:A	A:A	A:A
1_0495	G:G	G:G	G:G	G:G	G:G	G:G	A:A	G:G	A:A	A:A	G:G	A:A	A:G	A:G	G:G	G:G	G:G	G:G	G:G	G:G	G:G	G:G	G:G	G:G	G:G	G:G	G:G	G:G	G:G	G:G	G:G	G:G	G:G	A:G	G:G	G:G	G:G	G:G	G:G	G:G	G:G	G:G	G:G	G:G	G:G	G:G	G:G	G:G	A:A
1_0496	G:G	G:G	G:G	G:G	G:G	G:G	A:A	A:A	A:A	A:A	A:A	A:A	A:A	A:A	A:A	A:A	A:A	G:G	A:A	A:A	G:G	G:G	G:G	A:A	A:A	A:A	A:A	A:A	G:G	G:G	A:A	A:A	G:G	A:A	A:G	G:G	G:G	G:G	G:G	G:G	G:G	G:G	A:A	A:A	G:G	G:G	G:G	G:G	A:A
1_0497	G:G	G:G	G:G	G:G	G:G	G:G	G:G	G:G	G:G	G:G	G:G	G:G	G:G	G:G	G:G	G:G	G:G	G:G	G:G	G:G	G:G	G:G	G:G	G:G	G:G	G:G	G:G	G:G	G:G	G:G	G:G	G:G	G:G	G:G	G:G	G:G	G:G	G:G	G:G	G:G	G:G	G:G	G:G	G:G	G:G	G:G	G:G	G:G	G:G
1_0498	A:A	A:A	A:A	A:A	A:A	A:A	A:A	A:G	G:G	G:G	A:A	?:?	A:A	A:G	A:A	A:G	A:A	A:A	A:A	A:A	A:A	A:A	A:A	A:A	A:A	A:A	A:A	A:A	A:A	A:A	A:A	G:G	A:A	A:G	A:A	A:A	A:A	A:A	A:A	A:A	A:A	A:A	G:G	A:A	A:A	A:A	A:A	A:A	A:A
1_0499	A:A	?:?	A:A	A:A	A:A	G:G	G:G	G:G	G:G	A:A	A:A	G:G	G:G	A:G	A:A	A:A	?:?	G:G	?:?	G:G	A:A	G:G	G:G	G:G	?:?	A:A	A:A	A:A	G:G	?:?	G:G	G:G	G:G	G:G	G:G	?:?	G:G	G:G	G:G	G:G	G:G	A:A	A:A	G:G	G:G	G:G	G:G	G:G	G:G
1_0500	G:G	G:G	G:G	G:G	G:G	G:G	G:G	G:G	G:G	G:G	G:G	G:G	G:G	G:G	G:G	G:G	G:G	G:G	G:G	G:G	G:G	G:G	G:G	G:G	G:G	G:G	G:G	G:G	G:G	G:G	G:G	G:G	G:G	G:G	G:G	G:G	G:G	G:G	G:G	G:G	G:G	G:G	G:G	G:G	G:G	G:G	G:G	G:G	G:G
1_0501	C:C	C:C	C:C	C:C	C:C	C:C	C:C	A:C	C:C	C:C	C:C	C:C	C:C	C:C	C:C	C:C	C:C	C:C	C:C	C:C	C:C	C:C	C:C	C:C	C:C	C:C	C:C	C:C	C:C	C:C	A:A	C:C	C:C	A:C	C:C	C:C	C:C	C:C	C:C	C:C	C:C	C:C	C:C	C:C	C:C	C:C	C:C	C:C	C:C
1_0502	G:G	G:G	G:G	G:G	G:G	G:G	G:G	G:G	G:G	G:G	G:G	G:G	G:G	G:G	G:G	G:G	G:G	A:A	G:G	G:G	G:G	G:G	G:G	G:G	G:G	A:A	A:A	A:A	G:G	G:G	G:G	G:G	G:G	G:G	G:G	G:G	G:G	G:G	G:G	G:G	G:G	G:G	G:G	G:G	G:G	G:G	G:G	G:G	A:A
1_0503	G:G	G:G	G:G	G:G	G:G	G:G	G:G	G:G	G:G	G:G	G:G	G:G	G:G	G:G	G:G	G:G	G:G	G:G	G:G	G:G	G:G	G:G	G:G	G:G	G:G	G:G	G:G	G:G	G:G	G:G	G:G	G:G	G:G	G:G	G:G	G:G	G:G	G:G	G:G	G:G	G:G	G:G	G:G	G:G	G:G	G:G	G:G	G:G	G:G
1_0504	A:A	?:?	A:A	A:A	A:A	A:A	A:A	A:G	G:G	G:G	G:G	A:A	A:A	A:A	G:G	G:G	G:G	G:G	?:?	G:G	G:G	G:G	G:G	A:A	G:G	?:?	?:?	?:?	A:A	A:A	G:G	A:A	A:A	A:G	A:A	A:A	A:A	A:A	A:A	A:A	A:A	A:A	A:A	A:A	A:A	A:A	A:A	A:A	A:A
1_0505	G:G	G:G	G:G	G:G	G:G	G:G	G:G	G:G	G:G	G:G	G:G	G:G	G:G	G:G	G:G	G:G	G:G	G:G	G:G	G:G	G:G	G:G	G:G	G:G	G:G	G:G	G:G	G:G	G:G	G:G	G:G	G:G	G:G	G:G	G:G	G:G	G:G	G:G	G:G	G:G	G:G	G:G	G:G	G:G	G:G	G:G	G:G	G:G	G:G
1_0506	G:G	G:G	G:G	G:G	G:G	G:G	G:G	G:G	G:G	G:G	A:A	G:G	G:G	A:A	A:A	A:G	G:G	G:G	G:G	G:G	G:G	G:G	G:G	G:G	G:G	G:G	G:G	G:G	G:G	G:G	G:G	A:A	G:G	A:G	G:G	G:G	G:G	G:G	G:G	G:G	G:G	G:G	A:A	G:G	G:G	G:G	G:G	G:G	G:G
1_0507	G:G	G:G	G:G	G:G	G:G	G:G	C:C	C:C	C:C	C:C	C:C	C:C	C:C	C:C	C:C	C:C	G:G	G:G	G:G	G:G	G:G	G:G	G:G	G:G	G:G	G:G	G:G	G:G	G:G	G:G	C:C	C:C	G:G	C:C	G:G	G:G	G:G	G:G	G:G	G:G	G:G	G:G	C:C	C:C	G:G	G:G	G:G	G:G	C:C
1_0508	A:A	A:A	A:A	A:A	A:A	A:A	A:A	A:G	A:A	G:G	A:A	A:A	A:A	G:G	G:G	A:A	A:A	A:A	A:A	A:A	A:A	A:A	A:A	A:A	A:A	A:A	A:A	A:A	A:A	A:A	G:G	A:A	A:A	A:G	A:A	A:A	A:A	A:A	A:A	A:A	A:A	A:A	A:A	G:G	A:A	A:A	A:A	A:A	A:A
1_0509	?:?	?:?	?:?	?:?	?:?	?:?	?:?	?:?	?:?	?:?	?:?	?:?	?:?	?:?	?:?	?:?	?:?	?:?	?:?	?:?	?:?	?:?	?:?	?:?	?:?	?:?	?:?	?:?	?:?	?:?	?:?	?:?	?:?	?:?	?:?	?:?	?:?	?:?	?:?	?:?	?:?	?:?	?:?	?:?	?:?	?:?	?:?	?:?	?:?
1_0510	G:G	G:G	G:G	G:G	G:G	G:G	A:A	A:A	G:G	G:G	A:A	A:A	G:G	A:A	G:G	A:A	G:G	G:G	G:G	G:G	A:A	G:G	G:G	G:G	G:G	G:G	G:G	G:G	G:G	A:A	A:A	A:A	G:G	A:G	A:A	A:A	A:A	A:A	A:A	G:G	G:G	G:G	A:A	G:G	A:A	G:G	A:A	G:G	A:A
1_0511	G:G	G:G	G:G	G:G	G:G	G:G	A:A	A:G	A:A	A:A	A:A	A:A	A:A	A:A	A:A	A:A	A:A	G:G	G:G	G:G	G:G	G:G	G:G	G:G	G:G	G:G	G:G	G:G	G:G	G:G	A:A	G:G	G:G	A:G	G:G	G:G	G:G	G:G	G:G	G:G	G:G	G:G	A:A	G:G	G:G	G:G	G:G	G:G	G:G
1_0512	A:A	A:A	A:A	A:A	A:A	A:A	C:C	C:C	C:C	C:C	A:A	C:C	A:A	A:C	A:A	A:C	A:A	A:A	A:A	A:A	A:A	A:A	A:A	A:A	A:A	A:A	A:A	A:A	A:A	A:A	A:A	C:C	A:A	C:C	A:A	A:A	A:A	A:A	A:A	A:A	A:A	A:A	C:C	A:A	A:A	A:A	A:A	A:A	C:C
1_0513	G:G	A:A	G:G	A:A	G:G	A:A	G:G	G:G	G:G	A:A	A:A	G:G	?:?	A:A	A:A	A:A	A:A	A:A	A:A	A:A	A:A	A:A	A:A	G:G	G:G	G:G	G:G	G:G	A:A	A:A	A:A	G:G	A:A	G:G	G:G	A:A	G:G	A:A	G:G	A:A	A:A	G:G	G:G	G:G	A:A	A:A	G:G	A:A	A:A
1_0514	A:A	A:A	A:A	A:A	A:A	G:G	A:A	A:A	A:A	A:A	A:A	A:A	A:A	A:A	A:A	A:A	A:A	A:A	A:A	G:G	A:A	A:A	A:A	A:A	G:G	A:A	A:A	A:A	A:A	G:G	A:A	A:A	A:A	A:A	G:G	A:A	G:G	G:G	G:G	G:G	G:G	G:G	A:A	A:A	G:G	G:G	G:G	G:G	A:A
1_0515	A:A	A:A	A:A	A:A	A:A	A:A	A:A	A:A	A:A	A:A	A:A	A:A	A:A	A:A	A:A	A:A	A:A	A:A	A:A	A:A	A:A	A:A	A:A	A:A	A:A	A:A	A:A	A:A	A:A	A:A	A:A	A:A	A:A	A:A	A:A	A:A	A:A	A:A	A:A	A:A	A:A	A:A	A:A	A:A	A:A	A:A	A:A	A:A	A:A
1_0516	G:G	G:G	G:G	G:G	G:G	G:G	G:G	G:G	G:G	G:G	G:G	G:G	G:G	G:G	G:G	G:G	G:G	G:G	G:G	G:G	G:G	G:G	G:G	G:G	G:G	G:G	G:G	G:G	G:G	G:G	G:G	G:G	G:G	G:G	G:G	G:G	G:G	G:G	G:G	G:G	G:G	G:G	G:G	G:G	G:G	G:G	G:G	G:G	G:G
1_0517	G:G	G:G	G:G	G:G	G:G	G:G	G:G	G:G	G:G	G:G	G:G	G:G	G:G	G:G	G:G	G:G	G:G	G:G	G:G	G:G	G:G	G:G	G:G	G:G	G:G	G:G	G:G	G:G	G:G	G:G	G:G	G:G	G:G	G:G	G:G	G:G	G:G	G:G	G:G	G:G	G:G	G:G	G:G	?:?	G:G	G:G	G:G	G:G	G:G
1_0518	?:?	?:?	?:?	?:?	?:?	?:?	?:?	?:?	?:?	?:?	?:?	?:?	?:?	?:?	?:?	?:?	?:?	?:?	?:?	?:?	?:?	?:?	?:?	?:?	?:?	?:?	?:?	?:?	?:?	?:?	?:?	?:?	?:?	?:?	?:?	?:?	?:?	?:?	?:?	?:?	?:?	?:?	?:?	?:?	?:?	?:?	?:?	?:?	?:?
1_0519	G:G	G:G	C:C	G:G	G:G	G:G	C:C	C:C	C:C	G:G	C:C	G:G	C:C	C:C	G:G	C:G	C:C	C:C	C:C	C:C	C:C	G:G	G:G	G:G	G:G	G:G	G:G	G:G	G:G	G:G	G:G	G:G	G:G	C:C	G:G	G:G	G:G	G:G	G:G	G:G	G:G	C:C	G:G	C:C	G:G	G:G	G:G	G:G	G:G
1_0520	G:G	G:G	G:G	G:G	G:G	G:G	G:G	G:G	G:G	G:G	G:G	G:G	G:G	G:G	G:G	G:G	G:G	G:G	G:G	G:G	G:G	G:G	G:G	G:G	G:G	G:G	G:G	G:G	G:G	G:G	G:G	G:G	G:G	G:G	G:G	G:G	G:G	G:G	G:G	G:G	G:G	G:G	G:G	G:G	G:G	G:G	G:G	G:G	G:G
1_0521	A:A	A:A	A:A	A:A	A:A	A:A	A:A	A:A	A:A	A:A	A:A	A:A	A:A	A:A	A:A	A:A	A:A	A:A	A:A	A:A	A:A	A:A	A:A	A:A	A:A	A:A	A:A	A:A	A:A	A:A	A:A	A:A	A:A	A:A	A:A	A:A	A:A	A:A	A:A	A:A	A:A	A:A	A:A	A:A	A:A	A:A	A:A	A:A	A:A
1_0522	C:C	A:A	C:C	C:C	C:C	A:A	A:A	A:A	A:A	A:A	A:A	A:A	A:A	A:A	A:A	A:A	A:A	A:A	A:A	A:A	A:A	A:A	A:A	A:A	A:A	A:A	A:A	A:A	A:A	A:A	A:A	A:A	A:A	A:A	A:A	A:A	A:A	A:A	A:A	A:A	A:A	A:A	A:A	A:A	A:A	A:A	A:A	A:A	A:A
1_0523	A:A	A:A	A:A	A:A	A:A	A:A	A:A	A:A	A:A	A:A	A:A	A:A	A:A	A:A	A:A	A:A	A:A	A:A	A:A	A:A	A:A	A:A	A:A	A:A	A:A	A:A	A:A	A:A	A:A	A:A	A:A	A:A	A:A	A:A	A:A	A:A	A:A	A:A	A:A	A:A	A:A	A:A	A:A	A:A	A:A	A:A	A:A	A:A	A:A
1_0524	C:C	C:C	C:C	C:C	C:C	C:C	A:A	A:A	A:A	A:A	A:A	A:A	A:A	A:A	A:A	A:A	C:C	C:C	C:C	A:A	A:A	A:A	A:A	C:C	C:C	C:C	C:C	C:C	C:C	C:C	A:A	A:A	C:C	A:A	C:C	C:C	C:C	C:C	C:C	C:C	C:C	C:C	A:A	C:C	C:C	C:C	C:C	C:C	C:C
1_0525	A:A	?:?	A:A	A:A	A:A	G:G	A:A	A:A	A:A	A:A	A:A	A:A	A:A	A:A	A:A	A:A	A:A	G:G	A:A	G:G	G:G	G:G	G:G	A:A	A:A	A:A	A:A	A:A	A:A	G:G	A:A	A:A	G:G	A:A	A:A	A:A	G:G	G:G	G:G	A:A	G:G	A:A	A:A	A:A	G:G	A:A	G:G	?:?	A:A
1_0526	A:A	A:A	A:A	A:A	A:A	A:A	A:A	A:A	A:A	A:A	A:A	A:A	A:A	A:A	A:A	A:A	A:A	A:A	A:A	A:A	A:A	A:A	A:A	A:A	A:A	A:A	A:A	A:A	A:A	A:A	A:A	A:A	A:A	A:A	A:A	A:A	A:A	A:A	A:A	A:A	A:A	A:A	A:A	A:A	A:A	A:A	A:A	A:A	A:A
1_0527	A:A	?:?	A:A	A:A	A:A	A:A	A:A	A:A	A:A	A:A	A:A	A:A	A:A	A:A	A:A	A:A	?:?	A:A	?:?	A:A	A:A	A:A	A:A	A:A	?:?	?:?	?:?	?:?	A:A	A:A	A:A	A:A	A:A	A:A	A:A	A:A	A:A	A:A	A:A	A:A	A:A	A:A	A:A	A:A	A:A	A:A	A:A	A:A	A:A
1_0528	?:?	?:?	?:?	?:?	?:?	?:?	?:?	?:?	?:?	?:?	?:?	?:?	?:?	?:?	?:?	?:?	?:?	?:?	?:?	?:?	?:?	?:?	?:?	?:?	?:?	?:?	?:?	?:?	?:?	?:?	?:?	?:?	?:?	?:?	?:?	?:?	?:?	?:?	?:?	?:?	?:?	?:?	?:?	?:?	?:?	?:?	?:?	?:?	?:?
1_0529	A:A	A:A	A:A	A:A	A:A	G:G	A:A	A:A	A:A	A:A	A:A	A:A	A:A	A:A	A:A	A:A	A:A	G:G	A:A	A:A	G:G	A:A	A:A	A:A	A:A	A:A	A:A	A:A	A:A	G:G	A:A	A:A	G:G	A:A	G:G	G:G	G:G	G:G	A:A	G:G	G:G	A:A	A:A	A:A	G:G	A:A	G:G	G:G	A:A
1_0530	A:A	G:G	A:A	A:A	A:A	G:G	A:A	A:A	A:A	A:A	A:A	A:A	A:A	A:A	A:A	A:A	A:A	G:G	A:A	A:A	G:G	A:A	A:A	A:A	A:A	A:A	A:A	A:A	A:A	G:G	A:A	A:A	G:G	A:A	G:G	G:G	G:G	G:G	G:G	G:G	G:G	A:A	A:A	A:A	G:G	A:A	G:G	G:G	A:A
1_0531	C:C	C:C	G:G	G:G	C:C	C:C	G:G	G:G	G:G	G:G	C:C	G:G	G:G	C:G	G:G	C:G	G:G	G:G	G:G	G:G	C:C	G:G	G:G	C:C	C:C	C:C	C:C	C:C	C:C	C:C	C:C	G:G	C:C	C:C	C:C	C:C	C:C	C:C	C:C	C:C	C:C	C:C	G:G	G:G	C:C	C:C	C:C	C:C	C:C
1_0532	G:G	G:G	G:G	G:G	G:G	G:G	G:G	G:G	G:G	G:G	G:G	G:G	G:G	G:G	G:G	G:G	G:G	G:G	G:G	G:G	G:G	G:G	G:G	G:G	G:G	G:G	G:G	G:G	G:G	G:G	G:G	G:G	G:G	G:G	G:G	G:G	G:G	G:G	G:G	G:G	G:G	G:G	G:G	G:G	G:G	G:G	G:G	G:G	G:G
1_0533	?:?	?:?	?:?	?:?	?:?	?:?	?:?	?:?	?:?	?:?	?:?	?:?	?:?	?:?	?:?	?:?	?:?	?:?	?:?	?:?	?:?	?:?	?:?	?:?	?:?	?:?	?:?	?:?	?:?	?:?	?:?	?:?	?:?	?:?	?:?	?:?	?:?	?:?	?:?	?:?	?:?	?:?	?:?	?:?	?:?	?:?	?:?	?:?	?:?
1_0534	A:A	A:A	A:A	A:A	C:C	A:A	C:C	A:C	C:C	A:A	A:A	C:C	A:A	C:C	A:A	A:A	A:A	A:A	A:A	A:A	A:A	A:A	A:A	A:A	A:A	A:A	A:A	A:A	A:A	A:A	A:A	C:C	A:A	A:C	A:A	A:A	A:A	A:A	A:A	A:A	A:A	A:A	A:A	A:A	A:A	A:A	A:A	A:A	A:A
1_0535	G:G	A:A	G:G	G:G	G:G	A:A	A:A	A:A	A:A	A:A	A:A	A:A	A:A	A:A	A:A	A:A	G:G	G:G	A:A	A:A	G:G	G:G	G:G	A:A	A:A	A:A	A:A	A:A	A:A	G:G	A:A	A:A	G:G	A:A	G:G	G:G	G:G	G:G	A:A	G:G	G:G	A:A	A:A	A:A	G:G	A:A	A:A	G:G	A:A
1_0536	G:G	G:G	G:G	G:G	G:G	G:G	G:G	G:G	G:G	G:G	G:G	G:G	G:G	G:G	G:G	G:G	G:G	G:G	G:G	G:G	G:G	G:G	G:G	G:G	G:G	G:G	G:G	G:G	G:G	G:G	G:G	G:G	G:G	G:G	G:G	G:G	G:G	G:G	G:G	G:G	G:G	G:G	G:G	G:G	G:G	G:G	G:G	G:G	G:G
1_0537	A:A	A:A	A:A	T:T	A:A	A:A	T:T	A:T	A:A	T:T	A:A	T:T	A:T	A:A	A:A	A:T	A:A	A:A	A:A	A:A	A:A	A:A	A:A	A:A	A:A	A:A	A:A	A:A	A:A	A:A	T:T	T:T	A:A	A:A	A:A	A:A	A:A	A:A	A:A	A:A	A:A	A:A	T:T	T:T	A:A	A:A	A:A	A:A	T:T
1_0538	T:T	T:T	T:T	T:T	T:T	T:T	T:T	A:T	T:T	A:A	T:T	A:A	A:A	A:T	T:T	A:T	T:T	T:T	T:T	T:T	T:T	T:T	T:T	T:T	T:T	T:T	T:T	T:T	T:T	T:T	T:T	A:A	T:T	T:T	T:T	T:T	T:T	T:T	T:T	T:T	T:T	T:T	A:A	T:T	T:T	T:T	T:T	T:T	T:T
1_0539	G:G	G:G	G:G	G:G	G:G	G:G	A:A	A:A	G:G	A:A	A:A	A:A	A:A	A:G	A:A	A:A	G:G	G:G	A:A	G:G	G:G	G:G	G:G	A:A	A:A	A:A	G:G	A:A	G:G	G:G	A:A	A:A	G:G	A:A	G:G	G:G	G:G	G:G	G:G	G:G	G:G	G:G	A:A	A:A	G:G	G:G	G:G	G:G	A:A
1_0540	G:G	G:G	G:G	G:G	G:G	G:G	C:C	C:C	C:C	C:C	C:C	C:C	C:C	C:C	C:C	C:C	C:C	G:G	G:G	G:G	G:G	C:C	C:C	C:C	C:C	G:G	C:C	G:G	G:G	G:G	C:C	C:C	G:G	C:C	G:G	G:G	G:G	G:G	G:G	G:G	G:G	G:G	G:G	C:C	G:G	G:G	G:G	G:G	G:G
1_0541	A:A	T:T	A:A	A:A	A:A	A:A	T:T	A:T	A:A	A:A	A:A	T:T	T:T	A:T	A:A	A:T	A:A	T:T	T:T	A:A	T:T	T:T	T:T	T:T	T:T	T:T	T:T	T:T	T:T	A:A	T:T	A:A	T:T	A:T	A:A	A:A	A:A	A:A	T:T	A:A	T:T	A:A	T:T	T:T	A:A	A:A	A:A	A:A	A:A
1_0542	A:A	C:C	A:A	A:A	A:A	C:C	C:C	C:C	A:C	C:C	C:C	C:C	C:C	A:C	C:C	C:C	C:C	C:C	C:C	C:C	C:C	C:C	C:C	C:C	A:A	C:C	C:C	C:C	C:C	C:C	C:C	C:C	C:C	C:C	C:C	C:C	C:C	C:C	C:C	C:C	C:C	C:C	C:C	C:C	C:C	C:C	C:C	C:C	A:A
1_0543	G:G	G:G	G:G	G:G	G:G	G:G	G:G	G:G	G:G	G:G	G:G	G:G	G:G	G:G	G:G	G:G	G:G	G:G	G:G	G:G	G:G	G:G	G:G	G:G	G:G	G:G	G:G	G:G	G:G	G:G	G:G	G:G	G:G	G:G	G:G	G:G	G:G	G:G	G:G	G:G	G:G	G:G	G:G	A:A	G:G	G:G	G:G	G:G	G:G
1_0544	?:?	?:?	?:?	?:?	?:?	?:?	G:G	A:G	G:G	A:A	G:G	A:A	A:G	G:G	G:G	A:G	?:?	A:A	?:?	A:A	?:?	A:A	A:A	?:?	?:?	?:?	?:?	?:?	?:?	?:?	G:G	G:G	?:?	G:G	A:A	?:?	?:?	?:?	?:?	?:?	?:?	?:?	A:A	?:?	?:?	?:?	A:A	A:A	?:?
1_0545	A:A	A:A	A:A	A:A	A:A	A:A	T:T	T:T	T:T	T:T	T:T	T:T	T:T	T:T	T:T	T:T	T:T	A:A	A:A	A:A	A:A	A:A	A:A	T:T	A:A	T:T	T:T	T:T	A:A	A:A	T:T	T:T	A:A	T:T	A:A	A:A	A:A	A:A	A:A	A:A	A:A	A:A	T:T	T:T	A:A	A:A	A:A	A:A	T:T
1_0546	?:?	?:?	?:?	?:?	?:?	?:?	?:?	?:?	?:?	?:?	?:?	?:?	?:?	?:?	?:?	?:?	?:?	?:?	?:?	?:?	?:?	?:?	?:?	?:?	?:?	?:?	?:?	?:?	?:?	?:?	?:?	?:?	?:?	?:?	?:?	?:?	?:?	?:?	?:?	?:?	?:?	?:?	?:?	?:?	?:?	?:?	?:?	?:?	?:?
1_0547	?:?	?:?	?:?	?:?	?:?	?:?	?:?	A:A	?:?	?:?	?:?	?:?	?:?	A:A	?:?	?:?	?:?	G:G	?:?	A:A	?:?	?:?	?:?	?:?	?:?	?:?	?:?	?:?	?:?	G:G	A:A	A:A	?:?	A:A	G:G	G:G	G:G	G:G	G:G	?:?	?:?	G:G	A:A	?:?	?:?	?:?	G:G	?:?	?:?
1_0548	G:G	G:G	G:G	G:G	G:G	G:G	G:G	G:G	G:G	G:G	G:G	G:G	G:G	G:G	G:G	G:G	G:G	G:G	G:G	G:G	G:G	G:G	G:G	G:G	G:G	G:G	G:G	G:G	G:G	G:G	G:G	?:?	G:G	G:G	G:G	G:G	G:G	G:G	G:G	G:G	G:G	G:G	G:G	?:?	G:G	G:G	G:G	G:G	G:G
1_0549	?:?	?:?	?:?	?:?	?:?	?:?	A:A	A:A	?:?	A:A	C:C	A:A	A:A	A:C	C:C	A:C	?:?	A:A	?:?	?:?	?:?	A:A	A:A	?:?	?:?	?:?	?:?	?:?	?:?	?:?	A:A	A:A	?:?	A:C	?:?	A:A	A:A	A:A	A:A	?:?	?:?	A:A	A:A	?:?	?:?	A:A	A:A	?:?	?:?
1_0550	A:A	A:A	A:A	A:A	A:A	G:G	A:A	A:A	A:A	A:G	G:G	A:A	A:A	G:G	G:G	A:G	G:G	A:A	A:A	A:A	G:G	G:G	G:G	A:A	G:G	A:A	A:A	A:A	A:A	G:G	G:G	A:A	G:G	G:G	G:G	G:G	G:G	G:G	G:G	G:G	G:G	G:G	G:G	A:A	G:G	G:G	G:G	G:G	G:G
1_0551	G:G	A:A	G:G	G:G	G:G	G:G	A:A	A:A	A:A	A:A	A:A	A:A	A:A	A:A	A:A	A:A	A:A	A:A	G:G	G:G	G:G	G:G	G:G	G:G	G:G	A:A	A:A	A:A	A:A	A:A	A:A	A:A	G:G	A:A	G:G	A:A	A:A	G:G	G:G	G:G	G:G	A:A	A:A	A:A	A:A	A:A	G:G	G:G	A:A
1_0552	G:G	G:G	G:G	A:A	G:G	G:G	A:A	G:G	A:A	A:G	A:G	A:A	A:G	A:G	A:G	A:G	G:G	G:G	G:G	G:G	G:G	G:G	G:G	A:G	A:G	A:G	A:G	A:G	G:G	G:G	A:A	A:A	G:G	G:G	G:G	G:G	G:G	G:G	G:G	G:G	G:G	G:G	A:A	A:A	G:G	G:G	G:G	G:G	G:G
1_0553	C:C	C:C	C:C	C:C	C:C	G:G	C:C	C:C	C:C	C:C	C:C	C:C	C:C	C:C	C:C	C:C	C:C	C:C	C:C	G:G	C:C	C:C	C:C	C:C	C:C	C:C	C:C	C:C	G:G	G:G	C:C	C:C	C:C	C:C	C:G	G:G	C:C	C:C	C:G	C:C	C:C	C:C	C:C	C:C	G:G	C:C	G:G	C:C	C:C
1_0554	A:A	A:A	A:A	A:A	A:A	A:A	A:A	A:A	A:A	A:A	A:A	A:A	A:A	A:A	A:A	A:A	A:A	A:A	A:A	A:A	A:A	A:A	A:A	A:A	A:A	A:A	A:A	A:A	A:A	A:A	G:G	A:A	A:A	A:A	A:A	A:A	A:A	A:A	G:G	A:A	A:A	G:G	A:A	A:A	A:A	A:A	A:A	A:A	A:A
1_0555	C:C	C:C	C:C	C:C	C:C	C:C	C:C	C:C	C:C	C:C	C:C	C:C	C:C	C:C	C:C	C:C	C:C	C:C	C:C	C:C	C:C	C:C	C:C	C:C	C:C	C:C	C:C	C:C	C:C	C:C	C:C	C:C	C:C	C:C	C:C	C:C	C:C	C:C	C:C	C:C	C:C	C:C	C:C	C:C	C:C	C:C	C:C	C:C	C:C
1_0556	G:G	G:G	G:G	G:G	G:G	G:G	G:G	G:G	G:G	G:G	G:G	G:G	G:G	G:G	G:G	G:G	G:G	G:G	G:G	G:G	G:G	G:G	G:G	G:G	G:G	G:G	G:G	G:G	G:G	G:G	G:G	G:G	G:G	G:G	G:G	?:?	G:G	G:G	G:G	G:G	G:G	G:G	G:G	G:G	G:G	G:G	G:G	G:G	G:G
1_0557	G:G	?:?	G:G	G:G	G:G	A:A	A:A	A:A	A:A	A:A	A:A	A:A	A:A	A:A	A:A	A:A	?:?	G:G	?:?	A:A	A:A	G:G	G:G	A:A	?:?	?:?	?:?	?:?	G:G	A:A	A:A	A:A	G:G	A:A	A:A	G:G	G:G	G:G	A:A	A:A	A:A	A:A	A:A	A:A	A:A	A:A	A:A	A:A	A:A
1_0558	G:G	G:G	G:G	G:G	G:G	G:G	G:G	A:G	G:G	G:G	G:G	G:G	G:G	G:G	G:G	G:G	G:G	G:G	G:G	G:G	G:G	G:G	G:G	G:G	G:G	G:G	G:G	G:G	G:G	G:G	G:G	G:G	G:G	A:G	G:G	G:G	G:G	G:G	G:G	G:G	G:G	G:G	G:G	G:G	G:G	G:G	G:G	G:G	G:G
1_0559	A:A	A:A	A:A	A:A	A:A	A:A	T:T	A:T	T:T	A:A	T:T	A:A	A:A	A:T	T:T	A:T	A:A	A:A	A:A	T:T	A:A	A:A	A:A	A:A	A:A	A:A	A:A	A:A	A:A	T:T	A:A	T:T	A:A	T:T	A:A	A:A	A:A	A:A	A:A	A:A	T:T	T:T	A:A	T:T	T:T	A:A	A:A	A:A	T:T
1_0560	G:G	G:G	G:G	G:G	G:G	G:G	G:G	G:G	G:G	G:G	G:G	G:G	G:G	G:G	G:G	G:G	G:G	G:G	G:G	G:G	G:G	G:G	G:G	G:G	G:G	G:G	G:G	G:G	G:G	G:G	G:G	G:G	G:G	G:G	G:G	G:G	G:G	G:G	G:G	G:G	G:G	G:G	G:G	G:G	G:G	G:G	G:G	G:G	G:G
1_0561	A:A	A:A	A:A	A:A	A:A	A:A	A:A	A:G	A:A	A:A	G:G	A:A	G:G	A:A	A:A	G:G	A:A	A:A	A:A	A:A	A:A	A:A	A:A	A:A	A:A	A:A	A:A	A:A	A:A	A:A	A:A	A:A	A:A	A:A	A:A	A:A	A:A	A:A	A:A	A:A	A:A	A:A	A:A	G:G	A:A	A:A	A:A	A:A	G:G
1_0562	G:G	A:A	A:A	G:G	A:A	G:G	G:G	G:G	G:G	G:G	G:G	G:G	G:G	G:G	G:G	G:G	G:G	G:G	G:G	G:G	G:G	G:G	G:G	G:G	G:G	G:G	G:G	G:G	A:A	G:G	G:G	G:G	G:G	G:G	A:G	G:G	G:G	A:A	G:G	A:A	G:G	G:G	G:G	G:G	G:G	G:G	G:G	G:G	G:G
1_0563	A:A	A:A	A:A	A:A	A:A	G:G	A:A	A:A	A:A	A:G	G:G	A:A	A:A	A:G	G:G	A:G	A:A	A:A	A:A	A:A	A:A	A:A	A:A	A:A	G:G	A:A	A:A	G:G	G:G	G:G	G:G	A:A	G:G	A:G	G:G	G:G	G:G	G:G	G:G	G:G	G:G	G:G	A:A	A:A	G:G	G:G	G:G	G:G	G:G
1_0564	G:G	G:G	G:G	G:G	G:G	G:G	G:G	A:G	G:G	G:G	A:A	G:G	A:A	G:G	G:G	A:A	G:G	G:G	G:G	G:G	G:G	G:G	G:G	G:G	G:G	G:G	G:G	G:G	G:G	G:G	A:A	G:G	G:G	G:G	G:G	G:G	G:G	G:G	G:G	A:A	G:G	G:G	G:G	A:A	G:G	G:G	G:G	G:G	G:G
1_0565	C:C	G:G	C:C	C:C	C:C	G:G	G:G	G:G	G:G	G:G	G:G	G:G	G:G	G:G	G:G	G:G	C:C	G:G	G:G	G:G	C:C	G:G	G:G	C:C	C:C	C:C	C:C	C:C	G:G	C:C	G:G	G:G	G:G	G:G	C:G	C:C	G:G	G:G	G:G	G:G	G:G	C:C	G:G	G:G	C:C	C:C	C:C	G:G	G:G
1_0566	A:A	?:?	A:A	A:A	A:A	G:G	A:A	A:A	A:A	A:A	A:A	A:A	A:A	A:A	A:A	A:A	?:?	G:G	?:?	A:A	G:G	G:G	G:G	A:A	A:A	A:A	A:A	A:A	G:G	G:G	A:A	A:A	G:G	A:A	G:G	G:G	G:G	G:G	G:G	G:G	G:G	G:G	A:A	A:A	G:G	G:G	G:G	G:G	A:A
1_0567	G:G	C:C	C:C	C:C	G:G	C:C	C:C	C:G	C:C	C:C	C:C	C:C	C:C	C:C	G:G	C:C	G:G	G:G	G:G	G:G	C:C	C:C	C:C	G:G	G:G	G:G	G:G	G:G	G:G	C:C	G:G	C:C	C:C	C:G	C:C	C:C	C:C	C:C	C:C	C:C	C:C	G:G	C:C	C:C	C:C	C:C	C:C	G:G	G:G
1_0568	?:?	?:?	G:G	?:?	?:?	?:?	?:?	?:?	?:?	?:?	?:?	?:?	?:?	?:?	?:?	?:?	G:G	?:?	?:?	?:?	C:C	C:C	?:?	G:G	G:G	G:G	G:G	G:G	?:?	C:C	?:?	?:?	?:?	?:?	?:?	C:C	?:?	?:?	?:?	?:?	?:?	?:?	?:?	C:C	?:?	?:?	?:?	?:?	?:?
1_0569	G:G	G:G	G:G	G:G	G:G	G:G	G:G	A:G	G:G	A:A	G:G	G:G	A:A	G:G	G:G	A:G	A:A	G:G	G:G	G:G	G:G	G:G	G:G	A:A	A:A	G:G	G:G	G:G	G:G	G:G	G:G	G:G	G:G	A:G	G:G	G:G	G:G	G:G	G:G	G:G	G:G	G:G	G:G	G:G	G:G	G:G	G:G	G:G	G:G
1_0570	A:A	A:A	A:A	A:A	A:A	A:A	A:A	A:A	A:A	A:A	A:A	A:A	A:A	A:A	A:A	A:A	A:A	A:A	A:A	A:A	A:A	A:A	A:A	A:A	A:A	A:A	A:A	A:A	A:A	A:A	A:A	A:A	A:A	A:A	A:A	A:A	A:A	A:A	A:A	A:A	A:A	A:A	A:A	A:A	A:A	A:A	A:A	A:A	A:A
1_0571	A:A	?:?	A:A	A:A	A:A	A:A	C:C	A:C	C:C	C:C	C:C	C:C	A:A	C:C	C:C	C:C	C:C	A:A	A:A	A:A	A:A	A:A	A:A	C:C	C:C	C:C	C:C	C:C	A:A	A:A	C:C	C:C	A:A	C:C	A:A	A:A	A:A	A:A	A:A	A:A	A:A	A:A	C:C	A:A	A:A	A:A	A:A	A:A	C:C
1_0572	A:A	A:A	A:A	A:A	A:A	A:A	A:A	A:A	A:A	A:A	A:A	A:A	A:A	A:A	A:A	A:A	A:A	A:A	G:G	A:A	A:A	A:A	A:A	G:G	A:A	G:G	G:G	G:G	A:A	A:A	A:A	A:A	G:G	A:A	G:G	G:G	G:G	G:G	A:A	G:G	A:A	A:A	A:A	A:A	A:A	A:A	G:G	G:G	A:A
1_0573	G:G	G:G	G:G	G:G	G:G	G:G	G:G	G:G	G:G	G:G	G:G	G:G	G:G	G:G	G:G	G:G	G:G	G:G	G:G	G:G	G:G	G:G	G:G	G:G	G:G	G:G	G:G	G:G	G:G	G:G	G:G	G:G	G:G	G:G	G:G	G:G	G:G	G:G	G:G	G:G	G:G	G:G	G:G	G:G	G:G	G:G	G:G	G:G	G:G
1_0574	?:?	?:?	A:A	?:?	?:?	G:G	G:G	?:?	G:G	G:G	G:G	G:G	G:G	G:G	G:G	G:G	G:G	?:?	?:?	?:?	G:G	G:G	G:G	?:?	G:G	?:?	?:?	?:?	?:?	G:G	G:G	G:G	G:G	G:G	G:G	G:G	?:?	G:G	G:G	G:G	G:G	G:G	G:G	G:G	G:G	G:G	G:G	G:G	G:G
1_0575	G:G	G:G	G:G	G:G	G:G	G:G	G:G	G:G	A:A	G:G	G:G	G:G	G:G	A:G	A:A	G:G	G:G	G:G	G:G	G:G	G:G	G:G	G:G	G:G	G:G	G:G	G:G	G:G	G:G	G:G	G:G	G:G	G:G	G:G	G:G	G:G	G:G	G:G	G:G	G:G	G:G	G:G	A:A	G:G	G:G	G:G	G:G	G:G	G:G
1_0576	A:A	A:A	A:A	A:A	A:A	G:G	A:A	A:G	A:A	G:G	G:G	G:G	G:G	A:G	G:G	G:G	G:G	G:G	G:G	A:A	G:G	G:G	G:G	A:A	A:A	A:A	A:A	A:A	A:A	A:A	G:G	A:A	G:G	A:G	G:G	G:G	G:G	G:G	G:G	G:G	A:A	A:A	G:G	A:A	A:A	G:G	A:A	G:G	A:A
1_0577	G:G	G:G	G:G	G:G	G:G	G:G	G:G	G:G	G:G	G:G	G:G	G:G	G:G	G:G	G:G	G:G	G:G	G:G	G:G	G:G	G:G	G:G	G:G	G:G	G:G	G:G	G:G	G:G	G:G	G:G	G:G	G:G	G:G	G:G	G:G	G:G	G:G	G:G	G:G	G:G	G:G	G:G	G:G	G:G	G:G	G:G	G:G	G:G	G:G
1_0578	G:G	G:G	G:G	G:G	G:G	G:G	G:G	A:G	G:G	G:G	G:G	G:G	G:G	G:G	G:G	A:G	G:G	G:G	G:G	G:G	G:G	G:G	G:G	G:G	G:G	G:G	G:G	G:G	G:G	G:G	G:G	G:G	G:G	G:G	G:G	G:G	G:G	G:G	G:G	G:G	G:G	G:G	G:G	G:G	G:G	G:G	G:G	G:G	G:G
1_0579	C:C	C:C	C:C	C:C	C:C	A:A	C:C	A:C	C:C	C:C	C:C	C:C	A:C	A:C	C:C	C:C	C:C	A:A	A:A	A:A	C:C	C:C	C:C	A:A	A:A	A:A	C:C	A:A	C:C	A:A	C:C	C:C	C:C	A:C	A:C	A:A	C:C	C:C	A:A	A:A	A:A	C:C	A:A	C:C	A:A	C:C	A:A	A:A	C:C
1_0580	?:?	?:?	?:?	?:?	?:?	?:?	?:?	?:?	?:?	?:?	?:?	?:?	?:?	?:?	?:?	?:?	?:?	?:?	?:?	?:?	?:?	?:?	?:?	?:?	?:?	?:?	?:?	?:?	?:?	?:?	?:?	?:?	?:?	?:?	?:?	?:?	?:?	?:?	?:?	?:?	?:?	?:?	?:?	?:?	?:?	?:?	?:?	?:?	?:?
1_0581	G:G	G:G	G:G	G:G	G:G	G:G	G:G	G:G	G:G	G:G	G:G	G:G	G:G	G:G	G:G	G:G	G:G	G:G	G:G	G:G	G:G	G:G	G:G	G:G	G:G	G:G	G:G	G:G	G:G	G:G	G:G	G:G	G:G	G:G	G:G	G:G	G:G	G:G	G:G	G:G	G:G	G:G	G:G	G:G	G:G	G:G	G:G	G:G	G:G
1_0582	C:C	C:C	C:C	C:C	C:C	C:C	C:C	C:C	C:C	C:C	C:C	C:C	C:C	C:C	C:C	C:C	C:C	C:C	C:C	C:C	C:C	C:C	C:C	C:C	C:C	C:C	C:C	C:C	C:C	C:C	C:C	C:C	C:C	C:C	C:C	C:C	C:C	C:C	C:C	C:C	C:C	C:C	C:C	C:C	C:C	C:C	C:C	C:C	C:C
1_0583	G:G	G:G	G:G	A:A	G:G	G:G	A:A	A:G	A:A	G:G	G:G	G:G	A:G	A:G	A:A	G:G	A:A	G:G	G:G	A:A	G:G	G:G	G:G	A:A	G:G	G:G	G:G	G:G	G:G	G:G	A:A	A:A	G:G	A:G	G:G	G:G	G:G	A:A	A:A	G:G	G:G	A:A	G:G	G:G	G:G	G:G	G:G	G:G	G:G
1_0584	G:G	G:G	G:G	G:G	G:G	G:G	G:G	G:G	G:G	G:G	G:G	G:G	G:G	G:G	G:G	G:G	G:G	G:G	G:G	G:G	G:G	G:G	G:G	G:G	G:G	G:G	G:G	G:G	G:G	G:G	G:G	G:G	G:G	G:G	G:G	G:G	G:G	G:G	G:G	G:G	G:G	G:G	G:G	G:G	G:G	G:G	G:G	G:G	G:G
1_0585	T:T	A:A	T:T	A:A	T:T	A:A	A:A	A:A	A:A	A:A	A:A	A:A	A:A	A:A	A:A	A:A	A:A	T:T	A:A	A:A	A:A	T:T	T:T	A:A	T:T	A:A	A:A	A:A	A:A	A:A	A:A	A:A	T:T	A:A	A:A	A:A	A:A	A:A	A:A	A:A	A:A	A:A	A:A	A:A	A:A	A:A	A:A	A:A	A:A
1_0586	A:A	T:T	A:A	A:A	A:A	T:T	A:A	A:A	A:A	A:A	A:A	A:A	A:A	A:A	A:A	A:A	T:T	T:T	T:T	A:A	T:T	T:T	T:T	A:A	A:A	A:A	A:A	A:A	T:T	T:T	A:A	A:A	T:T	A:A	T:T	T:T	T:T	T:T	T:T	T:T	T:T	T:T	A:A	A:A	T:T	T:T	T:T	T:T	A:A
1_0587	G:G	G:G	G:G	G:G	G:G	G:G	C:C	C:C	C:C	C:G	G:G	C:C	C:G	?:?	G:G	G:G	G:G	G:G	C:C	C:C	G:G	G:G	G:G	G:G	G:G	G:G	G:G	G:G	G:G	G:G	G:G	G:G	G:G	C:C	G:G	G:G	G:G	G:G	C:C	G:G	G:G	C:C	G:G	G:G	G:G	G:G	C:C	G:G	G:G
1_0588	G:G	G:G	G:G	G:G	G:G	G:G	G:G	A:G	G:G	G:G	G:G	G:G	A:G	A:G	G:G	G:G	G:G	?:?	G:G	G:G	G:G	G:G	G:G	G:G	G:G	G:G	G:G	G:G	G:G	G:G	G:G	G:G	G:G	A:G	G:G	G:G	G:G	G:G	G:G	G:G	G:G	A:A	G:G	A:A	G:G	G:G	A:A	G:G	G:G
1_0589	A:A	G:G	A:A	A:A	A:A	G:G	A:A	A:A	A:A	A:A	A:A	A:A	A:A	A:A	A:A	A:A	A:A	A:A	G:G	A:A	G:G	A:A	A:A	A:A	A:A	G:G	A:A	G:G	G:G	A:A	A:A	A:A	A:A	A:A	G:G	A:A	A:A	A:A	A:A	A:A	G:G	G:G	A:A	A:A	A:A	A:A	G:G	G:G	A:A
1_0590	A:A	A:A	A:A	A:A	A:A	A:A	A:A	A:A	A:A	A:A	A:A	A:A	A:A	A:A	A:A	A:A	A:A	A:A	A:A	A:A	A:A	A:A	A:A	A:A	A:A	A:A	A:A	A:A	A:A	A:A	A:A	A:A	A:A	A:A	A:A	A:A	A:A	A:A	A:A	A:A	A:A	A:A	A:A	A:A	A:A	A:A	A:A	A:A	A:A
1_0591	T:T	T:T	T:T	T:T	T:T	A:A	A:A	A:T	T:T	T:T	T:T	T:T	A:A	A:T	T:T	T:T	T:T	A:A	T:T	T:T	A:A	?:?	A:A	A:A	T:T	A:A	A:A	A:A	T:T	A:A	A:A	T:T	A:A	A:T	T:T	T:T	T:T	A:A	A:A	A:A	A:A	T:T	T:T	T:T	A:A	T:T	T:T	A:A	T:T
1_0592	C:C	C:C	C:C	C:C	C:C	C:C	C:C	C:C	C:C	C:C	C:C	C:C	C:C	C:C	C:C	C:C	C:C	C:C	C:C	C:C	C:C	C:C	C:C	C:C	C:C	C:C	C:C	C:C	C:C	C:C	C:C	C:C	C:C	C:C	C:C	C:C	C:C	C:C	C:C	C:C	C:C	C:C	C:C	C:C	C:C	C:C	C:C	C:C	C:C
1_0593	?:?	?:?	?:?	?:?	?:?	?:?	?:?	?:?	?:?	?:?	?:?	?:?	?:?	?:?	?:?	?:?	?:?	?:?	?:?	?:?	?:?	?:?	?:?	?:?	?:?	?:?	?:?	?:?	?:?	?:?	?:?	?:?	?:?	?:?	?:?	?:?	?:?	?:?	?:?	?:?	?:?	?:?	?:?	?:?	?:?	?:?	?:?	?:?	?:?
1_0594	?:?	A:A	C:C	A:A	?:?	A:A	C:C	C:C	C:C	C:C	C:C	C:C	C:C	C:C	C:C	C:C	C:C	A:A	A:A	A:A	A:A	A:A	A:A	C:C	C:C	C:C	C:C	C:C	A:A	C:C	C:C	C:C	A:A	C:C	A:C	A:A	A:A	A:A	A:A	C:C	C:C	C:C	C:C	C:C	C:C	C:C	C:C	C:C	C:C
1_0595	C:C	G:G	C:C	G:G	C:C	C:C	C:G	C:C	C:C	G:G	C:C	C:C	C:C	C:G	C:C	C:G	G:G	G:G	C:C	C:C	C:C	G:G	G:G	G:G	G:G	C:C	C:C	C:C	G:G	G:G	C:C	C:C	G:G	C:G	C:C	G:G	G:G	G:G	C:G	C:C	G:G	G:G	C:C	G:G	G:G	C:C	G:G	G:G	C:C
1_0596	?:?	?:?	G:G	G:G	G:G	G:G	G:G	G:G	G:G	G:G	G:G	G:G	G:G	G:G	G:G	G:G	?:?	G:G	?:?	G:G	?:?	G:G	G:G	?:?	?:?	?:?	?:?	?:?	G:G	?:?	G:G	G:G	G:G	G:G	G:G	?:?	G:G	G:G	G:G	G:G	G:G	G:G	G:G	G:G	G:G	G:G	G:G	G:G	G:G
1_0597	C:C	C:C	C:C	C:C	C:C	C:C	C:C	C:C	C:C	C:C	C:C	C:C	C:C	C:C	C:C	C:C	C:C	C:C	C:C	C:C	C:C	C:C	C:C	C:C	C:C	C:C	C:C	C:C	C:C	C:C	C:C	C:C	C:C	C:C	C:C	C:C	C:C	C:C	C:C	C:C	C:C	C:C	C:C	C:C	C:C	C:C	C:C	C:C	C:C
1_0598	A:A	G:G	A:A	?:?	A:A	G:G	?:?	A:A	?:?	?:?	?:?	?:?	?:?	?:?	?:?	?:?	?:?	G:G	A:A	A:A	A:A	?:?	?:?	A:A	?:?	A:A	A:A	A:A	G:G	G:G	A:A	A:A	A:A	A:A	G:G	A:A	G:G	G:G	A:A	G:G	A:A	A:A	?:?	?:?	G:G	A:A	G:G	G:G	?:?
1_0599	G:G	A:A	G:G	G:G	G:G	A:A	G:G	A:A	G:G	G:G	G:G	G:G	A:A	G:G	G:G	G:G	A:A	G:G	G:G	G:G	G:G	A:A	A:A	G:G	G:G	G:G	G:G	G:G	A:A	A:A	G:G	G:G	G:G	A:G	G:G	G:G	A:A	A:A	A:A	G:G	A:A	A:A	G:G	A:A	A:A	G:G	A:A	A:A	G:G
1_0600	G:G	G:G	G:G	G:G	G:G	G:G	G:G	G:G	G:G	G:G	G:G	G:G	G:G	A:G	G:G	G:G	A:A	G:G	G:G	G:G	G:G	G:G	G:G	G:G	G:G	G:G	G:G	G:G	G:G	G:G	G:G	G:G	G:G	A:G	G:G	G:G	G:G	G:G	G:G	G:G	G:G	G:G	G:G	G:G	G:G	G:G	G:G	G:G	G:G
1_0601	A:A	A:A	A:A	A:A	A:A	C:C	A:C	?:?	?:?	?:?	?:?	?:?	?:?	A:A	?:?	?:?	A:A	C:C	A:A	A:A	A:A	C:C	C:C	A:A	A:A	?:?	?:?	?:?	A:A	A:A	?:?	?:?	A:A	?:?	A:A	A:A	A:A	A:A	C:C	C:C	C:C	A:A	A:A	A:A	A:A	A:A	C:C	?:?	A:A
1_0602	G:G	G:G	G:G	G:G	G:G	G:G	G:G	G:G	G:G	G:G	G:G	G:G	G:G	G:G	G:G	G:G	G:G	G:G	G:G	G:G	G:G	G:G	G:G	G:G	G:G	G:G	G:G	G:G	G:G	G:G	G:G	G:G	G:G	G:G	G:G	G:G	G:G	G:G	G:G	G:G	G:G	G:G	G:G	G:G	G:G	G:G	G:G	G:G	G:G
1_0603	G:G	A:A	A:A	G:G	G:G	A:A	A:A	A:A	A:A	A:A	A:A	A:A	A:A	A:G	A:A	A:A	G:G	A:A	A:A	A:A	A:A	A:A	A:A	G:G	G:G	G:G	G:G	G:G	A:A	A:A	G:G	A:A	A:A	A:A	A:A	A:A	A:A	A:A	A:A	A:A	A:A	A:A	A:A	A:A	A:A	A:A	A:A	A:A	A:A
1_0604	A:A	A:A	A:A	A:A	A:A	A:A	A:A	A:A	A:A	A:A	A:A	A:A	A:A	A:A	A:A	A:A	A:A	T:T	T:T	T:T	T:T	A:A	A:A	A:A	A:A	A:A	A:A	A:A	A:A	A:A	A:A	A:A	A:A	A:A	A:A	A:A	A:A	T:T	A:A	A:A	A:A	A:A	A:A	A:A	A:A	A:A	T:T	A:A	A:A
1_0605	A:A	A:A	A:A	A:A	A:A	A:A	A:A	A:A	A:A	A:A	A:A	A:A	A:A	A:A	A:A	A:A	A:A	A:A	A:A	C:C	C:C	A:A	A:A	C:C	A:A	A:A	C:C	C:C	A:A	C:C	A:A	A:A	C:C	A:A	C:C	C:C	C:C	C:C	C:C	C:C	C:C	C:C	A:A	A:A	C:C	A:A	C:C	C:C	A:A
1_0606	G:G	G:G	G:G	G:G	G:G	G:G	G:G	G:G	G:G	G:G	G:G	G:G	G:G	G:G	G:G	G:G	G:G	A:A	G:G	G:G	A:A	A:A	A:A	G:G	G:G	G:G	G:G	G:G	G:G	G:G	G:G	A:A	A:A	G:G	G:G	G:G	G:G	G:G	G:G	A:A	G:G	G:G	G:G	G:G	G:G	G:G	G:G	G:G	G:G
1_0607	G:G	G:G	G:G	G:G	G:G	G:G	G:G	G:G	G:G	G:G	G:G	G:G	G:G	G:G	G:G	G:G	G:G	G:G	G:G	G:G	G:G	G:G	G:G	G:G	G:G	G:G	G:G	G:G	G:G	G:G	G:G	G:G	G:G	G:G	G:G	G:G	G:G	G:G	G:G	G:G	G:G	G:G	G:G	G:G	G:G	G:G	G:G	G:G	G:G
1_0608	G:G	G:G	G:G	G:G	G:G	G:G	G:G	G:G	G:G	G:G	G:G	G:G	G:G	G:G	G:G	G:G	G:G	G:G	G:G	G:G	G:G	G:G	G:G	G:G	G:G	G:G	G:G	G:G	G:G	G:G	G:G	G:G	G:G	G:G	G:G	G:G	G:G	G:G	G:G	G:G	G:G	G:G	G:G	G:G	G:G	G:G	G:G	G:G	G:G
1_0609	?:?	?:?	?:?	?:?	?:?	?:?	?:?	?:?	?:?	?:?	?:?	?:?	?:?	?:?	?:?	?:?	?:?	?:?	?:?	?:?	?:?	?:?	?:?	?:?	?:?	?:?	?:?	?:?	?:?	?:?	?:?	?:?	?:?	?:?	?:?	?:?	?:?	?:?	?:?	?:?	?:?	?:?	?:?	?:?	?:?	?:?	?:?	?:?	?:?
1_0610	?:?	?:?	?:?	?:?	?:?	?:?	?:?	?:?	?:?	?:?	?:?	?:?	?:?	?:?	?:?	?:?	?:?	?:?	?:?	?:?	?:?	?:?	?:?	?:?	?:?	?:?	?:?	?:?	?:?	?:?	?:?	?:?	?:?	?:?	?:?	?:?	?:?	?:?	?:?	?:?	?:?	?:?	?:?	?:?	?:?	?:?	?:?	?:?	?:?
1_0611	C:C	C:C	C:C	C:C	C:C	C:C	A:A	A:A	A:A	A:A	A:A	A:A	A:A	A:A	A:A	A:A	A:A	A:A	A:A	A:A	A:A	C:C	C:C	A:A	C:C	C:C	C:C	C:C	C:C	C:C	A:A	A:A	C:C	A:A	C:C	C:C	C:C	C:C	C:C	C:C	C:C	C:C	A:A	C:C	C:C	C:C	C:C	C:C	A:A
1_0612	?:?	?:?	?:?	?:?	?:?	?:?	?:?	?:?	?:?	?:?	?:?	?:?	?:?	?:?	?:?	?:?	?:?	?:?	?:?	?:?	?:?	?:?	?:?	?:?	?:?	?:?	?:?	?:?	?:?	?:?	?:?	?:?	?:?	?:?	?:?	?:?	?:?	?:?	?:?	?:?	?:?	?:?	?:?	?:?	?:?	?:?	?:?	?:?	?:?
1_0613	G:G	G:G	G:G	G:G	G:G	G:G	G:G	G:G	G:G	G:G	G:G	G:G	G:G	G:G	G:G	G:G	G:G	G:G	G:G	G:G	G:G	G:G	G:G	G:G	G:G	G:G	G:G	G:G	G:G	G:G	G:G	G:G	G:G	G:G	G:G	G:G	G:G	G:G	G:G	G:G	G:G	G:G	G:G	G:G	G:G	G:G	G:G	G:G	G:G
1_0614	C:C	C:C	C:C	C:C	C:C	C:C	A:A	A:C	A:A	A:A	C:C	C:C	A:A	A:C	C:C	A:C	C:C	C:C	C:C	C:C	C:C	C:C	C:C	C:C	C:C	C:C	C:C	C:C	C:C	C:C	A:A	C:C	C:C	A:C	C:C	C:C	C:C	C:C	C:C	C:C	C:C	C:C	C:C	C:C	C:C	C:C	C:C	C:C	C:C
1_0615	G:G	G:G	G:G	G:G	G:G	G:G	G:G	G:G	G:G	G:G	G:G	G:G	G:G	G:G	G:G	G:G	G:G	G:G	G:G	G:G	G:G	G:G	G:G	G:G	G:G	G:G	G:G	G:G	G:G	G:G	G:G	G:G	G:G	G:G	G:G	G:G	G:G	G:G	G:G	G:G	G:G	G:G	G:G	G:G	G:G	G:G	G:G	G:G	G:G
1_0616	A:A	G:G	A:A	A:A	A:A	G:G	G:G	G:G	G:G	A:G	A:A	A:A	G:G	A:G	G:G	A:G	G:G	G:G	G:G	A:A	G:G	A:A	A:A	G:G	G:G	G:G	G:G	G:G	G:G	G:G	G:G	G:G	G:G	G:G	G:G	G:G	G:G	G:G	G:G	G:G	G:G	G:G	G:G	G:G	G:G	G:G	G:G	G:G	G:G
1_0617	G:G	G:G	G:G	G:G	G:G	G:G	G:G	C:G	G:G	G:G	G:G	G:G	G:G	G:G	G:G	G:G	G:G	G:G	G:G	G:G	G:G	G:G	G:G	C:C	C:C	C:C	C:C	C:C	G:G	G:G	G:G	G:G	G:G	C:G	G:G	G:G	G:G	G:G	C:G	G:G	G:G	G:G	G:G	G:G	G:G	G:G	G:G	G:G	C:C
1_0618	A:A	A:A	A:A	A:A	A:A	A:A	C:C	A:C	A:A	A:A	A:A	A:A	A:A	A:C	A:A	A:A	A:A	A:A	A:A	A:A	A:A	A:A	A:A	A:A	A:A	A:A	A:A	A:A	A:A	A:A	A:A	A:A	A:A	A:C	A:A	A:A	A:A	A:A	A:A	A:A	A:A	A:A	A:A	A:A	A:A	A:A	A:A	A:A	A:A
1_0619	A:A	A:G	A:A	A:A	A:A	A:A	A:A	A:A	A:A	A:A	A:A	A:A	A:A	A:A	A:A	A:A	A:G	A:A	A:G	A:A	A:A	A:A	A:A	A:A	A:G	A:G	A:G	A:G	A:A	A:A	A:A	A:A	A:A	A:A	A:A	A:A	A:A	A:A	A:A	A:A	A:A	A:A	A:A	A:A	A:A	A:A	A:A	A:A	A:A
1_0620	G:G	G:G	G:G	G:G	G:G	G:G	G:G	G:G	G:G	G:G	G:G	G:G	G:G	G:G	G:G	G:G	G:G	G:G	G:G	G:G	G:G	G:G	G:G	G:G	G:G	G:G	G:G	G:G	G:G	G:G	G:G	G:G	G:G	G:G	G:G	G:G	G:G	G:G	G:G	G:G	G:G	G:G	G:G	G:G	G:G	G:G	G:G	G:G	G:G
1_0621	G:G	G:G	G:G	G:G	G:G	A:A	G:G	A:A	A:A	A:A	A:A	A:A	A:A	A:G	G:G	A:A	A:A	A:A	A:A	A:A	G:G	A:A	A:A	G:G	G:G	G:G	G:G	A:A	G:G	A:A	A:A	A:A	G:G	A:G	G:G	A:A	G:G	A:A	G:G	A:A	G:G	G:G	A:A	G:G	A:A	A:A	A:A	G:G	A:A
1_0622	A:A	A:A	A:A	A:A	A:A	A:A	A:A	A:A	A:A	A:A	A:A	A:A	A:A	A:A	A:A	A:A	A:A	A:A	A:A	A:A	A:A	A:A	A:A	A:A	A:A	A:A	A:A	A:A	A:A	A:A	A:A	A:A	A:A	A:A	A:A	A:A	A:A	A:A	A:A	A:A	A:A	A:A	A:A	A:A	A:A	A:A	A:A	A:A	A:A
1_0623	G:G	G:G	G:G	G:G	G:G	G:G	G:G	G:G	G:G	G:G	G:G	G:G	G:G	G:G	G:G	G:G	?:?	G:G	?:?	G:G	G:G	G:G	G:G	G:G	?:?	?:?	G:G	G:G	G:G	G:G	G:G	G:G	G:G	G:G	G:G	G:G	G:G	G:G	G:G	G:G	G:G	G:G	G:G	G:G	G:G	G:G	G:G	G:G	G:G
1_0624	A:A	A:A	A:A	A:A	A:A	A:A	T:T	A:T	A:A	A:T	A:A	A:A	A:T	A:T	T:T	A:T	A:A	A:A	A:A	A:A	A:A	A:A	A:A	A:A	A:A	A:A	A:A	A:A	A:A	A:A	A:A	T:T	A:A	A:T	A:A	A:A	A:A	A:A	A:A	A:A	A:A	A:A	A:A	T:T	A:A	A:A	A:A	A:A	A:A
1_0625	G:G	G:G	G:G	G:G	G:G	G:G	A:A	A:A	A:A	G:G	G:G	G:G	A:A	A:G	G:G	G:G	G:G	G:G	G:G	A:A	G:G	G:G	G:G	G:G	A:A	G:G	G:G	G:G	G:G	G:G	A:A	G:G	G:G	A:A	G:G	G:G	G:G	G:G	G:G	G:G	G:G	G:G	G:G	G:G	G:G	G:G	A:A	G:G	G:G
1_0626	G:G	A:A	G:G	G:G	G:G	A:A	G:G	G:G	G:G	G:G	G:G	G:G	G:G	G:G	G:G	G:G	?:?	?:?	G:G	G:G	A:A	A:A	A:A	A:A	A:A	G:G	G:G	G:G	A:A	G:G	G:G	G:G	A:A	G:G	A:A	A:A	A:A	A:A	A:A	A:A	A:A	G:G	G:G	G:G	G:G	A:A	A:A	A:A	G:G
1_0627	C:C	C:C	C:C	C:C	C:C	C:C	C:C	C:C	C:C	C:C	C:C	C:C	C:C	C:C	C:C	C:C	C:C	C:C	C:C	C:C	C:C	C:C	C:C	C:C	C:C	C:C	C:C	C:C	C:C	C:C	C:C	C:C	C:C	C:C	C:C	C:C	C:C	C:C	C:C	C:C	C:C	C:C	C:C	C:C	C:C	C:C	C:C	C:C	C:C
1_0628	G:G	C:C	G:G	G:G	G:G	G:G	G:G	C:G	G:G	G:G	G:G	G:G	G:G	G:G	G:G	G:G	C:C	G:G	C:C	C:C	G:G	G:G	G:G	G:G	C:C	C:C	C:C	C:C	C:C	G:G	G:G	G:G	G:G	C:G	G:G	G:G	G:G	G:G	G:G	G:G	G:G	G:G	G:G	G:G	G:G	C:C	G:G	G:G	G:G
1_0629	?:?	?:?	?:?	?:?	?:?	?:?	?:?	?:?	?:?	?:?	?:?	?:?	?:?	?:?	?:?	?:?	?:?	?:?	?:?	?:?	?:?	?:?	?:?	?:?	?:?	?:?	?:?	?:?	?:?	?:?	?:?	?:?	?:?	?:?	?:?	?:?	?:?	?:?	?:?	?:?	?:?	?:?	?:?	?:?	?:?	?:?	?:?	?:?	?:?
1_0630	A:A	A:A	A:A	A:A	A:A	A:A	T:T	A:T	T:T	A:A	A:A	A:A	A:A	A:T	A:A	A:A	T:T	A:A	A:A	A:A	A:A	T:T	T:T	A:A	A:A	A:A	A:A	A:A	A:A	A:A	A:A	A:A	A:A	A:T	A:A	A:A	A:A	A:A	A:A	A:A	A:A	A:A	A:A	A:A	A:A	A:A	A:A	A:A	A:A
1_0631	?:?	?:?	?:?	?:?	?:?	?:?	G:G	G:G	?:?	?:?	G:G	?:?	?:?	?:?	G:G	G:G	?:?	?:?	?:?	?:?	?:?	?:?	?:?	?:?	?:?	?:?	?:?	?:?	?:?	?:?	G:G	?:?	?:?	?:?	?:?	?:?	?:?	?:?	?:?	?:?	?:?	?:?	?:?	?:?	?:?	?:?	?:?	?:?	?:?
1_0632	A:A	A:A	A:A	A:A	A:A	A:A	G:G	G:G	G:G	G:G	G:G	G:G	G:G	G:G	G:G	G:G	G:G	G:G	G:G	G:G	A:A	G:G	G:G	G:G	G:G	G:G	G:G	G:G	A:A	A:A	G:G	G:G	A:A	G:G	A:A	A:A	A:A	A:A	A:A	A:A	A:A	A:A	G:G	A:A	A:A	G:G	A:A	A:A	G:G
1_0633	A:A	A:A	A:A	A:A	A:A	A:A	G:G	A:G	G:G	G:G	G:G	G:G	G:G	G:G	G:G	G:G	A:A	A:A	A:A	A:A	A:A	A:A	A:A	G:G	A:A	G:G	G:G	G:G	A:A	A:A	G:G	G:G	A:A	A:G	A:A	A:A	A:A	A:A	A:A	A:A	A:A	A:A	G:G	G:G	A:A	A:A	A:A	A:A	A:A
1_0634	G:G	G:G	G:G	G:G	G:G	G:G	A:A	A:G	G:G	A:A	G:G	A:A	G:G	A:G	G:G	A:G	G:G	G:G	G:G	G:G	G:G	G:G	G:G	A:A	A:A	G:G	G:G	G:G	G:G	G:G	A:A	G:G	G:G	A:G	G:G	G:G	G:G	G:G	G:G	G:G	G:G	G:G	G:G	G:G	G:G	G:G	G:G	G:G	G:G
1_0635	G:G	G:G	G:G	A:A	G:G	G:G	A:A	A:A	A:A	A:A	A:A	A:A	A:A	A:G	A:A	A:A	G:G	G:G	G:G	G:G	G:G	G:G	G:G	G:G	G:G	G:G	G:G	G:G	G:G	G:G	A:A	A:A	G:G	A:G	G:G	G:G	G:G	G:G	G:G	G:G	G:G	G:G	G:G	G:G	G:G	G:G	G:G	G:G	A:A
1_0636	G:G	G:G	G:G	G:G	G:G	A:A	G:G	G:G	G:G	G:G	G:G	G:G	G:G	G:G	G:G	G:G	G:G	A:A	A:A	A:A	A:A	A:A	A:A	G:G	G:G	G:G	G:G	G:G	G:G	A:A	G:G	G:G	A:A	G:G	A:A	A:A	A:A	A:A	A:G	A:A	A:A	G:G	G:G	G:G	A:A	G:G	G:G	A:A	G:G
1_0637	A:A	A:A	A:A	A:A	A:A	A:A	A:A	A:A	A:A	A:A	A:A	A:A	A:A	A:A	A:A	A:A	A:A	A:A	A:A	A:A	?:?	?:?	?:?	A:A	A:A	A:A	A:A	A:A	A:A	A:A	A:A	A:A	A:A	A:A	A:A	A:A	A:A	A:A	A:A	A:A	A:A	A:A	A:A	A:A	A:A	A:A	A:A	A:A	A:A
1_0638	?:?	?:?	?:?	?:?	?:?	?:?	?:?	?:?	?:?	?:?	?:?	?:?	?:?	?:?	?:?	?:?	?:?	?:?	?:?	?:?	?:?	?:?	?:?	?:?	?:?	?:?	?:?	?:?	?:?	?:?	?:?	?:?	?:?	?:?	?:?	?:?	?:?	?:?	?:?	?:?	?:?	?:?	?:?	?:?	?:?	?:?	?:?	?:?	?:?
1_0639	A:A	G:G	A:A	A:A	A:A	A:A	G:G	G:G	G:G	G:G	G:G	G:G	G:G	G:G	G:G	G:G	G:G	A:A	A:A	G:G	G:G	G:G	G:G	G:G	G:G	G:G	G:G	G:G	G:G	G:G	G:G	G:G	A:A	G:G	A:A	A:A	A:A	A:A	A:A	A:A	G:G	A:A	G:G	G:G	G:G	A:A	G:G	A:A	G:G
1_0640	G:G	A:A	G:G	G:G	G:G	A:A	G:G	A:G	A:G	A:A	G:G	A:A	G:G	A:G	G:G	A:G	A:A	A:A	A:A	A:A	A:A	?:?	A:A	A:A	G:G	G:G	A:A	A:A	A:A	A:A	G:G	G:G	A:A	A:G	A:A	A:A	A:A	A:A	A:A	A:A	A:A	A:A	A:A	A:A	A:A	A:A	A:A	A:A	A:A
1_0641	A:A	A:A	A:A	A:A	A:A	A:A	A:A	C:C	A:A	?:?	A:A	?:?	C:C	A:A	?:?	A:C	?:?	?:?	?:?	?:?	A:A	?:?	?:?	A:A	A:A	A:A	A:A	A:A	A:A	C:C	?:?	?:?	A:A	A:A	A:A	C:C	A:A	A:A	C:C	A:A	C:C	A:A	?:?	A:A	C:C	C:C	A:A	C:C	A:A
1_0642	G:G	G:G	G:G	G:G	G:G	G:G	A:A	A:G	G:G	A:A	A:A	A:A	A:A	A:A	A:A	A:A	G:G	A:A	A:A	A:A	A:A	G:G	G:G	G:G	G:G	G:G	G:G	G:G	G:G	?:?	G:G	A:A	G:G	A:G	G:G	G:G	G:G	G:G	G:G	G:G	G:G	A:A	A:A	G:G	?:?	A:A	G:G	G:G	A:A
1_0643	A:A	A:A	A:A	A:A	A:A	A:A	G:G	G:G	A:A	G:G	G:G	G:G	A:G	A:G	G:G	G:G	G:G	A:A	G:G	A:A	G:G	A:A	A:A	G:G	A:A	G:G	G:G	G:G	A:A	A:A	A:A	G:G	A:A	A:G	A:A	A:A	A:A	A:A	A:A	A:A	A:A	A:A	G:G	G:G	A:A	A:A	A:A	A:A	G:G
1_0644	G:G	G:G	G:G	G:G	G:G	G:G	G:G	A:G	G:G	G:G	A:A	G:G	A:A	G:G	G:G	A:A	G:G	G:G	G:G	G:G	G:G	G:G	G:G	G:G	G:G	G:G	G:G	G:G	G:G	G:G	A:A	G:G	G:G	G:G	G:G	G:G	G:G	G:G	G:G	G:G	G:G	G:G	G:G	A:A	G:G	G:G	G:G	G:G	G:G
1_0645	C:C	C:C	C:C	C:C	C:C	C:C	C:C	C:C	C:C	C:C	C:C	C:C	C:C	C:C	C:C	C:C	C:C	C:C	C:C	C:C	C:C	C:C	C:C	C:C	G:G	C:C	C:C	C:C	C:C	C:C	C:C	C:C	C:C	C:C	C:C	C:C	C:C	C:C	C:C	C:C	C:C	C:C	C:C	C:C	C:C	C:C	C:C	C:C	C:C
1_0646	A:A	A:A	A:A	A:A	A:A	T:T	T:T	T:T	T:T	T:T	T:T	T:T	T:T	T:T	T:T	T:T	A:A	A:A	A:A	A:A	A:A	A:A	A:A	T:T	T:T	T:T	T:T	T:T	A:A	A:A	T:T	T:T	A:A	T:T	T:T	A:A	A:A	A:A	T:T	T:T	A:A	T:T	T:T	T:T	A:A	T:T	T:T	A:A	T:T
1_0647	A:A	G:G	A:A	A:A	A:A	G:G	G:G	G:G	G:G	A:A	G:G	A:A	A:A	A:A	G:G	A:G	G:G	G:G	A:A	A:A	G:G	G:G	G:G	G:G	G:G	G:G	A:A	G:G	G:G	G:G	A:A	A:A	G:G	A:G	G:G	G:G	G:G	A:A	G:G	G:G	G:G	A:A	A:A	A:A	G:G	A:A	G:G	A:A	G:G
1_0648	C:C	C:C	C:C	C:C	C:C	A:A	A:A	A:A	?:?	A:A	A:A	A:A	A:A	A:A	A:A	A:A	A:A	A:A	A:A	A:A	A:A	A:A	A:A	A:A	A:A	A:A	A:A	A:A	C:C	C:C	A:A	A:A	A:A	A:A	A:A	C:C	A:A	A:A	A:A	A:A	A:A	A:A	A:A	A:A	C:C	A:A	A:A	A:A	A:A
1_0649	G:G	G:G	G:G	G:G	G:G	G:G	A:A	A:A	A:A	A:A	A:A	A:A	A:A	A:A	A:A	A:A	G:G	A:A	A:A	A:A	A:A	A:A	A:A	G:G	A:A	G:G	G:G	G:G	G:G	G:G	A:A	A:A	G:G	A:A	G:G	G:G	G:G	G:G	G:G	G:G	G:G	G:G	A:A	G:G	G:G	G:G	G:G	G:G	A:A
1_0650	A:A	C:C	A:A	A:A	A:A	C:C	C:C	C:C	C:C	C:C	C:C	C:C	C:C	C:C	C:C	C:C	C:C	C:C	C:C	C:C	C:C	C:C	C:C	A:A	A:A	A:A	A:A	A:A	C:C	C:C	C:C	C:C	C:C	C:C	C:C	C:C	C:C	C:C	C:C	C:C	C:C	C:C	C:C	C:C	C:C	C:C	C:C	C:C	C:C
1_0651	C:C	A:C	C:C	C:C	C:C	C:C	C:C	C:C	C:C	C:C	C:C	C:C	C:C	C:C	C:C	C:C	A:C	A:A	A:C	C:C	C:C	C:C	C:C	C:C	A:C	A:C	A:C	A:C	C:C	C:C	C:C	C:C	C:C	C:C	A:A	C:C	A:A	C:C	C:C	C:C	C:C	C:C	C:C	A:A	C:C	C:C	C:C	C:C	C:C
1_0652	G:G	G:G	G:G	G:G	G:G	A:A	A:A	A:G	A:A	G:G	G:G	G:G	A:A	A:G	G:G	G:G	A:A	G:G	A:A	G:G	A:A	A:A	A:A	G:G	G:G	G:G	G:G	G:G	G:G	A:A	G:G	A:A	A:A	A:G	G:G	G:G	G:G	A:A	A:A	A:A	A:A	G:G	G:G	G:G	A:A	A:A	A:A	?:?	G:G
1_0653	A:A	A:A	A:A	A:A	A:A	A:A	A:A	A:A	A:A	A:A	A:A	A:A	A:A	A:A	A:A	A:A	A:A	A:A	A:A	A:A	A:A	A:A	A:A	A:A	A:A	A:A	A:A	A:A	A:A	A:A	A:A	A:A	A:A	A:A	A:A	A:A	A:A	A:A	A:A	A:A	A:A	A:A	A:A	A:A	A:A	A:A	A:A	A:A	A:A
1_0654	A:A	G:G	A:A	A:A	A:A	G:G	G:G	G:G	G:G	G:G	G:G	G:G	G:G	G:G	G:G	G:G	G:G	G:G	G:G	G:G	G:G	G:G	G:G	G:G	G:G	G:G	G:G	G:G	G:G	G:G	G:G	G:G	G:G	G:G	G:G	G:G	G:G	G:G	G:G	G:G	G:G	G:G	G:G	G:G	G:G	G:G	G:G	G:G	G:G
1_0655	G:G	G:G	G:G	G:G	G:G	G:G	A:A	A:A	A:A	A:A	A:A	A:A	A:A	A:A	A:A	A:A	A:A	A:A	A:A	G:G	A:A	A:A	A:A	A:A	A:A	A:A	A:A	A:A	G:G	G:G	A:A	A:A	A:A	A:A	A:G	A:A	A:A	G:G	G:G	A:A	A:A	G:G	A:A	A:A	G:G	G:G	G:G	G:G	A:A
1_0656	G:G	A:A	G:G	G:G	G:G	G:G	A:A	A:A	A:A	A:A	A:A	A:A	A:A	A:A	A:A	A:A	A:A	G:G	A:A	A:A	G:G	G:G	G:G	G:G	G:G	G:G	G:G	G:G	G:G	A:A	A:A	A:A	G:G	A:A	G:G	G:G	G:G	G:G	G:G	G:G	G:G	G:G	A:A	A:A	A:A	G:G	G:G	G:G	A:A
1_0657	A:A	A:A	A:A	A:A	A:A	A:A	A:A	A:A	A:A	A:A	A:A	A:A	A:A	A:A	A:A	A:A	A:A	A:A	A:A	G:G	G:G	G:G	G:G	A:A	A:A	A:A	A:A	A:A	A:A	A:A	A:A	A:A	G:G	A:A	A:A	A:A	A:A	A:A	G:G	G:G	A:A	A:A	A:A	A:A	A:A	A:A	A:A	G:G	A:A
1_0658	G:G	G:G	G:G	G:G	G:G	G:G	G:G	G:G	G:G	G:G	G:G	G:G	G:G	G:G	G:G	G:G	G:G	G:G	G:G	G:G	?:?	G:G	G:G	G:G	G:G	G:G	G:G	G:G	G:G	?:?	G:G	G:G	G:G	G:G	G:G	?:?	G:G	G:G	G:G	G:G	G:G	G:G	G:G	G:G	G:G	G:G	G:G	G:G	G:G
1_0659	A:A	G:G	A:A	A:A	A:A	G:G	G:G	G:G	G:G	G:G	G:G	G:G	G:G	G:G	G:G	G:G	G:G	G:G	G:G	G:G	G:G	G:G	G:G	G:G	G:G	G:G	G:G	G:G	G:G	G:G	G:G	G:G	G:G	G:G	G:G	G:G	G:G	G:G	G:G	G:G	G:G	G:G	G:G	G:G	G:G	G:G	G:G	G:G	G:G
1_0660	G:G	A:A	A:A	A:A	G:G	G:G	A:A	A:A	A:A	A:A	A:A	A:A	A:A	A:A	A:A	A:A	A:A	A:A	A:A	A:A	A:A	G:G	G:G	A:A	A:A	A:A	A:A	A:A	A:A	A:A	A:A	A:A	G:G	A:A	A:G	A:A	A:A	A:A	A:A	A:A	A:A	A:A	A:A	A:A	A:A	A:A	A:A	A:A	A:A
1_0661	G:G	G:G	G:G	G:G	G:G	A:A	A:A	A:A	A:A	A:A	A:A	A:A	A:A	A:G	A:A	A:A	A:A	G:G	?:?	?:?	?:?	G:G	G:G	A:A	A:A	A:A	A:A	A:A	G:G	?:?	G:G	G:G	G:G	A:G	?:?	A:A	?:?	?:?	A:A	A:A	?:?	G:G	A:A	A:A	?:?	A:A	G:G	A:A	A:A
1_0662	A:A	G:G	A:A	A:A	A:A	A:A	A:A	A:G	A:A	A:A	G:G	A:A	A:A	A:G	A:A	G:G	G:G	A:A	A:A	A:A	A:A	A:A	A:A	A:A	A:A	A:A	A:A	A:A	A:A	A:A	G:G	A:A	A:A	A:A	A:A	A:A	A:A	A:A	A:A	A:A	A:A	A:A	A:A	A:A	A:A	A:A	A:A	A:A	G:G
1_0663	G:G	A:A	G:G	G:G	G:G	A:A	A:A	A:A	A:A	A:A	A:A	A:A	A:A	A:A	A:A	A:A	A:A	A:A	A:A	A:A	A:A	A:A	A:A	A:A	A:A	A:A	A:A	A:A	A:A	G:G	A:A	A:A	A:A	A:A	A:A	A:A	A:A	A:A	A:A	A:A	A:A	A:A	A:A	A:A	G:G	A:A	A:A	A:A	A:A
1_0664	A:A	G:G	A:A	A:A	A:A	A:A	G:G	G:G	G:G	G:G	G:G	G:G	G:G	G:G	G:G	G:G	A:A	A:A	G:G	G:G	A:A	A:A	A:A	G:G	G:G	G:G	G:G	G:G	G:G	G:G	G:G	G:G	A:A	G:G	A:A	A:A	A:A	A:A	A:A	A:A	G:G	A:A	G:G	G:G	G:G	A:A	A:A	A:A	G:G
1_0665	A:A	G:G	A:A	A:A	A:A	A:A	G:G	A:G	G:G	G:G	G:G	G:G	G:G	G:G	G:G	G:G	G:G	G:G	G:G	G:G	G:G	G:G	G:G	G:G	G:G	G:G	G:G	G:G	G:G	G:G	G:G	G:G	G:G	G:G	G:G	G:G	G:G	G:G	A:A	G:G	G:G	A:A	A:A	G:G	G:G	A:A	A:A	A:A	G:G
1_0666	G:G	G:G	?:?	G:G	?:?	G:G	G:G	C:C	C:C	C:C	C:C	G:G	C:C	C:G	C:C	C:C	G:G	G:G	G:G	G:G	G:G	G:G	G:G	G:G	G:G	G:G	G:G	G:G	G:G	G:G	G:G	C:C	G:G	C:C	G:G	G:G	G:G	G:G	G:G	G:G	G:G	G:G	G:G	C:C	G:G	?:?	G:G	G:G	C:C
1_0667	G:G	G:G	C:C	G:G	C:C	C:C	C:C	C:C	C:C	C:C	C:C	C:C	C:C	C:C	C:C	C:C	C:C	G:G	C:C	C:C	C:C	G:G	G:G	C:C	C:C	C:C	C:C	C:C	G:G	C:C	C:C	C:C	G:G	C:C	C:C	G:G	C:C	G:G	G:G	C:C	C:C	C:C	C:C	C:C	C:C	C:C	G:G	C:C	C:C
1_0668	G:G	G:G	G:G	G:G	G:G	G:G	A:A	G:G	A:A	G:G	G:G	A:A	G:G	G:G	G:G	G:G	G:G	G:G	G:G	G:G	G:G	G:G	G:G	G:G	G:G	G:G	G:G	G:G	G:G	G:G	A:A	A:A	G:G	G:G	G:G	G:G	G:G	G:G	G:G	G:G	G:G	G:G	G:G	A:A	G:G	G:G	G:G	G:G	G:G
1_0669	G:G	G:G	G:G	G:G	G:G	G:G	G:G	G:G	G:G	G:G	G:G	G:G	G:G	G:G	G:G	G:G	G:G	G:G	G:G	G:G	G:G	G:G	G:G	G:G	G:G	G:G	G:G	G:G	G:G	G:G	G:G	G:G	G:G	G:G	G:G	G:G	G:G	G:G	G:G	G:G	G:G	G:G	G:G	G:G	G:G	G:G	G:G	G:G	G:G
1_0670	G:G	G:G	G:G	G:G	G:G	A:A	A:A	A:G	A:A	G:G	A:A	A:A	A:A	A:G	A:A	A:G	A:G	A:A	A:G	A:A	A:A	A:A	A:A	A:A	A:G	A:G	A:G	A:G	G:G	G:G	G:G	G:G	A:A	A:A	A:A	A:A	G:G	A:A	G:G	A:A	G:G	G:G	A:A	A:A	G:G	G:G	A:A	A:A	A:A
1_0671	G:G	G:G	G:G	G:G	G:G	G:G	A:A	A:G	G:G	G:G	G:G	G:G	G:G	G:G	G:G	G:G	G:G	G:G	G:G	G:G	G:G	G:G	G:G	G:G	G:G	G:G	G:G	G:G	G:G	G:G	A:A	A:A	G:G	A:G	G:G	G:G	G:G	G:G	G:G	G:G	G:G	G:G	G:G	G:G	G:G	G:G	G:G	G:G	G:G
1_0672	T:T	T:T	T:T	T:T	T:T	A:A	A:A	A:A	A:A	A:A	A:A	A:A	A:A	A:A	A:A	A:A	A:A	A:A	A:A	A:A	A:A	A:A	A:A	T:T	T:T	A:A	T:T	A:A	T:T	T:T	A:A	A:A	T:T	A:T	A:A	A:A	T:T	A:A	A:A	A:A	T:T	A:A	A:A	A:A	T:T	T:T	T:T	T:T	T:T
1_0673	G:G	G:G	G:G	G:G	G:G	A:A	A:A	A:G	A:A	A:A	A:A	A:A	A:A	A:A	A:A	A:A	G:G	A:A	A:A	G:G	G:G	G:G	G:G	G:G	G:G	A:A	G:G	A:A	G:G	G:G	G:G	G:G	G:G	A:G	A:A	A:A	G:G	A:A	A:A	A:A	G:G	A:A	G:G	G:G	G:G	G:G	G:G	G:G	G:G
1_0674	A:A	A:A	A:A	A:A	A:A	A:A	G:G	G:G	?:?	G:G	?:?	?:?	?:?	A:G	?:?	G:G	A:A	A:A	A:A	A:A	A:A	A:A	A:A	A:A	A:A	A:A	A:A	A:A	A:A	A:A	G:G	?:?	A:A	A:G	A:A	?:?	A:A	A:A	A:A	A:A	A:A	A:A	A:A	A:A	A:A	A:A	A:A	A:A	G:G
1_0675	A:A	G:G	A:A	G:G	G:G	G:G	G:G	G:G	G:G	G:G	G:G	G:G	G:G	G:G	G:G	G:G	G:G	G:G	G:G	G:G	G:G	G:G	G:G	G:G	G:G	G:G	G:G	G:G	G:G	G:G	G:G	G:G	G:G	G:G	G:G	G:G	G:G	G:G	G:G	G:G	G:G	G:G	G:G	G:G	G:G	G:G	G:G	G:G	G:G
1_0676	A:A	A:A	A:A	A:A	A:A	A:A	A:A	A:A	A:A	A:A	A:A	A:A	A:A	A:A	A:A	A:A	A:A	A:A	A:A	A:A	A:A	A:A	A:A	A:A	A:A	A:A	A:A	A:A	A:A	A:A	A:A	A:A	A:A	A:A	A:A	A:A	A:A	A:A	A:A	A:A	A:A	A:A	A:A	A:A	A:A	A:A	A:A	A:A	A:A
1_0677	G:G	A:A	G:G	G:G	G:G	A:A	A:A	A:G	G:G	G:G	G:G	A:A	A:G	A:G	G:G	A:G	G:G	A:A	A:A	A:A	A:A	A:A	A:A	G:G	G:G	G:G	A:A	G:G	A:A	A:A	G:G	G:G	A:A	A:A	A:A	G:G	A:A	A:A	A:A	A:A	G:G	G:G	A:A	A:A	A:A	G:G	A:A	G:G	A:A
1_0678	A:A	G:G	A:A	A:A	A:A	A:A	G:G	G:G	G:G	G:G	G:G	G:G	G:G	G:G	G:G	G:G	A:A	A:A	A:A	A:A	A:A	A:A	A:A	G:G	G:G	G:G	G:G	G:G	A:A	A:A	G:G	G:G	A:A	G:G	A:A	A:A	A:A	A:A	A:A	A:A	A:A	A:A	G:G	G:G	A:A	A:A	A:A	A:A	G:G
1_0679	A:A	A:A	A:A	A:A	A:A	G:G	G:G	G:G	G:G	G:G	G:G	G:G	G:G	G:G	G:G	G:G	G:G	G:G	A:A	A:A	A:A	A:A	A:A	A:A	A:A	A:A	G:G	A:A	A:A	G:G	G:G	G:G	A:A	G:G	G:G	G:G	A:A	G:G	A:A	G:G	G:G	G:G	G:G	G:G	G:G	A:A	A:A	A:A	G:G
1_0680	A:A	A:A	A:A	A:A	A:A	A:A	A:A	A:A	A:A	A:A	A:A	A:A	A:A	A:C	A:A	A:A	A:A	A:A	A:A	A:A	A:A	A:A	A:A	A:A	A:A	A:A	A:A	A:A	A:A	A:A	A:A	A:A	A:A	A:C	A:A	A:A	A:A	A:A	A:A	A:A	A:A	A:A	A:A	A:A	A:A	A:A	A:A	A:A	A:A
1_0681	A:A	G:G	?:?	A:A	?:?	G:G	G:G	G:G	A:A	G:G	?:?	A:A	G:G	A:G	A:A	A:G	?:?	G:G	?:?	A:A	G:G	G:G	G:G	?:?	A:A	?:?	A:A	?:?	G:G	G:G	G:G	A:A	G:G	A:G	G:G	G:G	A:A	G:G	G:G	G:G	G:G	G:G	G:G	?:?	G:G	G:G	G:G	G:G	G:G
1_0682	G:G	G:G	G:G	A:A	G:G	G:G	A:A	A:G	A:A	G:G	G:G	A:A	G:G	A:A	A:A	G:G	A:A	G:G	G:G	G:G	G:G	G:G	G:G	G:G	G:G	G:G	G:G	G:G	G:G	?:?	A:A	A:A	G:G	A:G	G:G	?:?	G:G	G:G	A:G	G:G	G:G	G:G	G:G	A:A	A:A	A:A	G:G	G:G	G:G
1_0683	A:A	A:A	A:A	A:A	A:A	A:A	G:G	A:G	A:A	A:A	A:A	A:A	A:G	A:A	A:A	A:A	A:A	A:A	A:A	A:A	A:A	A:A	A:A	A:A	A:A	A:A	A:A	A:A	A:A	A:A	A:A	A:A	A:A	A:A	A:A	A:A	A:A	A:A	A:A	A:A	A:A	A:A	A:A	A:A	A:A	A:A	A:A	A:A	A:A
1_0684	A:A	C:C	A:A	A:A	A:A	C:C	C:C	C:C	C:C	C:C	C:C	C:C	C:C	C:C	C:C	C:C	C:C	C:C	C:C	C:C	C:C	C:C	C:C	C:C	C:C	C:C	C:C	C:C	A:A	C:C	C:C	C:C	C:C	C:C	C:C	C:C	C:C	C:C	C:C	C:C	C:C	C:C	C:C	C:C	C:C	C:C	C:C	C:C	C:C
1_0685	G:G	G:G	G:G	G:G	G:G	G:G	G:G	G:G	G:G	G:G	G:G	G:G	G:G	G:G	G:G	G:G	G:G	G:G	G:G	G:G	G:G	G:G	G:G	G:G	G:G	G:G	G:G	G:G	G:G	G:G	G:G	G:G	G:G	G:G	G:G	G:G	G:G	G:G	G:G	G:G	G:G	G:G	G:G	G:G	G:G	G:G	G:G	G:G	G:G
1_0686	G:G	G:G	G:G	G:G	G:G	G:G	C:G	C:G	C:C	G:G	C:C	C:C	C:G	C:G	G:G	C:C	G:G	G:G	G:G	G:G	G:G	G:G	G:G	G:G	G:G	G:G	G:G	G:G	G:G	G:G	C:C	C:C	G:G	C:G	G:G	G:G	G:G	G:G	G:G	G:G	G:G	G:G	C:C	C:C	G:G	G:G	G:G	G:G	C:C
1_0687	A:A	A:A	A:A	G:G	A:A	A:A	A:A	A:A	A:A	G:G	A:A	A:A	A:G	A:A	G:G	A:G	A:A	A:A	A:A	A:A	A:A	A:A	A:A	A:A	A:A	A:A	A:A	A:A	A:A	A:A	A:A	A:A	A:A	A:A	A:A	A:A	A:A	A:A	A:A	A:A	A:A	A:A	A:A	A:A	A:A	A:A	A:A	A:A	A:A
1_0688	G:G	G:G	G:G	G:G	G:G	G:G	G:G	G:G	G:G	G:G	G:G	G:G	G:G	G:G	G:G	G:G	G:G	G:G	G:G	G:G	G:G	G:G	G:G	G:G	G:G	G:G	G:G	G:G	G:G	G:G	A:A	G:G	G:G	G:G	G:G	G:G	G:G	G:G	G:G	G:G	G:G	G:G	G:G	G:G	G:G	G:G	G:G	G:G	G:G
1_0689	A:A	A:A	A:A	A:A	A:A	A:A	A:A	A:A	A:A	A:A	A:A	A:A	A:A	A:A	A:A	A:A	A:A	A:A	A:A	A:A	A:A	A:A	A:A	A:A	A:A	A:A	A:A	A:A	A:A	A:A	A:A	A:A	A:A	A:A	A:A	A:A	A:A	A:A	A:A	A:A	A:A	A:A	A:A	A:A	A:A	A:A	A:A	A:A	A:A
1_0690	A:A	G:G	A:A	G:G	G:G	G:G	G:G	A:G	A:A	A:A	A:A	A:A	A:A	A:A	A:A	A:A	?:?	G:G	G:G	A:A	G:G	G:G	G:G	A:A	A:A	A:A	A:A	A:A	A:A	A:A	G:G	G:G	G:G	A:G	A:G	A:A	G:G	A:A	A:A	G:G	G:G	G:G	A:A	A:A	A:A	G:G	A:A	A:A	A:A
1_0691	G:G	A:A	A:A	A:A	A:A	A:A	G:G	A:G	G:G	G:G	G:G	G:G	G:G	G:G	G:G	G:G	G:G	G:G	G:G	A:A	A:A	A:A	A:A	A:A	G:G	A:A	A:A	A:A	A:A	A:A	G:G	G:G	A:A	G:G	A:A	A:A	A:A	A:A	A:A	A:A	A:A	A:A	G:G	G:G	A:A	A:A	A:A	A:A	A:A
1_0692	C:C	A:A	C:C	C:C	C:C	C:C	A:A	A:A	A:A	A:A	A:A	A:A	A:A	A:A	A:A	A:A	C:C	C:C	C:C	A:A	C:C	C:C	C:C	C:C	C:C	C:C	C:C	C:C	A:A	C:C	A:A	A:A	C:C	A:A	C:C	C:C	C:C	C:C	C:C	C:C	A:A	A:A	A:A	A:A	C:C	A:A	C:C	C:C	A:A
1_0693	C:C	C:C	C:C	A:A	C:C	C:C	A:A	A:A	A:A	A:A	A:A	A:A	A:A	A:A	A:A	A:A	C:C	C:C	C:C	C:C	C:C	C:C	C:C	A:A	A:A	A:A	A:A	A:A	C:C	C:C	A:A	A:A	C:C	A:A	C:C	C:C	C:C	C:C	C:C	C:C	C:C	C:C	A:A	A:A	C:C	C:C	C:C	C:C	A:A
1_0694	?:?	?:?	G:G	G:G	G:G	G:G	?:?	?:?	?:?	?:?	?:?	?:?	?:?	?:?	?:?	?:?	?:?	A:A	?:?	G:G	?:?	G:G	G:G	?:?	G:G	G:G	G:G	G:G	G:G	?:?	?:?	?:?	G:G	?:?	G:G	?:?	G:G	G:G	G:G	G:G	G:G	G:G	G:G	A:A	G:G	G:G	G:G	G:G	G:G
1_0695	C:C	C:C	C:C	C:C	C:C	C:C	C:C	C:C	C:C	C:C	C:C	C:C	C:C	C:C	C:C	C:C	C:C	C:C	C:C	C:C	C:C	C:C	C:C	A:A	A:A	A:A	C:C	A:A	C:C	C:C	C:C	C:C	C:C	C:C	C:C	A:A	C:C	A:A	C:C	C:C	C:C	A:A	C:C	C:C	C:C	C:C	A:A	C:C	C:C
1_0696	A:A	A:A	A:A	A:A	A:A	G:G	G:G	G:G	G:G	G:G	G:G	G:G	G:G	G:G	G:G	G:G	G:G	G:G	G:G	G:G	G:G	G:G	G:G	G:G	G:G	G:G	G:G	G:G	A:A	A:A	G:G	G:G	G:G	G:G	G:G	A:A	G:G	G:G	G:G	G:G	G:G	G:G	G:G	G:G	A:A	G:G	G:G	G:G	G:G
1_0697	?:?	?:?	?:?	?:?	?:?	?:?	?:?	?:?	?:?	?:?	?:?	?:?	?:?	?:?	?:?	?:?	?:?	?:?	?:?	?:?	?:?	?:?	?:?	?:?	?:?	?:?	?:?	?:?	?:?	?:?	?:?	?:?	?:?	?:?	?:?	?:?	?:?	?:?	?:?	?:?	?:?	?:?	?:?	?:?	?:?	?:?	?:?	?:?	?:?
1_0698	G:G	G:G	G:G	A:A	G:G	G:G	G:G	A:G	A:A	A:A	A:A	G:G	A:A	A:G	A:A	A:A	G:G	G:G	G:G	G:G	G:G	G:G	G:G	A:A	G:G	G:G	A:A	G:G	G:G	G:G	G:G	G:G	G:G	A:G	G:G	G:G	G:G	G:G	G:G	G:G	G:G	G:G	A:A	A:A	G:G	G:G	G:G	G:G	A:A
1_0699	G:G	G:G	G:G	G:G	G:G	C:C	G:G	G:G	G:G	G:G	G:G	G:G	G:G	C:G	G:G	G:G	G:G	C:C	C:C	G:G	C:C	C:C	C:C	C:C	C:C	C:C	C:C	C:C	G:G	G:G	C:C	G:G	C:C	C:C	C:C	C:C	C:C	C:C	C:C	C:C	C:C	C:C	G:G	C:C	G:G	C:C	C:C	C:C	G:G
1_0700	A:A	A:A	A:A	A:A	A:A	A:A	A:A	A:A	A:A	A:A	A:A	A:A	A:A	A:A	A:A	A:A	A:A	A:A	A:A	A:A	A:A	A:A	A:A	A:A	A:A	A:A	A:A	A:A	A:A	A:A	A:A	A:A	A:A	A:A	A:A	A:A	A:A	A:A	A:A	A:A	A:A	A:A	A:A	A:A	A:A	A:A	A:A	A:A	A:A
1_0701	C:C	C:C	C:C	C:C	C:C	C:C	A:A	A:A	A:A	A:A	A:A	A:A	A:A	A:A	A:A	A:A	C:C	C:C	A:A	A:A	C:C	C:C	C:C	A:A	C:C	C:C	C:C	C:C	C:C	C:C	A:A	A:A	C:C	A:A	C:C	C:C	C:C	C:C	C:C	C:C	C:C	C:C	A:A	C:C	C:C	C:C	C:C	C:C	A:A
1_0702	C:C	C:C	C:C	A:A	C:C	C:C	A:A	A:A	A:A	A:A	A:A	A:A	A:A	A:A	A:A	A:A	A:A	C:C	C:C	C:C	C:C	A:A	A:A	C:C	C:C	C:C	C:C	C:C	C:C	C:C	A:A	A:A	C:C	A:C	C:C	C:C	C:C	C:C	C:C	C:C	C:C	C:C	A:A	A:A	C:C	C:C	C:C	C:C	C:C
1_0703	A:A	A:A	A:A	A:A	A:A	G:G	A:A	A:A	A:A	A:A	A:A	A:A	A:A	A:A	A:A	A:A	A:A	A:A	A:A	A:A	A:A	A:A	A:A	A:A	A:A	A:A	A:A	A:A	A:A	G:G	A:A	A:A	A:A	A:A	A:A	A:A	G:G	A:A	A:A	A:A	A:A	A:A	A:A	A:A	G:G	A:A	A:A	A:A	A:A
1_0704	G:G	G:G	G:G	G:G	G:G	G:G	A:A	A:G	A:A	G:G	G:G	G:G	G:G	A:A	G:G	G:G	G:G	G:G	G:G	G:G	G:G	G:G	G:G	A:A	G:G	A:A	A:A	A:A	G:G	G:G	G:G	A:A	G:G	A:G	G:G	G:G	G:G	G:G	G:G	G:G	G:G	G:G	G:G	G:G	G:G	G:G	G:G	G:G	G:G
1_0705	A:A	A:A	A:A	A:A	A:A	A:A	A:A	A:A	A:A	A:A	A:A	A:A	A:A	A:A	A:A	A:A	A:A	A:A	A:A	A:A	A:A	A:A	A:A	A:A	A:A	A:A	A:A	A:A	A:A	A:A	A:A	A:A	A:A	A:A	A:A	A:A	A:A	A:A	A:A	A:A	A:A	A:A	A:A	A:A	A:A	A:A	A:A	A:A	A:A
1_0706	A:A	?:?	A:A	A:A	A:A	A:A	G:G	G:G	G:G	G:G	G:G	G:G	G:G	G:G	G:G	G:G	?:?	A:A	A:A	G:G	G:G	G:G	G:G	A:A	A:A	A:A	A:A	A:A	G:G	A:A	G:G	G:G	A:A	G:G	A:A	A:A	A:A	A:A	A:A	A:A	A:A	A:A	G:G	G:G	A:A	A:A	A:A	A:A	G:G
1_0707	A:A	C:C	A:A	A:A	A:A	C:C	A:A	A:A	A:A	A:A	C:C	A:A	A:C	A:A	C:C	A:C	C:C	C:C	C:C	C:C	C:C	C:C	C:C	A:A	A:A	A:A	A:A	C:C	C:C	C:C	C:C	A:A	C:C	A:A	C:C	C:C	C:C	C:C	C:C	C:C	C:C	C:C	C:C	C:C	C:C	C:C	C:C	C:C	C:C
1_0708	A:A	A:A	A:A	A:A	A:A	A:A	A:A	A:A	A:A	A:A	A:A	A:A	A:A	A:A	A:A	A:A	A:A	A:A	A:A	A:A	A:A	A:A	A:A	A:A	A:A	A:A	A:A	A:A	A:A	A:A	A:A	A:A	A:A	A:G	A:A	A:A	A:A	A:A	A:A	A:A	A:A	A:A	A:A	A:A	A:A	A:A	A:A	A:A	G:G
1_0709	G:G	A:A	G:G	G:G	G:G	A:A	A:A	A:G	G:G	G:G	G:G	A:A	A:A	A:G	G:G	G:G	A:A	A:A	A:A	G:G	A:A	A:A	A:A	A:A	G:G	A:A	A:A	A:A	A:A	A:A	G:G	A:A	A:A	A:A	A:A	A:A	A:A	A:A	A:A	A:A	A:A	A:A	G:G	G:G	A:A	A:A	A:A	A:A	A:A
1_0710	G:G	G:G	G:G	G:G	G:G	G:G	G:G	G:G	G:G	G:G	G:G	G:G	G:G	G:G	G:G	G:G	G:G	G:G	G:G	G:G	G:G	G:G	G:G	G:G	G:G	G:G	G:G	G:G	G:G	G:G	G:G	G:G	G:G	G:G	G:G	G:G	G:G	G:G	G:G	G:G	G:G	G:G	G:G	G:G	G:G	G:G	G:G	G:G	G:G
1_0711	A:A	G:G	A:A	A:A	A:A	G:G	G:G	A:G	G:G	A:A	A:A	A:A	A:A	A:G	A:A	A:A	G:G	G:G	G:G	G:G	G:G	G:G	G:G	A:A	A:A	A:A	A:A	A:A	G:G	G:G	A:A	A:A	G:G	A:G	G:G	G:G	G:G	G:G	G:G	G:G	G:G	G:G	A:A	G:G	G:G	G:G	G:G	G:G	A:A
1_0712	G:G	G:G	G:G	G:G	G:G	G:G	G:G	G:G	G:G	G:G	G:G	G:G	G:G	G:G	G:G	G:G	G:G	G:G	G:G	G:G	G:G	G:G	G:G	G:G	G:G	G:G	G:G	G:G	G:G	G:G	G:G	G:G	G:G	G:G	G:G	G:G	G:G	G:G	G:G	A:A	G:G	G:G	G:G	A:A	G:G	G:G	G:G	G:G	G:G
1_0713	G:G	G:G	G:G	G:G	G:G	G:G	A:A	A:A	A:A	A:A	A:A	A:A	A:A	A:A	A:A	A:A	A:A	G:G	G:G	G:G	G:G	G:G	G:G	G:G	G:G	G:G	G:G	G:G	G:G	G:G	A:A	G:G	G:G	A:A	G:G	G:G	G:G	G:G	G:G	G:G	G:G	G:G	A:A	G:G	G:G	G:G	G:G	G:G	G:G
1_0714	G:G	G:G	G:G	G:G	G:G	G:G	G:G	G:G	G:G	G:G	G:G	G:G	G:G	G:G	G:G	G:G	G:G	G:G	G:G	G:G	G:G	G:G	G:G	G:G	G:G	G:G	G:G	G:G	G:G	G:G	G:G	G:G	G:G	G:G	G:G	G:G	G:G	G:G	G:G	G:G	G:G	G:G	G:G	G:G	G:G	G:G	G:G	G:G	G:G
1_0715	G:G	G:G	G:G	G:G	G:G	G:G	G:G	G:G	G:G	G:G	G:G	G:G	G:G	G:G	G:G	G:G	G:G	G:G	G:G	G:G	G:G	G:G	G:G	G:G	G:G	G:G	G:G	G:G	G:G	G:G	G:G	G:G	G:G	G:G	G:G	G:G	G:G	G:G	G:G	G:G	G:G	G:G	G:G	G:G	G:G	G:G	G:G	G:G	G:G
1_0716	A:A	A:A	A:A	A:A	A:A	A:A	G:G	A:A	G:G	G:G	G:G	A:A	A:A	G:G	G:G	A:G	A:A	A:A	A:A	A:A	A:A	A:A	A:A	A:A	A:A	A:A	A:A	A:A	A:A	A:A	G:G	G:G	A:A	A:G	A:A	A:A	A:A	A:A	A:A	A:A	A:A	A:A	A:A	A:A	A:A	A:A	A:A	A:A	A:A
1_0717	?:?	?:?	?:?	?:?	?:?	?:?	?:?	?:?	?:?	?:?	?:?	?:?	?:?	?:?	?:?	?:?	?:?	?:?	?:?	?:?	?:?	?:?	?:?	?:?	?:?	?:?	?:?	?:?	?:?	?:?	?:?	?:?	?:?	?:?	?:?	?:?	?:?	?:?	?:?	?:?	?:?	?:?	?:?	?:?	?:?	?:?	?:?	?:?	?:?
1_0718	A:A	G:G	A:A	A:A	A:A	A:A	G:G	G:G	G:G	G:G	G:G	G:G	G:G	G:G	G:G	G:G	G:G	A:A	A:A	A:A	A:A	A:A	A:A	G:G	G:G	G:G	A:A	G:G	G:G	G:G	G:G	G:G	A:A	G:G	A:A	A:A	G:G	A:A	A:A	A:A	G:G	G:G	G:G	G:G	G:G	G:G	A:A	A:A	G:G
1_0719	G:G	G:G	G:G	G:G	G:G	G:G	A:A	A:A	A:A	A:A	G:G	A:A	A:A	A:A	A:A	A:G	A:A	G:G	G:G	G:G	G:G	A:A	A:A	A:A	A:A	G:G	A:A	A:A	G:G	G:G	A:A	A:A	G:G	A:A	G:G	G:G	G:G	G:G	G:G	G:G	G:G	G:G	A:A	A:A	G:G	G:G	G:G	G:G	A:A
1_0720	A:A	A:A	A:A	A:A	A:A	A:A	A:A	A:A	G:G	A:A	A:A	A:A	A:A	A:A	A:A	A:A	A:A	A:A	A:A	A:A	A:A	A:A	A:A	A:A	A:A	A:A	A:A	A:A	A:A	A:A	A:A	A:A	A:A	A:A	A:A	A:A	A:A	A:A	A:A	A:A	A:A	A:A	A:A	A:A	A:A	A:A	A:A	A:A	A:A
1_0721	C:C	C:C	C:C	A:A	C:C	C:C	A:C	A:C	C:C	A:C	C:C	C:C	A:A	C:C	C:C	A:C	C:C	C:C	C:C	C:C	C:C	C:C	C:C	C:C	C:C	C:C	C:C	C:C	C:C	C:C	C:C	C:C	C:C	A:C	C:C	C:C	C:C	C:C	C:C	C:C	C:C	C:C	C:C	C:C	C:C	C:C	C:C	C:C	A:A
1_0722	?:?	C:C	C:C	C:C	C:C	C:C	A:A	A:A	A:A	A:A	A:A	A:A	A:A	A:A	A:A	A:A	A:A	C:C	C:C	C:C	A:A	A:A	A:A	C:C	C:C	C:C	C:C	C:C	C:C	C:C	A:A	A:A	C:C	A:A	C:C	C:C	C:C	C:C	C:C	C:C	C:C	C:C	A:A	A:A	C:C	C:C	C:C	C:C	A:A
1_0723	T:T	A:A	T:T	T:T	T:T	A:A	T:T	T:T	A:A	A:A	A:A	T:T	?:?	A:T	A:A	A:A	A:A	T:T	T:T	A:A	T:T	A:A	A:A	A:A	A:A	A:A	A:A	A:A	A:A	A:A	A:A	T:T	A:A	A:T	T:T	T:T	A:A	T:T	A:A	A:A	T:T	A:A	T:T	A:A	A:A	T:T	T:T	T:T	T:T
1_0724	A:A	A:A	A:A	A:A	A:A	A:A	A:A	A:A	A:A	A:A	A:A	A:A	A:A	A:A	A:A	A:A	A:A	A:A	A:A	A:A	A:A	A:A	A:A	G:G	G:G	G:G	G:G	G:G	A:A	A:A	A:A	A:A	A:A	A:A	A:A	A:A	A:A	A:A	A:A	A:A	A:A	A:A	A:A	A:A	A:A	A:A	A:A	A:A	A:A
1_0725	G:G	G:G	G:G	G:G	G:G	G:G	G:G	G:G	?:?	?:?	G:G	G:G	G:G	?:?	G:G	?:?	G:G	G:G	G:G	G:G	G:G	G:G	G:G	G:G	G:G	G:G	G:G	G:G	G:G	G:G	?:?	G:G	G:G	G:G	G:G	G:G	G:G	G:G	G:G	G:G	G:G	G:G	G:G	?:?	G:G	G:G	G:G	G:G	G:G
1_0726	A:A	G:G	A:A	A:A	A:A	A:A	G:G	A:G	G:G	G:G	A:A	A:A	A:A	A:G	A:A	A:G	A:A	A:A	A:A	A:A	A:A	A:A	A:A	A:A	A:A	A:A	A:A	A:A	A:A	A:A	A:A	G:G	A:A	A:G	A:A	A:A	A:A	A:A	A:A	A:A	A:A	G:G	G:G	G:G	A:A	A:A	A:A	A:A	A:A
1_0727	A:A	A:A	A:A	A:A	A:A	A:A	C:C	A:C	A:A	A:A	A:A	A:A	C:C	A:A	A:A	A:C	A:A	A:A	A:A	A:A	A:A	A:A	A:A	A:A	A:A	A:A	A:A	A:A	A:A	A:A	C:C	A:A	A:A	A:A	A:A	A:A	A:A	A:A	A:A	A:A	A:A	A:A	A:A	A:A	A:A	A:A	A:A	A:A	A:A
1_0728	C:C	C:C	A:A	A:A	C:C	A:A	C:C	C:C	C:C	C:C	C:C	C:C	C:C	C:C	C:C	C:C	C:C	A:A	A:A	A:A	A:A	A:A	A:A	A:A	A:A	C:C	C:C	C:C	C:C	A:A	C:C	C:C	A:A	C:C	A:A	A:A	A:A	A:A	A:A	A:A	A:A	A:A	C:C	C:C	A:A	A:A	A:A	A:A	C:C
1_0729	?:?	?:?	?:?	?:?	?:?	?:?	?:?	?:?	?:?	?:?	?:?	?:?	?:?	?:?	?:?	?:?	?:?	?:?	?:?	?:?	?:?	?:?	?:?	?:?	?:?	?:?	?:?	?:?	?:?	?:?	?:?	?:?	?:?	?:?	?:?	?:?	?:?	?:?	?:?	?:?	?:?	?:?	?:?	?:?	?:?	?:?	?:?	?:?	?:?
1_0730	A:A	A:A	A:A	G:G	A:A	A:A	G:G	G:G	A:A	G:G	A:A	G:G	G:G	A:G	A:A	A:G	A:G	A:A	A:G	G:G	A:A	A:A	A:A	A:A	A:A	A:A	A:A	A:A	A:A	A:A	G:G	G:G	A:A	G:G	A:A	A:A	A:A	A:A	A:A	A:A	A:A	A:A	G:G	A:A	A:A	A:A	A:A	A:A	G:G
1_0731	A:A	A:A	A:A	A:A	A:A	A:A	T:T	T:T	A:A	T:T	T:T	T:T	T:T	T:T	A:A	T:T	A:A	A:A	A:A	A:A	A:A	A:A	A:A	A:A	T:T	A:A	A:A	A:A	T:T	A:A	T:T	T:T	A:A	T:T	A:A	A:A	A:A	A:A	A:A	A:A	T:T	T:T	T:T	T:T	A:A	T:T	A:A	A:A	T:T
1_0732	G:G	G:G	G:G	A:A	G:G	G:G	A:A	A:A	A:A	A:A	A:A	A:A	A:A	A:A	A:A	A:A	G:G	G:G	G:G	G:G	G:G	G:G	G:G	G:G	G:G	G:G	G:G	G:G	G:G	G:G	G:G	A:A	G:G	A:A	G:G	G:G	G:G	G:G	G:G	G:G	G:G	G:G	A:A	G:G	G:G	G:G	G:G	G:G	A:A
1_0733	G:G	G:G	G:G	G:G	G:G	G:G	G:G	G:G	G:G	G:G	G:G	G:G	G:G	G:G	G:G	G:G	G:G	G:G	G:G	G:G	G:G	G:G	G:G	A:A	A:A	A:A	G:G	A:A	G:G	G:G	G:G	G:G	G:G	G:G	G:G	G:G	G:G	G:G	G:G	G:G	G:G	G:G	G:G	G:G	G:G	G:G	G:G	G:G	G:G
1_0734	C:C	A:A	A:A	C:C	A:A	A:A	A:A	C:C	C:C	C:C	C:C	C:C	C:C	C:C	C:C	C:C	C:C	A:A	A:A	A:A	A:A	C:C	C:C	A:A	C:C	C:C	C:C	C:C	A:A	A:A	C:C	C:C	A:A	C:C	A:A	A:A	A:A	A:A	A:A	A:A	A:A	A:A	C:C	A:A	A:A	A:A	A:A	A:A	C:C
1_0735	G:G	G:G	G:G	G:G	G:G	G:G	G:G	G:G	G:G	G:G	G:G	G:G	G:G	G:G	G:G	G:G	G:G	G:G	G:G	G:G	G:G	G:G	G:G	G:G	G:G	G:G	G:G	G:G	G:G	G:G	G:G	G:G	G:G	G:G	G:G	G:G	G:G	G:G	G:G	G:G	G:G	G:G	G:G	G:G	G:G	G:G	G:G	G:G	G:G
1_0736	T:T	T:T	T:T	T:T	T:T	A:A	A:A	A:A	A:A	A:A	A:A	A:A	A:A	A:A	A:A	A:A	T:T	T:T	T:T	T:T	A:A	T:T	T:T	A:A	A:A	A:A	A:A	A:A	A:A	T:T	A:A	A:A	T:T	A:A	T:T	T:T	T:T	T:T	T:T	T:T	T:T	T:T	A:A	T:T	T:T	T:T	T:T	T:T	A:A
1_0737	C:C	A:A	C:C	C:C	C:C	A:A	A:A	A:A	A:A	A:A	A:A	?:?	A:A	A:A	A:A	A:A	C:C	A:A	A:A	A:A	A:A	A:A	A:A	C:C	A:A	C:C	C:C	C:C	A:A	A:A	A:A	A:A	A:A	A:A	A:A	C:C	A:A	A:A	A:A	A:A	A:A	A:A	A:A	A:A	A:A	A:A	C:C	C:C	A:A
1_0738	C:C	C:C	C:C	C:C	C:C	C:C	C:C	C:C	C:C	C:C	C:C	C:C	C:C	C:C	C:C	C:C	C:C	C:C	C:C	C:C	C:C	C:C	C:C	C:C	C:C	C:C	C:C	C:C	C:C	C:C	C:C	C:C	C:C	C:C	C:C	C:C	C:C	C:C	C:C	C:C	C:C	C:C	C:C	C:C	C:C	C:C	C:C	C:C	C:C
1_0739	A:A	A:A	A:A	A:A	A:A	C:C	?:?	?:?	?:?	?:?	A:A	?:?	A:A	?:?	A:A	A:A	A:A	C:C	A:A	C:C	C:C	C:C	C:C	A:A	A:A	A:A	A:A	A:A	A:A	C:C	?:?	A:A	C:C	?:?	C:C	A:A	C:C	C:C	A:A	C:C	C:C	A:A	A:A	A:A	C:C	A:A	A:A	C:C	A:A
1_0740	A:A	A:A	A:A	A:A	A:A	G:G	G:G	G:G	G:G	G:G	G:G	G:G	G:G	G:G	G:G	G:G	G:G	G:G	G:G	G:G	G:G	G:G	G:G	G:G	G:G	G:G	G:G	G:G	A:A	A:A	G:G	G:G	G:G	G:G	G:G	G:G	G:G	G:G	G:G	G:G	A:A	G:G	G:G	G:G	A:A	A:A	G:G	G:G	G:G
1_0741	A:A	A:A	A:A	A:A	A:A	A:A	A:A	A:A	A:A	A:A	A:A	A:A	A:A	A:A	A:A	A:A	G:G	A:A	A:A	A:A	A:A	A:A	A:A	A:A	A:A	A:A	A:A	A:A	A:A	A:A	A:A	A:A	A:A	A:A	A:A	A:A	A:A	A:A	A:A	A:A	A:A	A:A	A:A	G:G	A:A	A:A	A:A	A:A	A:A
1_0742	T:T	T:T	T:T	T:T	T:T	T:T	T:T	T:T	T:T	T:T	T:T	T:T	T:T	T:T	T:T	T:T	A:A	T:T	T:T	T:T	T:T	T:T	T:T	T:T	A:A	A:A	T:T	A:A	T:T	T:T	T:T	T:T	T:T	T:T	T:T	T:T	T:T	T:T	T:T	T:T	T:T	T:T	T:T	T:T	T:T	T:T	T:T	T:T	T:T
1_0743	A:A	A:A	A:A	A:A	A:A	A:A	A:A	A:A	A:A	A:A	A:A	A:A	A:A	A:A	A:A	A:A	A:A	A:A	A:A	A:A	A:A	A:A	A:A	A:A	A:A	A:A	A:A	A:A	A:A	A:A	A:A	A:A	A:A	A:A	A:A	A:A	A:A	A:A	A:A	A:A	A:A	A:A	A:A	A:A	A:A	A:A	A:A	A:A	A:A
1_0744	C:C	C:C	C:C	C:C	C:C	C:C	C:C	C:C	C:C	C:C	C:C	C:C	C:C	C:C	C:C	C:C	C:C	C:C	C:C	C:C	C:C	C:C	C:C	C:C	C:C	C:C	C:C	C:C	C:C	C:C	C:C	C:C	C:C	C:C	C:C	C:C	C:C	C:C	C:C	C:C	C:C	C:C	C:C	C:C	C:C	C:C	C:C	C:C	C:C
1_0745	G:G	G:G	G:G	G:G	G:G	G:G	G:G	G:G	G:G	G:G	G:G	G:G	G:G	G:G	G:G	G:G	G:G	G:G	G:G	G:G	G:G	G:G	G:G	G:G	G:G	G:G	G:G	G:G	G:G	G:G	G:G	G:G	G:G	G:G	G:G	G:G	G:G	G:G	G:G	G:G	G:G	G:G	G:G	G:G	G:G	G:G	G:G	G:G	G:G
1_0746	A:A	A:A	A:A	A:A	A:A	A:A	C:C	C:C	C:C	C:C	C:C	C:C	C:C	C:C	C:C	C:C	C:C	C:C	A:A	A:A	A:A	A:A	A:A	C:C	C:C	C:C	C:C	C:C	A:A	A:A	C:C	C:C	A:A	C:C	A:A	A:A	A:A	A:A	A:A	A:A	A:A	C:C	C:C	C:C	A:A	A:A	A:A	A:A	C:C
1_0747	C:C	C:C	C:C	C:C	C:C	C:C	A:A	A:C	A:A	C:C	C:C	C:C	C:C	A:C	C:C	C:C	C:C	C:C	C:C	C:C	C:C	C:C	C:C	C:C	C:C	C:C	C:C	C:C	C:C	C:C	A:A	A:A	C:C	A:C	C:C	C:C	C:C	C:C	C:C	C:C	C:C	C:C	C:C	C:C	C:C	C:C	C:C	C:C	C:C
1_0748	A:A	A:A	A:A	A:A	A:A	A:A	G:G	A:G	G:G	G:G	G:G	A:A	G:G	A:G	G:G	G:G	A:A	A:A	A:A	G:G	A:A	A:A	A:A	A:A	A:A	A:A	A:A	A:A	G:G	A:A	G:G	A:A	A:A	A:G	A:A	A:A	A:A	A:A	A:A	A:A	A:A	A:A	G:G	A:A	A:A	A:A	A:A	A:A	G:G
1_0749	G:G	G:G	G:G	G:G	G:G	G:G	C:C	C:G	G:G	C:C	G:G	C:C	C:G	C:G	C:C	C:G	C:C	G:G	G:G	G:G	G:G	C:C	C:C	C:C	C:C	G:G	C:C	G:G	G:G	G:G	C:C	C:C	G:G	G:G	G:G	G:G	G:G	G:G	G:G	G:G	G:G	G:G	C:C	G:G	G:G	G:G	G:G	G:G	G:G
1_0750	C:C	C:C	C:C	C:C	C:C	A:A	C:C	A:C	C:C	C:C	C:C	C:C	C:C	C:C	C:C	C:C	C:C	A:A	A:A	A:A	A:A	A:A	A:A	C:C	C:C	C:C	C:C	C:C	C:C	C:C	C:C	C:C	A:A	C:C	C:C	A:A	A:A	A:A	A:A	A:A	A:A	A:A	C:C	C:C	C:C	A:A	A:A	C:C	A:A
1_0751	A:A	G:G	A:A	A:A	G:G	G:G	A:A	A:A	A:A	A:A	A:A	A:A	A:A	A:A	A:A	A:A	G:G	G:G	G:G	G:G	G:G	G:G	G:G	G:G	G:G	G:G	G:G	G:G	G:G	G:G	A:A	A:A	G:G	A:A	G:G	G:G	G:G	G:G	G:G	G:G	G:G	G:G	G:G	G:G	G:G	G:G	G:G	G:G	A:A
1_0752	G:G	C:C	G:G	G:G	G:G	G:G	C:C	C:G	C:C	C:C	C:C	C:C	C:C	C:C	C:C	C:C	G:G	C:C	C:C	C:C	G:G	C:C	C:C	C:C	C:C	C:C	C:C	C:C	C:C	G:G	C:C	C:C	G:G	C:G	C:G	C:G	G:G	C:C	G:G	C:C	G:G	C:C	C:C	C:C	G:G	G:G	C:C	C:C	C:C
1_0753	A:A	A:A	A:A	A:A	A:A	A:A	A:A	A:T	T:T	A:A	A:A	A:A	A:A	A:T	A:A	A:A	A:A	A:A	A:A	A:A	A:A	A:A	A:A	A:A	A:A	A:A	A:A	A:A	A:A	A:A	A:A	T:T	A:A	A:T	A:A	A:A	A:A	A:A	A:A	A:A	A:A	A:A	A:A	A:A	A:A	A:A	A:A	A:A	A:A
1_0754	A:A	A:A	A:A	G:G	A:A	A:A	G:G	G:G	A:A	G:G	G:G	G:G	A:G	A:A	G:G	G:G	A:A	A:A	A:A	A:A	A:G	A:A	A:A	A:A	A:A	A:A	A:A	A:A	A:A	A:G	G:G	A:A	A:A	A:G	A:A	A:G	A:A	A:A	A:A	A:A	A:A	A:A	G:G	G:G	A:A	A:A	G:G	A:A	G:G
1_0755	G:G	G:G	G:G	G:G	G:G	G:G	C:C	C:C	C:C	C:C	C:C	C:C	C:C	C:C	C:C	C:C	C:C	C:C	C:C	C:C	G:G	C:C	C:C	G:G	?:?	C:C	C:C	G:G	G:G	G:G	C:C	C:C	G:G	C:G	G:G	G:G	G:G	G:G	G:G	G:G	G:G	G:G	C:C	C:C	G:G	C:C	G:G	G:G	G:G
1_0756	A:A	?:?	A:A	A:A	A:A	A:A	G:G	G:G	G:G	G:G	G:G	?:?	G:G	G:G	G:G	G:G	?:?	A:A	?:?	G:G	A:A	A:A	A:A	A:A	?:?	?:?	?:?	?:?	G:G	A:A	G:G	G:G	A:A	G:G	A:A	A:A	A:A	A:A	A:A	A:A	A:A	A:A	G:G	G:G	A:A	A:A	A:A	A:A	G:G
1_0757	C:C	A:A	C:C	C:C	A:A	A:A	A:A	A:A	A:A	A:A	A:A	A:A	A:A	A:A	A:A	A:A	C:C	C:C	C:C	C:C	A:A	A:A	A:A	A:A	A:A	A:A	A:A	A:A	A:A	A:A	A:A	A:A	A:A	A:A	A:A	A:A	A:A	A:A	A:A	A:A	A:A	A:A	A:A	A:A	A:A	A:A	A:A	A:A	C:C
1_0758	A:A	A:A	A:A	A:A	A:A	A:A	G:G	G:G	G:G	G:G	G:G	G:G	G:G	G:G	G:G	G:G	G:G	A:A	A:A	A:A	A:A	A:A	A:A	G:G	G:G	G:G	G:G	G:G	A:A	A:A	G:G	G:G	A:A	G:G	A:A	A:A	A:A	A:A	A:A	A:A	A:A	A:A	G:G	G:G	A:A	A:A	A:A	A:A	G:G
1_0759	C:C	C:C	C:C	A:A	C:C	C:C	A:A	A:C	A:A	A:A	A:A	A:A	A:A	A:A	A:A	A:A	A:A	C:C	C:C	C:C	C:C	A:A	A:A	C:C	A:A	C:C	C:C	C:C	C:C	C:C	A:A	A:A	C:C	A:C	C:C	C:C	C:C	C:C	C:C	C:C	C:C	C:C	A:A	C:C	C:C	C:C	C:C	C:C	A:A
1_0760	A:A	A:G	G:G	G:G	A:A	A:A	G:G	G:G	G:G	A:G	A:A	A:A	G:G	A:G	A:A	A:G	A:G	A:A	?:?	G:G	A:A	A:A	A:A	G:G	A:G	?:?	?:?	?:?	A:A	A:A	G:G	G:G	A:A	A:G	A:A	A:A	A:A	A:A	A:A	A:A	A:A	A:A	A:A	G:G	A:A	A:A	A:A	A:A	A:A
1_0761	T:T	A:A	T:T	T:T	T:T	T:T	A:A	A:A	T:T	T:T	A:A	A:A	A:A	A:T	T:T	A:A	A:A	T:T	A:A	A:A	T:T	T:T	T:T	A:A	A:A	A:A	A:A	A:A	T:T	A:A	A:A	A:A	T:T	A:A	T:T	T:T	T:T	A:A	T:T	T:T	A:A	A:A	A:A	A:A	A:A	A:A	T:T	T:T	A:A
1_0762	G:G	A:A	G:G	G:G	G:G	G:G	A:A	A:A	A:A	A:A	A:A	G:G	A:A	A:A	G:G	A:A	A:A	A:A	A:A	A:A	G:G	A:A	A:A	A:A	A:A	A:A	A:A	A:A	A:A	A:A	A:A	G:G	G:G	A:A	G:G	A:A	A:A	A:A	A:A	G:G	A:A	G:G	A:A	A:A	A:A	A:A	G:G	G:G	A:A
1_0763	G:G	G:G	G:G	G:G	G:G	G:G	A:A	A:A	A:A	A:A	A:A	A:A	A:A	A:A	A:A	A:A	A:A	G:G	G:G	G:G	G:G	A:A	A:A	G:G	G:G	G:G	G:G	G:G	G:G	G:G	A:A	A:A	G:G	A:A	G:G	G:G	G:G	G:G	G:G	G:G	G:G	G:G	A:A	A:A	G:G	G:G	G:G	G:G	A:A
1_0764	C:C	C:C	C:C	C:C	C:C	C:C	A:A	A:C	C:C	C:C	C:C	C:C	A:C	A:C	C:C	C:C	C:C	C:C	C:C	C:C	C:C	C:C	C:C	C:C	C:C	C:C	C:C	C:C	C:C	C:C	A:A	C:C	C:C	A:C	C:C	C:C	C:C	C:C	C:C	C:C	C:C	C:C	C:C	C:C	C:C	C:C	C:C	C:C	C:C
1_0765	G:G	G:G	G:G	G:G	G:G	G:G	A:A	G:G	G:G	G:G	G:G	A:A	G:G	G:G	G:G	G:G	G:G	G:G	G:G	G:G	G:G	G:G	G:G	G:G	G:G	G:G	G:G	G:G	G:G	G:G	A:A	G:G	G:G	G:G	G:G	G:G	G:G	G:G	G:G	G:G	G:G	G:G	G:G	G:G	G:G	G:G	G:G	G:G	G:G
1_0766	A:A	A:A	A:A	A:A	A:A	A:A	A:A	A:A	A:A	A:A	A:A	A:A	A:A	A:A	A:A	A:A	A:A	A:A	A:A	A:A	A:A	A:A	A:A	A:A	A:A	A:A	A:A	A:A	A:A	A:A	A:A	A:A	A:A	A:A	A:A	A:A	A:A	A:A	A:A	A:A	A:A	A:A	A:A	A:A	A:A	A:A	A:A	A:A	A:A
1_0767	C:C	C:C	C:C	C:C	C:C	C:C	C:C	C:C	C:C	C:C	C:C	C:C	C:C	C:C	C:C	C:C	C:C	C:C	C:C	C:C	C:C	C:C	C:C	C:C	C:C	C:C	C:C	C:C	C:C	C:C	C:C	C:C	C:C	C:C	C:C	C:C	C:C	C:C	C:C	C:C	C:C	C:C	C:C	C:C	C:C	C:C	C:C	C:C	C:C
1_0768	A:A	A:A	A:A	A:A	A:A	A:A	A:A	A:A	A:A	A:A	A:A	A:A	A:A	A:A	A:A	A:A	A:A	A:A	A:A	A:A	A:A	A:A	A:A	A:A	A:A	A:A	A:A	A:A	A:A	A:A	A:A	A:A	A:A	A:A	A:A	A:A	A:A	A:A	A:A	A:A	A:A	A:A	A:A	A:A	A:A	A:A	A:A	A:A	A:A
1_0769	A:A	A:A	A:A	A:A	A:A	A:A	A:G	A:G	A:A	A:A	A:A	A:A	A:A	A:G	A:A	A:A	A:A	A:A	A:A	A:A	A:A	A:A	A:A	A:A	A:A	A:A	A:A	A:A	A:A	A:A	A:A	A:A	A:A	A:G	A:A	A:A	A:A	A:A	A:A	A:A	A:A	A:A	A:A	A:A	A:A	A:A	A:A	A:A	A:A
1_0770	A:A	G:G	A:A	A:A	A:A	G:G	A:A	A:A	A:A	A:A	A:A	A:A	A:A	A:A	A:A	A:A	A:A	A:A	A:A	A:A	A:A	A:A	A:A	A:A	A:A	A:A	A:A	A:A	G:G	A:A	A:A	A:A	A:A	A:A	G:G	G:G	A:A	A:A	A:A	A:A	A:A	A:A	A:A	A:A	A:A	A:A	A:A	G:G	A:A
1_0771	C:C	C:C	C:C	C:C	C:C	A:A	C:C	C:C	C:C	C:C	C:C	C:C	C:C	C:C	C:C	C:C	C:C	A:A	A:A	C:C	A:A	A:A	A:A	C:C	C:C	C:C	C:C	C:C	C:C	C:C	C:C	C:C	A:A	C:C	A:A	A:A	C:C	A:A	A:A	A:A	A:A	C:C	C:C	C:C	C:C	C:C	A:A	A:A	C:C
1_0772	G:G	G:G	G:G	G:G	G:G	G:G	A:A	A:A	A:A	A:A	A:A	A:A	A:A	A:A	A:A	A:A	A:A	G:G	G:G	G:G	A:A	G:G	G:G	G:G	A:A	G:G	G:G	G:G	G:G	A:A	A:A	A:A	G:G	A:A	G:G	A:A	A:A	A:A	A:A	G:G	G:G	G:G	A:A	A:A	A:A	G:G	A:A	A:A	A:A
1_0773	G:G	G:G	G:G	G:G	G:G	G:G	A:A	A:G	A:A	A:A	G:G	A:A	A:A	A:G	G:G	A:G	A:A	A:A	G:G	G:G	G:G	G:G	G:G	G:G	G:G	G:G	G:G	G:G	G:G	G:G	A:A	A:A	G:G	A:G	G:G	G:G	G:G	G:G	G:G	G:G	G:G	G:G	A:A	G:G	G:G	G:G	G:G	G:G	G:G
1_0774	A:A	A:A	A:A	A:A	A:A	G:G	A:A	A:G	A:A	G:G	A:A	A:A	G:G	A:G	A:A	A:G	A:A	A:A	G:G	G:G	A:A	G:G	G:G	A:A	A:A	A:A	A:A	A:A	A:A	G:G	A:A	A:A	G:G	A:G	G:G	G:G	A:A	G:G	G:G	A:A	G:G	G:G	G:G	G:G	G:G	A:A	G:G	G:G	A:A
1_0775	C:C	C:C	G:G	C:C	G:G	C:C	C:C	C:C	C:C	C:C	G:G	C:C	C:C	C:C	C:C	C:G	C:C	G:G	C:C	G:G	C:C	C:C	C:C	C:C	C:C	C:C	C:C	C:C	C:C	C:C	C:C	G:G	C:C	C:C	G:G	G:G	C:C	C:C	G:G	G:G	C:C	G:G	C:C	G:G	C:C	G:G	G:G	G:G	C:C
1_0776	G:G	G:G	G:G	G:G	G:G	G:G	G:G	A:G	A:A	A:A	A:A	A:A	A:G	G:G	A:A	A:A	G:G	G:G	G:G	G:G	G:G	G:G	G:G	G:G	G:G	G:G	G:G	G:G	G:G	G:G	G:G	G:G	G:G	G:G	G:G	G:G	G:G	G:G	G:G	G:G	G:G	G:G	A:A	G:G	G:G	G:G	A:A	G:G	A:A
1_0777	G:G	G:G	G:G	G:G	G:G	G:G	G:G	G:G	G:G	G:G	G:G	G:G	G:G	G:G	G:G	G:G	G:G	G:G	G:G	G:G	G:G	G:G	G:G	G:G	G:G	G:G	G:G	G:G	G:G	G:G	G:G	G:G	G:G	G:G	G:G	G:G	G:G	G:G	G:G	G:G	G:G	G:G	G:G	G:G	G:G	G:G	G:G	G:G	G:G
1_0778	T:T	T:T	T:T	T:T	T:T	T:T	T:T	T:T	T:T	T:T	T:T	T:T	T:T	T:T	T:T	T:T	T:T	T:T	T:T	T:T	T:T	T:T	T:T	T:T	T:T	T:T	T:T	T:T	T:T	T:T	T:T	T:T	T:T	T:T	T:T	T:T	T:T	T:T	T:T	T:T	T:T	T:T	T:T	T:T	T:T	T:T	T:T	T:T	T:T
1_0779	G:G	G:G	G:G	G:G	G:G	A:A	A:A	A:G	G:G	G:G	G:G	G:G	G:G	A:G	G:G	G:G	G:G	G:G	G:G	A:A	A:A	G:G	G:G	G:G	G:G	G:G	G:G	G:G	G:G	A:A	A:A	A:A	G:G	A:A	A:A	G:G	G:G	A:A	G:G	A:A	A:A	G:G	A:A	A:A	A:A	G:G	G:G	G:G	G:G
1_0780	A:A	C:C	A:A	A:A	A:A	C:C	C:C	C:C	C:C	C:C	C:C	C:C	C:C	C:C	C:C	C:C	C:C	C:C	C:C	C:C	C:C	C:C	C:C	C:C	A:A	A:A	A:A	A:A	C:C	C:C	C:C	C:C	C:C	C:C	C:C	C:C	C:C	C:C	C:C	C:C	A:A	A:A	C:C	C:C	C:C	A:A	C:C	C:C	C:C
1_0781	A:A	A:A	A:A	A:A	A:A	A:A	A:A	A:A	A:A	A:A	A:A	A:A	A:A	A:A	A:A	A:A	A:A	A:A	A:A	A:A	A:A	A:A	A:A	A:A	A:A	A:A	A:A	A:A	A:A	A:A	A:A	A:A	A:A	A:A	A:A	A:A	A:A	A:A	A:A	A:A	A:A	A:A	A:A	A:A	A:A	A:A	A:A	A:A	A:A
1_0782	G:G	G:G	G:G	G:G	G:G	G:G	A:A	A:A	G:G	G:G	G:G	A:A	A:A	?:?	A:A	G:G	A:A	G:G	G:G	G:G	?:?	A:A	A:A	A:A	G:G	G:G	G:G	G:G	G:G	?:?	A:A	A:A	G:G	A:A	G:G	?:?	G:G	G:G	G:G	G:G	G:G	G:G	G:G	G:G	G:G	G:G	G:G	G:G	A:A
1_0783	G:G	G:G	G:G	G:G	G:G	G:G	G:G	G:G	G:G	G:G	G:G	G:G	G:G	G:G	G:G	G:G	G:G	G:G	G:G	G:G	G:G	G:G	G:G	G:G	G:G	G:G	G:G	G:G	G:G	G:G	G:G	G:G	G:G	G:G	G:G	G:G	G:G	G:G	G:G	G:G	G:G	G:G	G:G	G:G	G:G	G:G	G:G	G:G	G:G
1_0784	G:G	G:G	G:G	G:G	G:G	G:G	A:A	A:G	A:A	A:A	G:G	G:G	A:A	A:G	G:G	A:G	G:G	G:G	G:G	G:G	G:G	G:G	G:G	G:G	G:G	G:G	G:G	G:G	G:G	G:G	A:A	G:G	G:G	A:G	G:G	G:G	G:G	G:G	G:G	G:G	G:G	G:G	G:G	G:G	G:G	G:G	G:G	G:G	G:G
1_0785	G:G	G:G	G:G	G:G	G:G	G:G	?:?	?:?	?:?	?:?	?:?	?:?	?:?	?:?	?:?	?:?	G:G	G:G	G:G	G:G	G:G	G:G	G:G	G:G	G:G	G:G	G:G	G:G	G:G	G:G	?:?	?:?	G:G	?:?	G:G	G:G	G:G	G:G	G:G	G:G	G:G	G:G	G:G	G:G	G:G	G:G	G:G	G:G	G:G
1_0786	G:G	G:G	G:G	G:G	G:G	G:G	G:G	G:G	G:G	G:G	G:G	G:G	G:G	G:G	G:G	G:G	G:G	G:G	G:G	G:G	G:G	G:G	G:G	G:G	G:G	G:G	G:G	G:G	G:G	G:G	G:G	G:G	G:G	G:G	G:G	G:G	G:G	G:G	G:G	G:G	G:G	G:G	G:G	G:G	G:G	G:G	G:G	G:G	G:G
1_0787	A:A	G:G	A:A	A:G	A:A	G:G	G:G	G:G	G:G	G:G	G:G	G:G	G:G	G:G	G:G	G:G	G:G	G:G	G:G	G:G	G:G	G:G	G:G	A:A	A:A	A:A	A:A	?:?	G:G	G:G	G:G	G:G	G:G	G:G	G:G	G:G	G:G	G:G	G:G	G:G	G:G	G:G	G:G	G:G	G:G	G:G	G:G	?:?	G:G
1_0788	G:G	G:G	G:G	G:G	G:G	G:G	G:G	G:G	G:G	G:G	G:G	G:G	G:G	G:G	G:G	G:G	G:G	G:G	G:G	G:G	G:G	G:G	G:G	G:G	G:G	G:G	G:G	G:G	G:G	G:G	G:G	G:G	G:G	G:G	G:G	G:G	G:G	G:G	G:G	G:G	G:G	G:G	G:G	G:G	G:G	G:G	G:G	G:G	G:G
1_0789	A:A	A:A	A:A	A:A	A:A	A:A	C:C	C:C	C:C	C:C	C:C	C:C	C:C	C:C	A:A	C:C	C:C	A:A	A:A	A:A	A:A	A:A	A:A	A:A	A:A	A:A	A:A	A:A	A:A	A:A	C:C	C:C	A:A	C:C	A:A	A:A	A:A	A:A	A:A	A:A	A:A	A:A	C:C	A:A	A:A	A:A	A:A	A:A	C:C
1_0790	G:G	G:G	G:G	G:G	G:G	G:G	G:G	G:G	G:G	G:G	G:G	G:G	G:G	G:G	G:G	G:G	G:G	G:G	G:G	G:G	G:G	G:G	G:G	A:A	G:G	G:G	A:A	G:G	G:G	G:G	G:G	G:G	G:G	G:G	G:G	G:G	A:A	G:G	G:G	G:G	G:G	G:G	G:G	G:G	G:G	G:G	G:G	G:G	G:G
1_0791	A:A	A:A	A:A	A:A	A:A	A:A	G:G	A:G	G:G	G:G	G:G	G:G	A:G	A:G	A:A	G:G	A:A	A:A	A:A	A:A	A:A	A:A	A:A	A:A	A:A	A:A	A:A	A:A	A:A	A:A	A:A	G:G	A:A	A:A	A:A	A:A	A:A	A:A	A:A	A:A	A:A	A:A	A:A	A:A	A:A	A:A	A:A	A:A	A:A
1_0792	A:A	A:A	A:A	G:G	A:A	A:A	G:G	G:G	G:G	G:G	G:G	G:G	G:G	G:G	G:G	G:G	G:G	A:A	A:A	A:A	A:A	A:A	A:A	A:A	G:G	G:G	G:G	G:G	A:A	A:A	G:G	G:G	A:A	G:G	A:A	A:A	A:A	A:A	A:A	A:A	A:A	A:A	G:G	G:G	A:A	A:A	A:A	A:A	G:G
1_0793	G:G	G:G	G:G	G:G	G:G	G:G	G:G	G:G	G:G	G:G	G:G	G:G	G:G	G:G	G:G	G:G	G:G	G:G	G:G	G:G	G:G	G:G	G:G	G:G	G:G	G:G	G:G	G:G	G:G	G:G	G:G	G:G	G:G	G:G	G:G	G:G	G:G	G:G	G:G	G:G	G:G	G:G	G:G	G:G	G:G	G:G	G:G	G:G	G:G
1_0794	A:A	G:G	A:A	A:A	A:A	G:G	A:A	A:A	G:G	A:A	G:G	A:A	A:A	A:A	G:G	A:G	A:A	G:G	G:G	G:G	G:G	G:G	G:G	A:A	A:A	A:A	A:A	A:A	G:G	A:A	A:A	A:A	G:G	A:G	G:G	G:G	G:G	G:G	G:G	G:G	A:A	A:A	A:A	A:A	A:A	A:A	G:G	G:G	A:A
1_0795	A:A	A:A	A:A	A:A	A:A	A:A	A:A	A:A	A:A	A:A	A:A	A:A	A:A	A:A	A:A	A:A	A:A	A:A	A:A	A:A	A:A	A:A	A:A	A:A	A:A	A:A	A:A	A:A	A:A	A:A	A:A	A:A	A:A	A:A	A:A	A:A	A:A	A:A	A:A	A:A	A:A	A:A	A:A	A:A	A:A	A:A	A:A	A:A	A:A
1_0796	A:A	A:A	A:A	A:A	A:A	A:A	A:A	A:A	A:A	A:A	A:A	A:A	A:A	A:A	A:A	A:A	A:A	A:A	A:A	A:A	A:A	A:A	A:A	A:A	A:A	A:A	A:A	A:A	A:A	A:A	A:A	A:A	A:A	A:A	A:A	A:A	A:A	A:A	A:A	A:A	A:A	A:A	A:A	A:A	A:A	A:A	A:A	A:A	A:A
1_0797	G:G	?:?	G:G	G:G	G:G	G:G	A:A	A:A	A:A	A:A	A:A	A:A	A:A	A:A	A:A	A:A	?:?	A:A	?:?	A:A	?:?	A:A	A:A	G:G	A:A	?:?	?:?	?:?	G:G	G:G	A:A	A:A	G:G	A:A	G:G	G:G	G:G	G:G	G:G	G:G	G:G	G:G	A:A	G:G	G:G	A:A	G:G	G:G	A:A
1_0798	C:C	C:C	C:C	C:C	C:C	C:C	C:C	C:C	C:C	C:C	C:C	C:C	C:C	C:C	C:C	C:C	C:C	C:C	C:C	C:C	C:C	C:C	C:C	C:C	C:C	C:C	C:C	C:C	C:C	C:C	C:C	C:C	C:C	C:C	C:C	C:C	C:C	C:C	C:C	C:C	C:C	C:C	C:C	C:C	C:C	C:C	C:C	C:C	C:C
1_0799	G:G	G:G	G:G	G:G	G:G	G:G	G:G	G:G	G:G	G:G	G:G	G:G	G:G	G:G	G:G	G:G	G:G	G:G	G:G	G:G	G:G	G:G	G:G	G:G	G:G	G:G	G:G	G:G	G:G	G:G	G:G	G:G	G:G	G:G	G:G	G:G	G:G	G:G	G:G	G:G	G:G	G:G	G:G	G:G	G:G	G:G	G:G	G:G	G:G
1_0800	C:C	G:G	C:C	C:C	C:C	C:C	C:C	C:G	G:G	G:G	C:C	C:C	C:C	C:G	G:G	C:G	G:G	C:C	C:C	C:C	C:C	C:C	C:C	C:C	C:C	C:C	C:C	C:C	G:G	G:G	C:C	C:C	C:C	C:C	C:C	C:C	C:C	C:C	C:C	C:C	C:C	C:C	C:C	G:G	G:G	C:C	C:C	C:C	C:C
1_0801	A:A	A:A	A:A	A:A	A:A	A:A	G:G	A:G	A:A	G:G	G:G	G:G	A:G	A:G	G:G	G:G	A:A	A:A	G:G	A:A	G:G	A:A	A:A	A:A	A:A	A:A	A:A	A:A	A:A	A:A	A:A	G:G	A:A	A:G	A:A	A:A	A:A	A:A	A:A	A:A	A:A	A:A	G:G	G:G	A:A	A:A	A:A	A:A	G:G
1_0802	A:A	A:A	A:A	A:A	A:A	G:G	A:A	A:A	A:A	A:A	A:A	A:A	A:A	A:A	A:A	A:A	A:A	A:A	A:A	A:A	A:A	A:A	A:A	A:A	A:A	A:A	A:A	A:A	A:A	A:A	A:A	A:A	A:A	A:A	A:A	A:A	G:G	G:G	A:A	G:G	A:A	A:A	A:A	A:A	A:A	A:A	A:A	A:A	A:A
1_0803	A:A	A:A	A:A	A:A	A:A	A:A	?:?	?:?	?:?	?:?	A:A	?:?	?:?	A:A	?:?	A:A	A:A	A:A	A:A	A:A	?:?	A:A	A:A	A:A	A:A	A:A	A:A	A:A	A:A	A:A	?:?	?:?	A:A	?:?	A:A	A:A	A:A	A:A	A:A	A:A	A:A	A:A	A:A	A:A	A:A	A:A	A:A	A:A	A:A
1_0804	C:C	C:C	C:C	C:C	C:C	C:C	A:A	A:C	A:A	A:A	A:A	C:C	C:C	A:C	A:A	A:C	C:C	C:C	C:C	C:C	C:C	C:C	C:C	A:A	?:?	?:?	?:?	?:?	C:C	C:C	A:A	A:A	C:C	A:C	C:C	C:C	C:C	C:C	C:C	C:C	C:C	C:C	A:A	C:C	C:C	C:C	C:C	C:C	C:C
1_0805	A:A	A:A	?:?	?:?	A:A	A:A	A:A	A:A	A:A	?:?	A:A	A:A	?:?	A:A	A:A	A:A	?:?	?:?	?:?	?:?	A:A	?:?	?:?	G:G	G:G	G:G	G:G	G:G	A:A	A:A	A:A	A:A	A:A	A:A	A:A	A:A	A:A	A:A	A:A	A:A	A:A	A:A	?:?	?:?	A:A	A:A	A:A	A:A	A:A
1_0806	G:G	A:A	G:G	G:G	G:G	A:A	G:G	A:G	G:G	A:G	G:G	G:G	A:A	G:G	G:G	A:G	A:A	A:A	A:A	G:G	A:A	A:A	A:A	G:G	A:A	A:A	A:A	A:A	G:G	A:A	A:A	G:G	A:A	A:G	G:G	A:A	A:A	A:A	G:G	A:A	A:A	A:A	A:A	A:A	A:A	A:A	G:G	G:G	A:A
1_0807	G:G	G:G	G:G	G:G	G:G	G:G	G:G	C:G	G:G	C:C	C:C	C:C	C:C	G:G	C:C	C:C	G:G	C:C	C:C	C:C	G:G	C:C	C:C	G:G	G:G	G:G	G:G	G:G	G:G	G:G	G:G	C:C	G:G	C:G	G:G	G:G	G:G	G:G	G:G	G:G	G:G	G:G	G:G	G:G	G:G	G:G	G:G	G:G	C:C
1_0808	A:A	A:A	A:A	A:A	A:A	A:A	A:A	A:A	A:A	A:A	A:A	A:A	A:A	A:A	A:A	A:A	A:A	A:A	A:A	A:A	A:A	A:A	A:A	A:A	A:A	A:A	A:A	A:A	A:A	A:A	A:A	A:A	A:A	A:A	A:A	A:A	A:A	A:A	A:A	A:A	A:A	A:A	A:A	A:A	A:A	A:A	A:A	A:A	A:A
1_0809	A:A	A:A	A:A	A:A	A:A	A:A	A:A	A:A	A:A	A:A	A:A	A:A	A:A	A:A	A:A	A:A	A:A	A:A	A:A	A:A	A:A	A:A	A:A	A:A	A:A	A:A	A:A	A:A	A:A	A:A	A:A	A:A	A:A	A:A	A:A	A:A	A:A	A:A	A:A	A:A	A:A	A:A	A:A	A:A	A:A	A:A	A:A	A:A	A:A
1_0810	A:A	A:A	A:A	A:A	A:A	A:A	A:A	A:A	A:A	A:A	A:A	A:A	A:A	A:A	A:A	A:A	A:A	A:A	A:A	A:A	A:A	A:A	A:A	A:A	A:A	A:A	A:A	A:A	A:A	A:A	A:A	A:A	A:A	A:A	A:A	A:A	A:A	A:A	A:A	A:A	A:A	A:A	A:A	A:A	A:A	A:A	A:A	A:A	A:A
1_0811	T:T	T:T	T:T	T:T	T:T	T:T	A:A	T:T	A:A	A:A	A:A	A:A	A:A	A:T	A:A	A:T	T:T	T:T	T:T	T:T	T:T	T:T	T:T	T:T	T:T	T:T	T:T	T:T	A:A	T:T	A:A	T:T	T:T	A:T	T:T	T:T	T:T	T:T	T:T	T:T	T:T	T:T	A:A	T:T	T:T	T:T	T:T	T:T	A:A
1_0812	A:A	?:?	A:A	A:A	A:A	A:A	C:C	C:C	C:C	C:C	C:C	C:C	C:C	C:C	C:C	C:C	C:C	C:C	C:C	C:C	C:C	A:A	A:A	C:C	C:C	C:C	C:C	C:C	C:C	C:C	C:C	C:C	A:A	C:C	A:C	A:A	A:A	A:A	A:A	C:C	C:C	A:A	C:C	C:C	C:C	A:A	A:A	A:A	C:C
1_0813	G:G	G:G	G:G	G:G	G:G	G:G	G:G	G:G	G:G	A:A	G:G	A:A	A:A	A:G	G:G	A:G	G:G	G:G	G:G	G:G	G:G	G:G	G:G	G:G	G:G	G:G	G:G	G:G	G:G	G:G	G:G	A:A	G:G	A:G	G:G	G:G	G:G	G:G	G:G	G:G	G:G	G:G	A:A	G:G	G:G	G:G	G:G	G:G	G:G
1_0814	A:A	A:A	A:A	A:A	A:A	A:A	A:A	A:A	A:A	A:A	A:A	A:A	A:A	A:A	A:A	A:A	A:A	A:A	A:A	A:A	A:A	A:A	A:A	A:A	A:A	A:A	A:A	A:A	A:A	A:A	A:A	A:A	A:A	A:A	A:A	A:A	A:A	A:A	A:A	A:A	A:A	A:A	A:A	A:A	A:A	A:A	A:A	A:A	A:A
1_0815	C:C	C:C	C:C	C:C	C:C	C:C	C:C	A:C	A:A	A:A	C:C	C:C	A:A	A:C	C:C	A:C	A:A	C:C	C:C	C:C	C:C	C:C	C:C	C:C	?:?	C:C	C:C	C:C	C:C	C:C	A:A	A:A	C:C	A:A	C:C	C:C	C:C	C:C	C:C	C:C	C:C	C:C	C:C	C:C	C:C	C:C	C:C	C:C	C:C
1_0816	A:A	A:A	A:A	A:A	A:A	A:A	?:?	?:?	?:?	?:?	?:?	?:?	?:?	?:?	?:?	?:?	A:A	A:A	A:A	A:A	?:?	?:?	A:A	?:?	?:?	?:?	?:?	?:?	A:A	?:?	?:?	?:?	A:A	?:?	A:A	?:?	A:A	A:A	A:A	?:?	A:A	?:?	A:A	A:A	A:A	?:?	A:A	A:A	A:A
1_0817	G:G	G:G	G:G	G:G	G:G	G:G	G:G	G:G	G:G	G:G	A:A	G:G	G:G	A:G	A:A	A:G	A:A	G:G	G:G	G:G	G:G	G:G	G:G	G:G	G:G	G:G	G:G	G:G	G:G	G:G	G:G	A:A	G:G	G:G	G:G	G:G	G:G	G:G	G:G	G:G	G:G	G:G	A:A	?:?	G:G	G:G	G:G	G:G	G:G
1_0818	G:G	G:G	G:G	G:G	G:G	G:G	G:G	G:G	G:G	A:G	A:A	G:G	G:G	A:A	A:A	A:G	A:A	G:G	G:G	G:G	A:A	A:A	A:A	G:G	A:A	G:G	G:G	A:A	G:G	G:G	A:A	G:G	G:G	A:G	G:G	G:G	G:G	G:G	G:G	G:G	G:G	G:G	A:A	G:G	G:G	G:G	G:G	G:G	A:A
1_0819	T:T	T:T	T:T	T:T	T:T	T:T	A:A	A:A	A:A	A:A	A:A	A:A	A:A	A:A	A:A	A:A	?:?	T:T	T:T	T:T	T:T	T:T	T:T	T:T	T:T	T:T	A:A	T:T	T:T	T:T	A:A	A:A	T:T	A:A	T:T	T:T	T:T	T:T	A:A	T:T	A:A	A:A	A:A	A:A	T:T	A:A	A:A	T:T	A:A
1_0820	G:G	G:G	G:G	G:G	G:G	G:G	A:A	A:A	A:A	A:A	A:A	A:A	A:A	A:A	A:A	A:A	A:A	G:G	G:G	G:G	G:G	G:G	G:G	G:G	A:A	G:G	G:G	G:G	G:G	A:A	A:A	A:A	G:G	A:A	A:G	G:G	A:A	A:A	A:A	G:G	G:G	G:G	A:A	A:A	A:A	G:G	G:G	G:G	A:A
1_0821	A:A	A:A	A:A	A:A	A:A	A:A	A:A	A:A	A:A	A:A	A:A	A:A	A:A	A:A	A:A	A:A	A:A	A:A	A:A	A:A	A:A	A:A	A:A	A:A	A:A	A:A	A:A	A:A	A:A	A:A	A:A	A:A	A:A	A:A	A:A	A:A	A:A	A:A	A:A	A:A	A:A	A:A	A:A	A:A	A:A	A:A	A:A	A:A	A:A
1_0822	A:A	A:A	A:A	A:A	A:A	A:A	A:A	A:A	A:A	A:A	A:A	A:A	A:A	A:A	A:A	A:A	A:A	A:A	A:A	A:A	A:A	A:A	A:A	A:A	A:A	A:A	A:A	A:A	A:A	A:A	A:A	A:A	A:A	A:A	A:A	A:A	A:A	A:A	A:A	A:A	A:A	A:A	A:A	A:A	A:A	A:A	A:A	A:A	A:A
1_0823	C:C	A:A	C:C	C:C	A:A	A:A	C:C	C:C	A:A	C:C	C:C	C:C	C:C	C:C	C:C	C:C	C:C	C:C	C:C	C:C	A:A	A:A	A:A	A:A	C:C	A:A	A:A	A:A	A:A	A:A	C:C	C:C	A:A	C:C	A:A	A:A	A:A	A:A	C:C	A:A	A:A	A:A	C:C	C:C	A:A	A:A	A:A	C:C	C:C
1_0824	A:A	A:A	A:A	A:A	A:A	A:A	T:T	T:T	T:T	T:T	T:T	T:T	T:T	T:T	T:T	T:T	T:T	A:A	A:A	T:T	A:A	A:A	A:A	T:T	A:A	T:T	T:T	T:T	A:A	T:T	T:T	T:T	A:A	T:T	A:A	A:A	A:A	A:A	A:A	A:A	T:T	A:A	T:T	T:T	T:T	A:A	A:A	A:A	T:T
1_0825	G:G	G:G	G:G	C:C	G:G	G:G	C:C	C:C	C:C	C:C	G:G	C:C	C:C	C:G	G:G	C:G	G:G	G:G	G:G	G:G	G:G	G:G	G:G	G:G	C:C	C:C	C:C	C:C	G:G	G:G	G:G	C:C	G:G	C:C	G:G	G:G	G:G	G:G	G:G	G:G	G:G	G:G	C:C	G:G	G:G	G:G	G:G	G:G	C:C
1_0826	A:A	A:A	A:A	A:A	A:A	A:A	T:T	T:T	T:T	T:T	T:T	T:T	T:T	T:T	T:T	T:T	A:A	A:A	A:A	T:T	A:A	A:A	A:A	A:A	A:A	A:A	A:A	A:A	A:A	A:A	T:T	T:T	A:A	T:T	A:A	A:A	A:A	A:A	A:A	A:A	A:A	A:A	T:T	T:T	A:A	A:A	A:A	A:A	T:T
1_0827	G:G	C:C	G:G	G:G	G:G	C:C	C:C	C:C	C:C	C:C	C:C	C:C	C:C	C:C	C:C	C:C	G:G	C:C	C:C	C:C	C:C	C:C	C:C	G:G	C:C	C:C	C:C	C:C	C:C	C:C	C:C	C:C	C:C	C:C	C:C	C:C	C:C	C:C	C:C	C:C	C:C	C:C	C:C	C:C	C:C	C:C	C:C	C:C	C:C
1_0828	G:G	?:?	G:G	G:G	G:G	?:?	G:G	G:G	G:G	G:G	G:G	G:G	G:G	G:G	G:G	G:G	?:?	?:?	?:?	G:G	G:G	?:?	?:?	G:G	?:?	?:?	?:?	G:G	G:G	?:?	G:G	G:G	?:?	G:G	?:?	?:?	?:?	?:?	?:?	G:G	?:?	G:G	G:G	G:G	?:?	?:?	G:G	?:?	G:G
1_0829	A:A	A:A	A:A	G:G	A:A	A:A	G:G	A:G	G:G	G:G	A:A	G:G	G:G	A:G	G:G	A:G	A:A	A:A	A:A	A:A	A:A	A:A	A:A	A:A	A:A	A:A	A:A	A:A	A:A	A:A	A:A	G:G	A:A	A:G	A:A	A:A	A:A	A:A	A:A	A:A	A:A	A:A	G:G	A:A	A:A	A:A	A:A	A:A	G:G
1_0830	A:A	G:G	A:A	A:A	A:A	A:A	G:G	A:G	G:G	G:G	A:A	A:A	G:G	A:A	G:G	A:G	A:A	G:G	A:A	G:G	G:G	A:A	A:A	A:A	A:A	A:A	A:A	A:A	G:G	G:G	A:A	G:G	A:A	A:A	G:G	G:G	G:G	G:G	G:G	G:G	G:G	A:A	G:G	G:G	G:G	A:A	A:A	G:G	G:G
1_0831	A:A	C:C	A:A	A:A	A:A	C:C	C:C	C:C	C:C	C:C	C:C	C:C	C:C	A:C	C:C	C:C	C:C	C:C	C:C	C:C	C:C	?:?	A:A	A:A	A:A	A:A	A:A	A:A	C:C	C:C	C:C	C:C	A:A	A:C	C:C	C:C	C:C	C:C	C:C	C:C	C:C	C:C	C:C	C:C	C:C	C:C	C:C	C:C	C:C
1_0832	?:?	?:?	?:?	?:?	?:?	?:?	A:A	A:A	A:A	A:A	A:A	A:A	A:A	A:A	A:A	A:A	?:?	?:?	?:?	?:?	?:?	T:T	?:?	?:?	?:?	?:?	?:?	?:?	?:?	?:?	A:A	A:A	?:?	A:A	?:?	?:?	?:?	?:?	?:?	?:?	?:?	?:?	A:A	?:?	?:?	?:?	?:?	?:?	?:?
1_0833	G:G	?:?	G:G	A:A	G:G	G:G	A:A	A:G	A:A	G:G	G:G	A:A	A:A	A:A	G:G	A:G	A:A	G:G	?:?	G:G	G:G	G:G	G:G	G:G	?:?	?:?	?:?	?:?	G:G	G:G	G:G	A:A	G:G	A:G	G:G	G:G	G:G	G:G	G:G	G:G	G:G	G:G	A:A	A:A	G:G	G:G	G:G	G:G	A:A
1_0834	A:A	G:G	G:G	A:A	G:G	A:A	G:G	A:G	G:G	A:A	A:A	G:G	G:G	A:G	A:A	A:A	A:A	A:A	G:G	A:A	A:A	A:A	A:A	G:G	G:G	A:A	G:G	A:A	A:A	G:G	A:A	A:A	A:A	A:G	A:A	A:A	G:G	A:A	G:G	A:A	G:G	A:A	A:A	A:A	G:G	A:A	G:G	A:A	G:G
1_0835	G:G	G:G	G:G	G:G	G:G	G:G	C:C	G:G	G:G	G:G	C:C	C:C	G:G	G:G	G:G	C:G	G:G	G:G	G:G	G:G	G:G	G:G	G:G	G:G	G:G	G:G	G:G	G:G	G:G	G:G	G:G	G:G	G:G	C:G	G:G	G:G	G:G	G:G	G:G	G:G	G:G	G:G	G:G	G:G	G:G	G:G	G:G	G:G	C:C
1_0836	A:A	A:A	A:A	A:A	A:A	A:A	A:A	A:A	A:A	A:A	A:A	A:A	A:A	A:A	A:A	A:A	A:A	A:A	A:A	A:A	A:A	A:A	A:A	A:A	A:A	A:A	A:A	A:A	A:A	A:A	A:A	A:A	A:A	A:A	A:A	A:A	A:A	A:A	A:A	A:A	A:A	A:A	A:A	A:A	A:A	A:A	A:A	A:A	A:A
1_0837	A:A	A:A	A:A	A:A	A:A	A:A	A:A	A:A	A:A	A:A	A:A	A:A	A:A	A:A	T:T	A:A	T:T	A:A	A:A	A:A	A:A	T:T	T:T	A:A	A:A	A:A	A:A	A:A	A:A	A:A	A:A	T:T	A:A	A:A	A:A	A:A	A:A	A:A	A:A	A:A	A:A	A:A	T:T	?:?	A:A	A:A	A:A	A:A	A:A
1_0838	A:A	A:A	A:A	A:A	A:A	A:A	A:A	C:C	A:A	A:C	A:A	C:C	A:A	A:A	A:A	A:A	C:C	A:A	A:A	A:A	A:A	A:A	A:A	C:C	C:C	C:C	C:C	C:C	C:C	A:A	A:A	A:A	A:A	A:C	A:A	C:C	C:C	A:A	A:A	A:A	A:A	A:A	C:C	A:A	A:A	A:A	A:A	A:A	C:C
1_0839	?:?	G:G	G:G	G:G	G:G	G:G	C:C	C:C	C:C	C:C	G:G	C:C	C:G	C:C	G:G	C:G	G:G	G:G	G:G	G:G	G:G	G:G	G:G	G:G	C:C	G:G	G:G	G:G	G:G	G:G	C:C	C:C	G:G	C:G	G:G	G:G	G:G	G:G	G:G	G:G	G:G	G:G	C:C	C:C	G:G	G:G	G:G	G:G	C:C
1_0840	G:G	G:G	G:G	C:C	G:G	C:C	C:C	C:C	C:C	C:C	C:C	C:C	C:C	C:C	C:C	C:C	C:C	C:C	G:G	C:C	C:C	C:C	C:C	G:G	G:G	G:G	G:G	G:G	G:G	C:C	C:C	C:C	C:C	C:C	C:C	G:G	C:C	C:C	G:G	C:C	C:C	C:C	C:C	G:G	C:C	G:G	C:C	C:C	C:C
1_0841	T:T	T:T	T:T	T:T	T:T	T:T	T:T	T:T	T:T	T:T	T:T	T:T	T:T	T:T	T:T	T:T	T:T	T:T	T:T	T:T	T:T	T:T	T:T	T:T	T:T	T:T	T:T	T:T	T:T	T:T	T:T	T:T	T:T	T:T	T:T	T:T	T:T	T:T	T:T	T:T	T:T	T:T	T:T	T:T	T:T	T:T	T:T	T:T	T:T
1_0842	A:A	G:G	A:A	A:A	A:A	G:G	A:A	A:A	A:A	A:A	A:A	A:A	A:A	A:A	A:A	A:A	G:G	A:A	G:G	A:A	A:A	G:G	G:G	A:A	A:A	A:A	A:A	A:A	A:A	G:G	A:A	G:G	G:G	A:A	G:G	G:G	G:G	G:G	G:G	G:G	G:G	G:G	A:A	A:A	G:G	A:A	G:G	G:G	A:A
1_0843	?:?	?:?	?:?	?:?	?:?	G:G	?:?	G:G	?:?	?:?	?:?	?:?	G:G	?:?	?:?	?:?	?:?	G:G	?:?	G:G	?:?	G:G	G:G	?:?	?:?	?:?	?:?	?:?	?:?	?:?	G:G	?:?	?:?	G:G	G:G	?:?	G:G	?:?	G:G	?:?	?:?	G:G	?:?	?:?	?:?	G:G	G:G	G:G	?:?
1_0844	?:?	?:?	?:?	?:?	?:?	?:?	?:?	?:?	?:?	?:?	?:?	?:?	?:?	?:?	?:?	?:?	?:?	?:?	?:?	?:?	?:?	?:?	?:?	?:?	?:?	?:?	?:?	?:?	?:?	?:?	?:?	?:?	?:?	?:?	?:?	?:?	?:?	?:?	?:?	?:?	?:?	?:?	?:?	?:?	?:?	?:?	?:?	?:?	?:?
1_0845	?:?	?:?	?:?	?:?	?:?	?:?	?:?	?:?	?:?	?:?	?:?	?:?	?:?	?:?	?:?	?:?	?:?	?:?	?:?	?:?	?:?	?:?	?:?	?:?	?:?	?:?	?:?	?:?	?:?	?:?	?:?	?:?	?:?	?:?	?:?	?:?	?:?	?:?	?:?	?:?	?:?	?:?	?:?	?:?	?:?	?:?	?:?	?:?	?:?
1_0846	A:A	A:A	A:A	A:A	A:A	A:A	A:A	A:A	A:A	A:A	A:A	A:A	A:A	A:A	A:A	A:A	A:A	A:A	A:A	A:A	A:A	A:A	A:A	A:A	A:A	A:A	A:A	A:A	A:A	A:A	A:A	A:A	A:A	A:A	A:A	A:A	A:A	A:A	A:A	A:A	A:A	A:A	A:A	A:A	A:A	A:A	A:A	A:A	A:A
1_0847	?:?	?:?	?:?	?:?	?:?	?:?	?:?	?:?	?:?	?:?	?:?	?:?	?:?	?:?	?:?	?:?	?:?	?:?	?:?	?:?	?:?	?:?	?:?	?:?	?:?	?:?	?:?	?:?	?:?	?:?	?:?	?:?	?:?	?:?	?:?	?:?	?:?	?:?	?:?	?:?	?:?	?:?	?:?	?:?	?:?	?:?	?:?	?:?	?:?
1_0848	C:C	C:C	C:C	C:C	C:C	C:C	C:C	C:C	C:C	C:C	C:C	C:C	C:C	C:C	C:C	C:C	C:C	C:C	C:C	C:C	C:C	C:C	C:C	C:C	C:C	C:C	C:C	C:C	C:C	C:C	C:C	C:C	C:C	C:C	C:C	C:C	C:C	C:C	C:C	C:C	C:C	C:C	C:C	C:C	C:C	C:C	C:C	C:C	C:C
1_0849	A:A	T:T	A:A	A:A	A:A	T:T	T:T	A:T	T:T	A:A	A:A	T:T	T:T	A:T	A:A	A:A	T:T	T:T	T:T	T:T	A:A	T:T	T:T	T:T	T:T	A:A	A:A	A:A	T:T	T:T	A:A	T:T	T:T	A:T	T:T	T:T	T:T	T:T	T:T	T:T	T:T	A:A	A:A	T:T	T:T	T:T	T:T	T:T	A:A
1_0850	?:?	?:?	?:?	?:?	?:?	?:?	?:?	?:?	?:?	?:?	?:?	?:?	?:?	?:?	?:?	?:?	?:?	?:?	?:?	?:?	?:?	?:?	?:?	?:?	?:?	?:?	?:?	?:?	?:?	?:?	?:?	?:?	?:?	?:?	?:?	?:?	?:?	?:?	?:?	?:?	?:?	?:?	?:?	?:?	?:?	?:?	?:?	?:?	?:?
1_0851	?:?	?:?	?:?	?:?	?:?	?:?	?:?	?:?	?:?	?:?	?:?	?:?	?:?	?:?	?:?	?:?	?:?	?:?	?:?	?:?	?:?	?:?	?:?	?:?	?:?	?:?	?:?	?:?	?:?	?:?	?:?	?:?	?:?	?:?	?:?	?:?	?:?	?:?	?:?	?:?	?:?	?:?	?:?	?:?	?:?	?:?	?:?	?:?	?:?
1_0852	A:A	A:A	A:A	?:?	A:A	A:A	A:A	A:A	A:A	A:A	A:A	A:A	A:A	A:A	A:A	A:A	A:A	A:A	A:A	A:A	A:A	A:A	A:A	A:A	?:?	?:?	?:?	?:?	A:A	A:A	A:A	A:A	A:A	A:A	A:A	A:A	A:A	A:A	A:A	A:A	A:A	A:A	A:A	A:A	A:A	A:A	A:A	A:A	?:?
1_0853	A:A	A:A	A:A	A:A	A:A	G:G	G:G	G:G	G:G	G:G	G:G	G:G	G:G	G:G	G:G	G:G	G:G	G:G	G:G	A:A	G:G	G:G	G:G	G:G	G:G	G:G	G:G	G:G	A:A	G:G	G:G	G:G	G:G	G:G	G:G	G:G	A:A	G:G	A:A	G:G	G:G	G:G	G:G	G:G	G:G	G:G	A:A	G:G	G:G
1_0854	?:?	?:?	?:?	?:?	?:?	?:?	G:G	G:G	G:G	G:G	G:G	G:G	G:G	G:G	G:G	G:G	?:?	C:C	?:?	C:C	?:?	?:?	C:C	?:?	?:?	?:?	?:?	?:?	?:?	?:?	G:G	G:G	?:?	C:G	C:C	?:?	C:C	C:C	C:C	C:C	?:?	C:C	C:C	?:?	?:?	C:C	C:C	C:C	?:?
1_0855	C:C	C:C	C:C	C:C	C:C	A:A	A:A	A:A	A:A	A:A	A:A	A:A	A:A	A:A	A:A	A:A	A:A	C:C	C:C	C:C	C:C	C:C	C:C	C:C	C:C	C:C	C:C	C:C	C:C	A:A	A:A	A:A	C:C	A:A	A:C	A:A	C:C	C:C	C:C	A:A	A:A	A:A	A:A	A:A	A:A	C:C	C:C	C:C	A:A
1_0856	C:C	A:A	C:C	C:C	C:C	A:A	C:C	C:C	C:C	C:C	C:C	C:C	C:C	C:C	C:C	C:C	?:?	A:A	A:A	A:A	A:A	A:A	A:A	C:C	?:?	?:?	?:?	?:?	C:C	A:A	C:C	C:C	A:A	C:C	A:A	A:A	A:A	A:A	A:A	A:A	A:A	C:C	C:C	C:C	A:A	C:C	A:A	A:A	C:C
1_0857	C:C	C:C	A:A	C:C	C:C	C:C	C:C	C:C	C:C	C:C	C:C	C:C	C:C	C:C	C:C	C:C	A:A	C:C	C:C	C:C	C:C	C:C	C:C	A:A	C:C	A:A	A:A	A:A	C:C	C:C	C:C	C:C	C:C	C:C	C:C	C:C	C:C	C:C	C:C	C:C	C:C	C:C	C:C	C:C	C:C	C:C	C:C	C:C	C:C
1_0858	?:?	?:?	?:?	?:?	?:?	G:G	C:C	C:C	C:C	C:C	C:C	C:C	C:C	C:C	C:C	C:C	?:?	C:C	?:?	C:C	?:?	C:C	C:C	?:?	?:?	?:?	?:?	?:?	G:G	?:?	C:C	C:C	C:C	C:C	C:C	?:?	C:C	G:G	C:C	C:C	?:?	C:C	C:C	C:C	G:G	C:C	C:C	C:C	C:C
1_0859	G:G	?:?	G:G	G:G	G:G	A:A	G:G	G:G	G:G	G:G	G:G	G:G	G:G	G:G	G:G	G:G	?:?	G:G	?:?	G:G	G:G	G:G	G:G	G:G	?:?	?:?	?:?	?:?	A:A	A:A	G:G	G:G	A:A	G:G	A:G	A:A	G:G	A:A	G:G	A:A	A:A	A:A	G:G	G:G	A:A	G:G	G:G	G:G	G:G
1_0860	G:G	G:G	G:G	G:G	G:G	G:G	G:G	C:G	G:G	C:C	G:G	G:G	C:G	C:G	G:G	C:G	C:C	G:G	C:C	G:G	G:G	G:G	G:G	G:G	G:G	G:G	G:G	G:G	G:G	G:G	G:G	G:G	G:G	G:G	G:G	G:G	G:G	G:G	G:G	G:G	G:G	G:G	G:G	C:C	G:G	G:G	G:G	G:G	G:G
1_0861	A:A	A:A	A:A	A:A	A:A	A:A	A:A	A:A	A:A	A:A	A:A	A:A	A:A	A:A	A:A	A:A	A:A	A:A	A:A	A:A	A:A	A:A	A:A	A:A	A:A	A:A	A:A	A:A	A:A	A:A	A:A	A:A	A:A	A:A	A:A	A:A	A:A	A:A	A:A	A:A	A:A	A:A	A:A	A:A	A:A	A:A	A:A	A:A	A:A
1_0862	A:A	A:A	A:A	G:G	A:A	A:A	G:G	A:G	G:G	G:G	G:G	G:G	G:G	G:G	G:G	G:G	G:G	A:A	G:G	G:G	A:A	A:A	A:A	A:A	A:A	A:A	A:A	A:A	A:A	A:A	G:G	G:G	A:A	A:G	A:A	A:A	A:A	A:A	A:A	A:A	A:A	A:A	G:G	G:G	A:A	G:G	A:A	A:A	A:A
1_0863	?:?	?:?	?:?	?:?	?:?	?:?	?:?	?:?	?:?	?:?	?:?	?:?	?:?	?:?	?:?	?:?	?:?	?:?	?:?	?:?	?:?	?:?	?:?	?:?	?:?	?:?	?:?	?:?	?:?	?:?	?:?	?:?	?:?	?:?	?:?	?:?	?:?	?:?	?:?	?:?	?:?	?:?	?:?	?:?	?:?	?:?	?:?	?:?	?:?
1_0864	G:G	G:G	G:G	G:G	G:G	G:G	G:G	A:G	G:G	G:G	A:A	A:A	A:A	G:G	G:G	A:A	G:G	A:A	?:?	G:G	G:G	?:?	A:A	G:G	G:G	G:G	G:G	G:G	G:G	G:G	G:G	G:G	G:G	G:G	G:G	G:G	G:G	G:G	G:G	G:G	G:G	G:G	A:A	A:A	G:G	G:G	G:G	G:G	G:G
1_0865	?:?	A:G	G:G	G:G	G:G	A:A	?:?	?:?	?:?	G:G	G:G	G:G	G:G	?:?	G:G	G:G	?:?	G:G	?:?	G:G	?:?	G:G	G:G	G:G	A:G	A:G	A:G	A:G	G:G	G:G	?:?	?:?	A:A	A:A	G:G	G:G	A:A	A:A	G:G	A:A	A:A	A:A	G:G	G:G	G:G	G:G	G:G	?:?	G:G
1_0866	A:A	A:A	A:A	A:A	A:A	A:A	A:A	A:A	A:A	A:A	A:A	A:A	A:A	A:A	A:A	A:A	A:A	A:A	A:A	C:C	A:A	A:A	A:A	A:A	A:A	A:A	A:A	A:A	A:A	A:A	A:A	A:A	A:A	A:A	A:A	A:A	A:A	A:A	A:A	A:A	A:A	A:A	A:A	A:A	A:A	A:A	A:A	A:A	A:A
1_0867	C:C	C:C	G:G	C:C	C:C	C:C	C:C	C:C	C:C	C:C	C:C	C:C	C:C	C:C	C:C	C:C	G:G	C:C	C:C	C:C	C:C	C:C	C:C	C:C	C:C	C:C	C:C	C:C	C:C	C:C	C:C	C:C	C:C	C:C	C:C	C:C	C:C	C:C	C:C	C:C	C:C	C:C	C:C	C:C	C:C	C:C	C:C	C:C	C:C
1_0868	A:A	A:A	A:A	A:A	A:A	A:A	A:A	A:A	A:A	A:A	A:A	A:A	A:A	A:A	A:A	A:A	A:A	A:A	A:A	A:A	A:A	A:A	A:A	A:A	A:A	A:A	A:A	A:A	A:A	A:A	A:A	A:A	A:A	A:A	A:A	A:A	A:A	A:A	A:A	A:A	A:A	A:A	A:A	A:A	A:A	A:A	A:A	A:A	A:A
1_0869	A:A	A:A	A:A	A:A	A:A	A:A	A:A	A:A	A:A	A:A	A:A	A:A	A:A	A:A	A:A	A:A	A:A	A:A	A:A	A:A	A:A	A:A	A:A	A:A	A:A	A:A	A:A	A:A	A:A	A:A	A:A	A:A	A:A	A:A	A:A	A:A	A:A	A:A	A:A	A:A	A:A	A:A	A:A	A:A	A:A	A:A	A:A	A:A	A:A
1_0870	?:?	?:?	?:?	?:?	?:?	?:?	?:?	?:?	?:?	?:?	?:?	?:?	?:?	?:?	?:?	?:?	?:?	?:?	?:?	?:?	?:?	?:?	?:?	?:?	?:?	?:?	?:?	?:?	?:?	?:?	?:?	?:?	?:?	?:?	?:?	?:?	?:?	?:?	?:?	?:?	?:?	?:?	?:?	?:?	?:?	?:?	?:?	?:?	?:?
1_0871	A:A	G:G	A:A	A:A	G:G	G:G	G:G	G:G	G:G	G:G	G:G	G:G	G:G	G:G	G:G	G:G	G:G	G:G	G:G	G:G	G:G	G:G	G:G	G:G	G:G	G:G	G:G	G:G	G:G	G:G	G:G	G:G	G:G	G:G	G:G	G:G	G:G	G:G	G:G	G:G	G:G	G:G	G:G	G:G	G:G	G:G	G:G	G:G	G:G
1_0872	A:A	A:A	A:A	A:A	A:A	A:A	A:A	A:A	A:A	A:A	G:G	G:G	A:G	A:A	A:A	A:G	A:A	A:A	A:A	A:A	A:A	A:A	A:A	A:A	A:A	A:A	A:A	A:A	A:A	A:A	G:G	A:A	A:A	A:G	A:A	A:A	A:A	A:A	A:A	A:A	A:A	A:A	A:A	A:A	A:A	A:A	A:A	A:A	A:A
1_0873	A:A	A:A	A:A	A:A	A:A	A:A	A:A	A:A	A:A	A:A	A:A	A:A	A:A	A:A	A:A	A:A	A:A	A:A	A:A	A:A	A:A	A:A	A:A	A:A	A:A	A:A	A:A	A:A	A:A	A:A	A:A	A:A	A:A	A:A	A:A	A:A	A:A	A:A	A:A	A:A	A:A	A:A	A:A	A:A	A:A	A:A	A:A	A:A	A:A
1_0874	G:G	G:G	G:G	G:G	G:G	A:A	A:A	A:A	A:A	A:A	A:A	A:A	A:A	A:A	A:A	A:A	G:G	G:G	G:G	G:G	G:G	G:G	G:G	A:A	A:A	A:A	A:A	A:A	G:G	G:G	A:A	A:A	G:G	A:A	A:A	G:G	G:G	G:G	A:A	A:A	G:G	A:A	A:A	A:A	G:G	A:A	A:A	G:G	A:A
1_0875	A:A	A:A	A:A	A:A	A:A	A:A	A:A	A:G	G:G	G:G	G:G	G:G	A:A	A:G	G:G	A:G	A:A	G:G	A:A	A:A	A:A	A:A	A:A	A:A	A:A	A:A	A:A	A:A	A:A	A:A	G:G	A:A	A:A	A:G	A:A	A:A	A:A	A:A	A:A	A:A	A:A	A:A	G:G	A:A	A:A	A:A	A:A	A:A	A:A
1_0876	A:A	T:T	A:A	A:A	A:A	T:T	T:T	T:T	T:T	T:T	T:T	T:T	T:T	T:T	T:T	T:T	T:T	T:T	T:T	T:T	T:T	T:T	T:T	T:T	T:T	T:T	T:T	T:T	T:T	A:A	T:T	T:T	T:T	T:T	T:T	T:T	T:T	T:T	T:T	T:T	A:A	A:A	T:T	T:T	A:A	A:A	A:A	T:T	T:T
1_0877	G:G	A:A	G:G	G:G	G:G	G:G	G:G	G:G	G:G	G:G	G:G	G:G	A:G	G:G	G:G	G:G	A:A	G:G	G:G	G:G	G:G	G:G	G:G	G:G	A:A	G:G	G:G	G:G	G:G	G:G	G:G	G:G	G:G	G:G	G:G	G:G	G:G	G:G	G:G	G:G	A:A	G:G	G:G	A:A	G:G	G:G	G:G	G:G	G:G
1_0878	A:A	?:?	A:A	A:A	A:A	A:A	A:G	A:G	G:G	A:A	G:G	G:G	A:A	A:G	A:A	A:G	G:G	A:A	G:G	G:G	A:A	A:A	A:A	A:A	?:?	G:G	G:G	G:G	A:A	A:A	G:G	G:G	A:A	G:G	A:A	A:A	A:A	A:A	A:A	A:A	A:A	A:A	A:A	G:G	A:A	A:A	A:A	A:A	A:A
1_0879	T:T	T:T	T:T	T:T	T:T	T:T	T:T	T:T	T:T	T:T	T:T	T:T	T:T	T:T	T:T	T:T	T:T	T:T	T:T	T:T	T:T	T:T	T:T	T:T	T:T	T:T	T:T	T:T	T:T	T:T	T:T	T:T	T:T	T:T	T:T	T:T	T:T	T:T	T:T	T:T	T:T	T:T	T:T	T:T	T:T	T:T	T:T	T:T	T:T
1_0880	G:G	?:?	G:G	G:G	G:G	G:G	C:C	C:C	C:C	C:G	G:G	C:C	C:C	C:G	G:G	C:G	G:G	C:C	G:G	?:?	G:G	G:G	G:G	G:G	G:G	G:G	G:G	G:G	?:?	G:G	C:C	C:C	C:C	C:C	G:G	C:C	C:C	C:C	C:C	G:G	G:G	G:G	C:C	G:G	G:G	G:G	G:G	G:G	G:G
1_0881	A:A	A:A	A:A	A:A	A:A	A:A	A:A	A:A	A:A	A:A	A:A	A:A	A:A	A:A	A:A	A:A	A:A	A:A	A:A	A:A	A:A	A:A	A:A	A:A	A:A	A:A	A:A	A:A	A:A	A:A	A:A	A:A	A:A	A:A	A:A	A:A	A:A	A:A	A:A	A:A	A:A	A:A	A:A	A:A	A:A	A:A	A:A	A:A	A:A
1_0882	A:A	G:G	A:A	A:A	A:A	A:A	G:G	A:G	A:A	A:A	A:A	G:G	A:A	A:G	A:A	A:A	G:G	A:A	G:G	G:G	A:A	A:A	A:A	A:A	A:A	A:A	A:A	A:A	G:G	A:A	G:G	G:G	A:A	G:G	A:A	A:A	A:A	A:A	A:A	A:A	G:G	A:A	A:A	G:G	A:A	A:A	A:A	G:G	A:A
1_0883	A:A	?:?	A:A	A:A	A:A	A:A	G:G	G:G	G:G	G:G	G:G	G:G	G:G	G:G	G:G	G:G	G:G	G:G	G:G	G:G	A:A	G:G	G:G	G:G	?:?	G:G	G:G	G:G	A:A	A:A	G:G	G:G	A:A	G:G	A:A	A:A	A:A	A:A	A:A	A:A	A:A	A:A	G:G	A:A	A:A	A:A	A:A	A:A	G:G
1_0884	A:A	?:?	A:A	A:A	A:A	A:A	G:G	G:G	G:G	G:G	G:G	G:G	G:G	G:G	G:G	G:G	G:G	G:G	G:G	G:G	A:A	G:G	G:G	G:G	G:G	G:G	G:G	G:G	A:A	A:A	G:G	G:G	A:A	G:G	G:G	G:G	A:A	G:G	G:G	A:A	G:G	G:G	G:G	G:G	A:A	G:G	A:A	A:A	G:G
1_0885	A:A	A:A	A:A	A:A	A:A	A:A	G:G	A:G	A:A	G:G	A:A	G:G	G:G	A:G	A:A	A:G	G:G	G:G	A:A	A:A	A:A	A:A	A:A	A:A	A:A	A:A	A:A	A:A	A:A	A:A	G:G	G:G	A:A	A:G	A:A	A:A	A:A	A:A	A:A	A:A	A:A	A:A	G:G	A:A	A:A	A:A	A:A	A:A	A:A
1_0886	G:G	G:G	G:G	A:A	G:G	G:G	A:A	A:A	A:A	A:A	A:A	A:A	A:A	A:A	A:A	A:A	A:A	G:G	G:G	G:G	G:G	A:A	A:A	G:G	G:G	G:G	G:G	G:G	G:G	G:G	A:A	A:A	G:G	?:?	G:G	G:G	G:G	G:G	G:G	G:G	G:G	G:G	A:A	A:A	G:G	G:G	G:G	G:G	G:G
1_0887	A:A	?:?	A:A	A:A	A:A	A:A	A:A	A:A	A:A	A:A	A:A	A:A	A:A	A:A	A:A	A:A	?:?	A:A	A:A	A:A	A:A	A:A	A:A	A:A	A:A	A:A	A:A	?:?	A:A	A:A	A:A	A:A	A:A	A:A	A:A	A:A	A:A	A:A	A:A	A:A	A:A	A:A	A:A	A:A	A:A	A:A	A:A	A:A	A:A
1_0888	A:A	A:A	A:A	A:A	A:A	A:A	A:A	G:G	G:G	A:G	G:G	A:A	G:G	A:G	G:G	G:G	G:G	?:?	G:G	?:?	G:G	G:G	?:?	A:A	A:A	A:A	A:A	A:A	A:A	A:A	A:A	G:G	G:G	A:G	A:A	A:A	A:A	A:A	A:G	A:A	A:A	A:A	?:?	G:G	A:A	A:A	A:A	?:?	G:G
1_0889	G:G	G:G	G:G	G:G	G:G	G:G	G:G	C:G	G:G	G:G	G:G	G:G	C:C	G:G	G:G	G:G	G:G	G:G	G:G	C:C	G:G	G:G	G:G	C:C	C:C	C:C	G:G	C:C	G:G	C:C	G:G	C:C	G:G	C:G	G:G	G:G	G:G	G:G	G:G	G:G	C:C	G:G	G:G	G:G	C:C	G:G	G:G	G:G	G:G
1_0890	C:C	C:C	C:C	C:C	C:C	C:C	C:C	C:C	C:C	C:C	C:C	C:C	C:C	C:C	C:C	C:C	C:C	C:C	C:C	C:C	C:C	C:C	C:C	G:G	G:G	C:C	C:C	C:C	C:C	C:C	C:C	C:C	C:C	C:C	C:C	C:C	C:C	C:C	C:C	C:C	C:C	C:C	C:C	C:C	C:C	C:C	C:C	C:C	C:C
1_0891	T:T	T:T	T:T	T:T	T:T	T:T	T:T	T:T	T:T	T:T	T:T	T:T	T:T	T:T	T:T	T:T	T:T	T:T	T:T	T:T	T:T	T:T	T:T	T:T	T:T	T:T	T:T	T:T	T:T	T:T	T:T	T:T	T:T	T:T	T:T	T:T	T:T	T:T	T:T	T:T	T:T	T:T	T:T	T:T	T:T	T:T	T:T	T:T	T:T
1_0892	G:G	G:G	G:G	G:G	G:G	G:G	A:A	A:G	G:G	A:A	A:A	A:A	A:G	A:G	A:A	A:A	G:G	?:?	A:A	?:?	A:A	G:G	G:G	G:G	G:G	G:G	G:G	G:G	G:G	G:G	G:G	G:G	G:G	A:G	G:G	G:G	G:G	G:G	G:G	G:G	G:G	G:G	?:?	?:?	G:G	G:G	G:G	G:G	A:A
1_0893	G:G	G:G	G:G	G:G	G:G	G:G	C:C	C:G	G:G	C:C	G:G	C:C	C:C	C:C	G:G	C:G	?:?	G:G	G:G	G:G	G:G	G:G	G:G	G:G	G:G	G:G	G:G	G:G	G:G	G:G	C:C	C:C	G:G	C:G	G:G	G:G	G:G	G:G	G:G	G:G	G:G	G:G	C:C	G:G	G:G	G:G	G:G	G:G	C:C
1_0894	C:C	C:C	G:G	G:G	C:C	C:C	C:C	C:C	C:C	C:C	C:C	C:C	?:?	C:C	C:C	C:C	C:C	?:?	?:?	G:G	C:C	?:?	G:G	C:C	C:C	C:C	C:C	C:C	C:C	C:C	C:C	C:C	C:C	C:C	C:C	C:C	C:C	C:C	C:C	C:C	C:C	G:G	G:G	G:G	C:C	G:G	C:C	C:C	C:C
1_0895	G:G	G:G	C:C	C:C	G:G	G:G	C:C	C:C	C:C	C:C	C:C	C:C	C:C	C:C	C:C	C:C	C:C	G:G	C:C	G:G	G:G	G:G	G:G	C:C	C:C	C:C	C:C	C:C	G:G	G:G	G:G	C:C	G:G	C:C	G:G	G:G	G:G	G:G	G:G	G:G	G:G	G:G	C:C	C:C	G:G	G:G	G:G	G:G	C:C
1_0896	A:A	A:A	A:A	A:A	A:A	A:A	A:A	A:A	A:A	A:A	A:A	A:A	A:A	A:A	A:A	A:A	A:A	A:A	A:A	A:A	A:A	A:A	A:A	A:A	A:A	A:A	A:A	A:A	A:A	A:A	A:A	A:A	A:A	A:A	A:A	A:A	A:A	A:A	A:A	A:A	A:A	A:A	A:A	A:A	A:A	A:A	A:A	A:A	A:A
1_0897	A:A	?:?	A:A	A:A	A:A	C:C	A:A	A:A	A:A	A:A	A:A	A:A	A:A	A:A	A:A	A:A	A:A	C:C	A:A	C:C	C:C	C:C	C:C	C:C	A:A	?:?	?:?	?:?	C:C	C:C	C:C	A:A	C:C	A:A	C:C	C:C	C:C	C:C	C:C	C:C	C:C	C:C	A:A	?:?	C:C	C:C	C:C	C:C	A:A
1_0898	G:G	G:G	G:G	G:G	G:G	G:G	G:G	G:G	G:G	G:G	G:G	G:G	G:G	G:G	G:G	G:G	G:G	G:G	G:G	G:G	G:G	G:G	G:G	G:G	G:G	G:G	G:G	G:G	G:G	G:G	G:G	G:G	G:G	G:G	G:G	G:G	G:G	G:G	G:G	G:G	G:G	G:G	G:G	G:G	G:G	G:G	G:G	G:G	G:G
1_0899	G:G	G:G	G:G	G:G	G:G	G:G	G:G	G:G	G:G	G:G	G:G	G:G	G:G	G:G	G:G	G:G	G:G	G:G	G:G	G:G	G:G	G:G	G:G	G:G	G:G	G:G	G:G	G:G	G:G	G:G	G:G	G:G	G:G	G:G	G:G	G:G	G:G	G:G	G:G	G:G	G:G	G:G	G:G	G:G	G:G	G:G	G:G	G:G	G:G
1_0900	G:G	A:A	G:G	A:A	G:G	G:G	G:G	A:G	A:A	G:G	A:A	A:A	A:A	A:G	A:A	A:G	G:G	G:G	G:G	G:G	G:G	A:A	A:A	A:A	A:A	G:G	G:G	G:G	G:G	G:G	G:G	G:G	A:A	A:G	A:G	A:A	A:A	A:A	A:A	A:A	G:G	G:G	A:A	G:G	G:G	G:G	A:A	G:G	A:A
1_0901	G:G	G:G	G:G	G:G	G:G	G:G	G:G	G:G	G:G	G:G	G:G	G:G	G:G	G:G	G:G	G:G	G:G	G:G	G:G	G:G	G:G	G:G	G:G	G:G	G:G	G:G	G:G	G:G	G:G	G:G	G:G	G:G	G:G	G:G	G:G	G:G	G:G	G:G	G:G	G:G	G:G	G:G	G:G	G:G	G:G	G:G	G:G	G:G	G:G
1_0902	G:G	G:G	G:G	G:G	G:G	G:G	G:G	G:G	G:G	G:G	G:G	G:G	G:G	G:G	G:G	G:G	G:G	G:G	G:G	G:G	G:G	G:G	G:G	G:G	G:G	G:G	G:G	G:G	G:G	G:G	G:G	G:G	G:G	G:G	G:G	G:G	G:G	G:G	G:G	G:G	G:G	G:G	G:G	G:G	G:G	G:G	G:G	G:G	G:G
1_0903	C:C	C:C	C:C	C:C	C:C	C:C	C:C	C:C	C:C	C:C	C:C	C:C	C:C	C:C	C:C	C:C	C:C	C:C	C:C	C:C	C:C	C:C	C:C	C:C	C:C	C:C	C:C	C:C	C:C	C:C	C:C	C:C	C:C	C:C	C:C	C:C	C:C	C:C	C:C	C:C	C:C	C:C	C:C	C:C	C:C	C:C	C:C	C:C	C:C
1_0904	A:A	A:A	A:A	A:A	A:A	A:A	A:A	A:A	A:A	A:A	A:A	A:A	A:A	A:A	A:A	A:A	A:A	A:A	A:A	A:A	A:A	A:A	A:A	A:A	A:A	A:A	A:A	A:A	A:A	A:A	A:A	A:A	A:A	A:A	A:A	A:A	A:A	A:A	A:A	A:A	A:A	A:A	A:A	A:A	A:A	A:A	A:A	A:A	A:A
1_0905	A:A	?:?	G:G	A:A	A:A	A:A	G:G	G:G	G:G	G:G	A:A	G:G	G:G	A:G	G:G	A:G	G:G	G:G	G:G	G:G	A:A	G:G	G:G	A:A	A:A	A:A	A:A	A:A	A:A	A:A	A:A	G:G	A:A	G:G	A:A	A:A	A:A	A:A	A:A	A:A	A:A	A:A	G:G	A:A	A:A	A:A	A:A	A:A	G:G
1_0906	T:T	T:T	T:T	T:T	T:T	T:T	T:T	T:T	T:T	T:T	T:T	T:T	T:T	T:T	T:T	T:T	T:T	T:T	T:T	T:T	T:T	T:T	T:T	T:T	A:A	T:T	T:T	T:T	T:T	A:A	T:T	T:T	T:T	A:T	T:T	T:T	T:T	T:T	T:T	T:T	T:T	T:T	T:T	T:T	A:A	A:A	T:T	T:T	A:A
1_0907	?:?	?:?	?:?	?:?	?:?	?:?	?:?	?:?	?:?	?:?	?:?	?:?	?:?	?:?	?:?	?:?	?:?	?:?	?:?	?:?	?:?	?:?	?:?	?:?	?:?	?:?	?:?	?:?	?:?	?:?	?:?	?:?	?:?	?:?	?:?	?:?	?:?	?:?	?:?	?:?	?:?	?:?	?:?	?:?	?:?	?:?	?:?	?:?	?:?
1_0908	A:A	G:G	A:A	A:A	G:G	G:G	A:A	A:A	A:A	A:A	A:A	A:A	A:A	A:A	A:A	A:A	G:G	G:G	G:G	G:G	G:G	G:G	G:G	G:G	G:G	G:G	G:G	G:G	G:G	G:G	A:A	A:A	G:G	A:A	G:G	G:G	G:G	G:G	G:G	G:G	G:G	G:G	G:G	G:G	G:G	G:G	G:G	G:G	A:A
1_0909	A:A	A:A	A:A	A:A	A:A	A:A	A:A	A:A	A:A	A:A	A:A	A:A	A:A	A:A	A:A	A:A	A:A	A:A	A:A	A:A	A:A	A:A	A:A	A:A	A:A	A:A	A:A	A:A	A:A	A:A	A:A	A:A	A:A	A:A	A:A	A:A	A:A	A:A	A:A	A:A	A:A	A:A	A:A	A:A	A:A	A:A	A:A	A:A	A:A
1_0910	A:A	A:A	A:A	A:A	A:A	A:A	G:G	G:G	A:A	G:G	G:G	A:A	A:A	G:G	G:G	G:G	A:A	A:A	A:A	A:A	A:A	A:A	A:A	A:A	A:A	A:A	A:A	A:A	A:A	A:A	A:A	G:G	A:A	A:G	A:A	A:A	A:A	A:A	A:A	A:A	A:A	A:A	G:G	A:A	A:A	A:A	A:A	A:A	G:G
1_0911	?:?	A:A	?:?	A:A	?:?	?:?	A:A	A:A	A:A	A:A	A:A	A:A	A:A	A:A	A:A	A:A	A:A	A:A	A:A	?:?	C:C	C:C	?:?	A:A	A:A	A:A	A:A	A:A	A:A	C:C	A:A	A:A	C:C	A:A	C:C	A:A	C:C	C:C	C:C	C:C	A:A	A:A	A:A	A:A	C:C	A:A	C:C	C:C	A:A
1_0912	G:G	G:G	G:G	G:G	G:G	G:G	A:A	A:A	G:G	A:A	A:A	A:A	A:A	A:A	A:A	A:A	A:A	A:A	A:A	A:A	G:G	G:G	G:G	G:G	G:G	A:A	A:A	G:G	G:G	G:G	A:A	A:A	G:G	A:G	G:G	G:G	G:G	G:G	G:G	G:G	G:G	G:G	A:A	G:G	G:G	G:G	G:G	G:G	G:G
1_0913	G:G	G:G	G:G	G:G	G:G	G:G	G:G	G:G	G:G	G:G	G:G	G:G	G:G	G:G	G:G	G:G	G:G	G:G	G:G	G:G	G:G	G:G	G:G	G:G	G:G	G:G	G:G	G:G	G:G	G:G	G:G	G:G	G:G	G:G	G:G	G:G	G:G	G:G	G:G	G:G	G:G	G:G	G:G	G:G	G:G	G:G	G:G	G:G	G:G
1_0914	G:G	G:G	G:G	G:G	G:G	G:G	G:G	G:G	G:G	G:G	G:G	G:G	G:G	G:G	G:G	G:G	G:G	G:G	G:G	G:G	G:G	G:G	G:G	G:G	G:G	G:G	G:G	G:G	G:G	G:G	G:G	G:G	G:G	G:G	G:G	G:G	G:G	G:G	G:G	G:G	G:G	G:G	G:G	G:G	G:G	G:G	G:G	G:G	G:G
1_0915	A:A	A:A	A:A	A:A	A:A	A:A	A:A	A:A	A:A	A:A	A:A	A:A	A:A	A:A	A:A	A:A	A:A	A:A	A:A	A:A	A:A	A:A	A:A	A:A	A:A	A:A	A:A	A:A	A:A	A:A	A:A	A:A	A:A	A:A	A:A	A:A	A:A	A:A	A:A	A:A	A:A	A:A	A:A	A:A	A:A	A:A	A:A	A:A	A:A
1_0916	G:G	G:G	G:G	G:G	G:G	G:G	G:G	G:G	G:G	G:G	G:G	C:C	G:G	G:G	C:C	G:G	G:G	G:G	G:G	G:G	G:G	G:G	G:G	G:G	G:G	G:G	G:G	G:G	G:G	G:G	G:G	G:G	G:G	G:G	G:G	G:G	G:G	G:G	G:G	G:G	G:G	G:G	G:G	G:G	G:G	G:G	G:G	G:G	G:G
1_0917	A:A	A:A	A:A	A:A	A:A	A:A	G:G	G:G	G:G	G:G	G:G	G:G	G:G	G:G	G:G	G:G	G:G	G:G	G:G	G:G	A:A	G:G	G:G	G:G	G:G	G:G	G:G	G:G	A:A	A:A	G:G	G:G	A:A	G:G	A:A	A:A	A:A	A:A	A:A	A:A	A:A	G:G	G:G	G:G	A:A	A:A	A:A	A:A	G:G
1_0918	A:A	G:G	A:A	A:A	A:A	A:A	G:G	A:G	G:G	G:G	G:G	A:A	G:G	G:G	G:G	G:G	G:G	G:G	G:G	G:G	A:A	G:G	G:G	G:G	G:G	G:G	G:G	G:G	G:G	G:G	G:G	A:A	A:A	G:G	A:A	G:G	A:A	A:A	G:G	A:A	G:G	A:A	G:G	G:G	G:G	G:G	A:A	A:A	G:G
1_0919	A:A	A:A	A:A	G:G	A:A	A:A	G:G	G:G	G:G	G:G	G:G	G:G	G:G	G:G	A:A	G:G	G:G	G:G	G:G	G:G	A:A	G:G	G:G	A:A	A:A	A:A	A:A	A:A	A:A	G:G	G:G	G:G	G:G	A:G	A:A	A:A	A:A	A:A	A:A	A:A	A:A	A:A	G:G	G:G	G:G	A:A	A:A	A:A	A:A
1_0920	C:C	C:C	C:C	C:C	C:C	C:C	C:C	C:C	C:C	C:C	C:C	C:C	C:C	C:C	C:C	C:C	C:C	C:C	C:C	C:C	C:C	C:C	C:C	C:C	C:C	C:C	C:C	C:C	C:C	C:C	C:C	C:C	C:C	A:C	C:C	C:C	C:C	C:C	C:C	C:C	C:C	C:C	C:C	C:C	C:C	C:C	C:C	C:C	C:C
1_0921	A:A	A:A	A:A	A:A	A:A	A:A	A:A	A:A	A:A	A:A	A:A	A:A	A:A	A:A	A:A	A:A	G:G	A:A	A:A	A:A	A:A	A:A	A:A	A:A	A:A	A:A	A:A	A:A	A:A	A:A	A:A	A:A	A:A	A:G	A:A	A:A	A:A	A:A	A:A	A:A	A:A	A:A	A:A	A:A	A:A	A:A	A:A	A:A	A:A
1_0922	?:?	?:?	?:?	?:?	?:?	?:?	?:?	?:?	?:?	?:?	?:?	?:?	?:?	?:?	?:?	?:?	?:?	?:?	?:?	?:?	?:?	?:?	?:?	?:?	?:?	?:?	?:?	?:?	?:?	?:?	?:?	?:?	?:?	?:?	?:?	?:?	?:?	?:?	?:?	?:?	?:?	?:?	?:?	?:?	?:?	?:?	?:?	?:?	?:?
1_0923	A:A	A:A	A:A	A:A	A:A	A:A	A:A	A:A	A:A	A:A	A:A	A:A	A:G	A:A	A:A	A:A	A:A	G:G	G:G	A:A	A:A	A:A	A:A	A:A	A:A	A:A	A:A	A:A	A:A	G:G	A:A	A:A	A:A	A:A	G:G	A:A	A:A	A:A	A:A	A:A	A:A	A:A	A:A	A:A	G:G	A:A	G:G	A:A	A:A
1_0924	A:A	A:A	A:A	A:A	A:A	A:A	A:A	G:G	A:A	A:A	A:A	A:A	?:?	?:?	A:A	?:?	A:A	A:A	G:G	A:A	A:A	A:A	A:A	?:?	A:A	?:?	A:A	?:?	A:A	A:A	A:A	G:G	A:A	?:?	A:G	A:A	A:A	A:A	?:?	G:G	A:A	A:A	A:A	A:A	A:A	A:A	A:A	A:A	?:?
1_0925	C:C	C:C	C:C	C:C	C:C	C:C	C:C	C:C	C:C	C:C	C:C	C:C	C:C	C:C	C:C	C:C	C:C	C:C	C:C	C:C	C:C	C:C	C:C	C:C	C:C	C:C	C:C	C:C	C:C	C:C	C:C	C:C	C:C	C:C	C:C	C:C	C:C	C:C	C:C	C:C	C:C	C:C	C:C	C:C	C:C	C:C	C:C	C:C	C:C
1_0926	?:?	?:?	?:?	?:?	?:?	?:?	G:G	G:G	G:G	G:G	G:G	G:G	G:G	G:G	G:G	G:G	?:?	?:?	?:?	A:A	?:?	A:A	?:?	?:?	?:?	?:?	?:?	?:?	?:?	?:?	G:G	G:G	?:?	G:G	A:A	?:?	?:?	?:?	?:?	?:?	?:?	?:?	?:?	?:?	?:?	?:?	?:?	A:A	?:?
1_0927	G:G	G:G	G:G	A:A	G:G	G:G	A:A	A:A	A:A	A:A	A:A	A:A	A:A	A:A	A:A	A:A	G:G	G:G	G:G	G:G	G:G	G:G	G:G	G:G	G:G	G:G	G:G	G:G	G:G	G:G	A:A	A:A	G:G	A:A	G:G	G:G	G:G	G:G	G:G	G:G	G:G	G:G	G:G	?:?	G:G	G:G	G:G	G:G	A:A
1_0928	?:?	?:?	?:?	?:?	?:?	A:A	A:A	A:A	A:A	A:A	A:A	A:A	A:A	A:A	A:A	A:A	A:A	A:A	A:A	A:A	A:A	A:A	A:A	?:?	A:A	?:?	?:?	?:?	A:A	A:A	A:A	A:A	A:A	A:A	A:A	A:A	A:A	A:A	A:A	A:A	A:A	A:A	A:A	A:A	A:A	A:A	A:A	?:?	A:A
1_0929	?:?	?:?	?:?	?:?	?:?	?:?	?:?	?:?	?:?	?:?	?:?	?:?	?:?	?:?	?:?	?:?	?:?	?:?	?:?	?:?	?:?	?:?	?:?	?:?	?:?	?:?	?:?	?:?	?:?	?:?	?:?	?:?	?:?	?:?	?:?	?:?	?:?	?:?	?:?	?:?	?:?	?:?	?:?	?:?	?:?	?:?	?:?	?:?	?:?
1_0930	G:G	G:G	G:G	C:C	G:G	G:G	C:C	C:C	?:?	?:?	G:G	C:C	?:?	?:?	?:?	?:?	?:?	G:G	C:C	?:?	G:G	?:?	G:G	G:G	G:G	G:G	G:G	G:G	G:G	G:G	G:G	C:C	G:G	?:?	G:G	G:G	G:G	G:G	G:G	G:G	G:G	G:G	C:C	G:G	G:G	G:G	G:G	G:G	C:C
1_0931	C:C	C:C	C:C	C:C	C:C	C:C	C:C	C:C	C:C	C:C	C:C	C:C	C:C	C:C	C:C	C:C	C:C	C:C	C:C	C:C	C:C	C:C	C:C	C:C	C:C	C:C	C:C	C:C	C:C	C:C	C:C	C:C	C:C	C:C	C:C	C:C	C:C	C:C	C:C	C:C	C:C	C:C	C:C	C:C	C:C	C:C	C:C	C:C	C:C
1_0932	C:C	C:C	C:C	C:C	?:?	C:C	C:C	A:C	C:C	C:C	C:C	C:C	C:C	A:C	C:C	C:C	A:A	C:C	C:C	C:C	C:C	C:C	C:C	C:C	C:C	C:C	C:C	C:C	?:?	C:C	C:C	C:C	C:C	A:C	C:C	C:C	C:C	C:C	C:C	C:C	C:C	C:C	C:C	C:C	C:C	C:C	C:C	C:C	C:C
1_0933	G:G	A:A	G:G	G:G	G:G	G:G	G:G	G:G	G:G	G:G	G:G	G:G	G:G	G:G	G:G	G:G	G:G	A:A	G:G	A:A	G:G	G:G	G:G	G:G	A:A	G:G	G:G	G:G	G:G	G:G	G:G	G:G	A:A	G:G	G:G	G:G	A:A	A:A	A:A	G:G	A:A	G:G	G:G	G:G	G:G	A:A	G:G	A:A	G:G
1_0934	G:G	G:G	G:G	G:G	G:G	G:G	G:G	G:G	C:C	C:C	G:G	C:C	C:G	C:G	C:C	C:G	G:G	G:G	G:G	G:G	G:G	G:G	G:G	G:G	G:G	G:G	G:G	G:G	G:G	G:G	C:C	C:C	G:G	G:G	G:G	G:G	G:G	G:G	G:G	G:G	G:G	G:G	G:G	G:G	G:G	G:G	G:G	G:G	G:G
1_0935	A:A	A:A	A:A	A:A	A:A	A:A	A:A	A:G	A:A	A:A	A:A	A:A	A:G	A:G	A:A	A:A	G:G	A:A	A:A	A:A	A:A	A:A	A:A	G:G	G:G	G:G	A:A	G:G	A:A	A:A	A:A	G:G	A:A	A:A	A:A	A:A	A:A	A:A	A:A	A:A	A:A	A:A	A:A	A:A	A:A	A:A	A:A	A:A	G:G
1_0936	?:?	?:?	?:?	?:?	?:?	?:?	?:?	?:?	?:?	?:?	?:?	?:?	?:?	?:?	?:?	?:?	?:?	?:?	?:?	?:?	?:?	?:?	?:?	?:?	?:?	?:?	?:?	?:?	?:?	?:?	?:?	?:?	?:?	?:?	?:?	?:?	?:?	?:?	?:?	?:?	?:?	?:?	?:?	?:?	?:?	?:?	?:?	?:?	?:?
1_0937	G:G	G:G	G:G	G:G	G:G	G:G	C:C	C:G	C:C	C:C	C:C	C:C	C:C	C:C	C:C	C:C	C:C	G:G	C:C	C:C	G:G	G:G	G:G	C:C	C:C	C:C	C:C	C:C	G:G	G:G	C:C	C:C	G:G	C:G	G:G	G:G	C:C	G:G	G:G	G:G	G:G	G:G	C:C	C:C	G:G	C:C	G:G	G:G	C:C
1_0938	G:G	A:A	G:G	G:G	G:G	G:G	A:A	A:A	A:A	A:A	A:A	A:A	A:A	A:A	A:A	A:A	A:A	G:G	G:G	G:G	G:G	G:G	G:G	G:G	A:A	G:G	A:A	G:G	A:A	G:G	A:A	A:A	G:G	A:A	G:G	G:G	G:G	G:G	G:G	G:G	G:G	G:G	A:A	A:A	G:G	G:G	G:G	G:G	A:A
1_0939	A:A	C:C	A:A	C:C	C:C	C:C	C:C	C:C	C:C	C:C	C:C	C:C	C:C	C:C	C:C	C:C	C:C	C:C	C:C	C:C	C:C	C:C	C:C	C:C	C:C	C:C	C:C	C:C	C:C	C:C	C:C	C:C	C:C	C:C	C:C	C:C	C:C	C:C	C:C	C:C	C:C	C:C	C:C	C:C	C:C	C:C	C:C	C:C	C:C
1_0940	A:A	G:G	G:G	G:G	A:A	G:G	G:G	G:G	G:G	G:G	G:G	G:G	G:G	G:G	G:G	G:G	G:G	G:G	G:G	G:G	G:G	G:G	G:G	G:G	G:G	G:G	G:G	G:G	G:G	G:G	G:G	G:G	G:G	G:G	G:G	G:G	G:G	G:G	G:G	G:G	G:G	G:G	G:G	G:G	G:G	G:G	G:G	G:G	G:G
1_0941	G:G	G:G	G:G	G:G	G:G	G:G	G:G	G:G	G:G	G:G	G:G	G:G	G:G	G:G	G:G	G:G	G:G	G:G	G:G	G:G	G:G	G:G	G:G	G:G	G:G	G:G	G:G	G:G	G:G	G:G	G:G	G:G	G:G	G:G	G:G	G:G	G:G	G:G	G:G	G:G	G:G	G:G	G:G	G:G	G:G	G:G	G:G	G:G	G:G
1_0942	A:A	A:A	A:A	A:A	A:A	A:A	A:A	A:A	A:A	A:A	A:A	A:A	A:A	A:A	A:A	A:A	A:A	A:A	A:A	A:A	A:A	A:A	A:A	A:A	A:A	A:A	A:A	A:A	A:A	A:A	A:A	A:A	A:A	A:A	G:G	A:A	A:A	A:A	G:G	G:G	A:A	G:G	A:A	A:A	A:A	G:G	G:G	A:A	A:A
1_0943	A:A	G:G	A:A	A:A	A:A	A:A	G:G	G:G	G:G	G:G	G:G	G:G	G:G	G:G	G:G	G:G	A:A	A:A	G:G	G:G	A:A	A:A	A:A	G:G	G:G	G:G	G:G	G:G	G:G	A:A	G:G	G:G	A:A	G:G	A:A	A:A	A:A	A:A	A:A	A:A	A:A	G:G	G:G	G:G	A:A	A:A	A:A	A:A	G:G
1_0944	A:A	A:A	A:A	A:A	A:A	A:A	A:A	A:A	A:A	A:A	A:A	A:A	A:A	A:A	A:A	A:A	A:A	A:A	A:A	A:A	A:A	A:A	A:A	A:A	A:A	A:A	A:A	A:A	A:A	A:A	A:A	A:A	A:A	A:T	A:A	A:A	A:A	A:A	A:A	A:A	A:A	A:A	A:A	A:A	A:A	A:A	A:A	A:A	T:T
1_0945	G:G	G:G	G:G	G:G	G:G	G:G	G:G	G:G	G:G	G:G	G:G	G:G	G:G	G:G	G:G	G:G	A:A	G:G	A:A	A:A	A:A	G:G	G:G	A:A	G:G	A:A	A:A	A:A	G:G	A:A	G:G	G:G	G:G	G:G	A:G	G:G	G:G	A:A	A:A	A:A	A:A	G:G	G:G	G:G	A:A	G:G	G:G	G:G	G:G
1_0946	C:C	A:A	C:C	C:C	C:C	C:C	A:A	A:A	A:A	A:A	A:A	A:A	A:A	A:A	A:A	A:A	A:A	A:A	A:A	A:A	C:C	A:A	A:A	A:A	A:A	A:A	A:A	A:A	A:A	A:A	A:A	A:A	A:A	A:A	C:C	C:C	C:C	A:A	C:C	C:C	C:C	C:C	A:A	A:A	A:A	A:A	C:C	C:C	A:A
1_0947	A:A	C:C	A:A	A:A	A:A	C:C	C:C	C:C	C:C	C:C	C:C	C:C	C:C	C:C	C:C	C:C	C:C	C:C	C:C	C:C	C:C	C:C	C:C	A:A	A:A	A:A	A:A	A:A	C:C	C:C	C:C	C:C	C:C	C:C	C:C	C:C	C:C	C:C	C:C	C:C	C:C	C:C	C:C	C:C	C:C	C:C	C:C	C:C	C:C
1_0948	G:G	G:G	A:A	G:G	G:G	A:A	A:G	A:A	A:A	A:A	G:G	G:G	A:A	G:G	G:G	A:G	A:A	G:G	G:G	G:G	G:G	G:G	G:G	G:G	G:G	G:G	G:G	G:G	G:G	G:G	G:G	G:G	G:G	A:G	G:G	G:G	G:G	A:A	G:G	G:G	G:G	G:G	G:G	G:G	G:G	G:G	G:G	G:G	A:A
1_0949	G:G	G:G	A:A	G:G	G:G	G:G	G:G	G:G	G:G	G:G	G:G	G:G	G:G	G:G	G:G	G:G	A:A	G:G	G:G	G:G	G:G	G:G	G:G	A:A	A:A	A:A	A:A	A:A	G:G	G:G	G:G	G:G	G:G	G:G	G:G	G:G	G:G	G:G	G:G	G:G	G:G	G:G	G:G	G:G	G:G	G:G	G:G	G:G	G:G
1_0950	A:A	G:G	A:A	A:A	A:A	G:G	G:G	G:G	G:G	G:G	G:G	G:G	G:G	G:G	G:G	G:G	G:G	G:G	G:G	G:G	G:G	G:G	G:G	G:G	G:G	G:G	G:G	G:G	G:G	G:G	G:G	G:G	G:G	G:G	G:G	G:G	G:G	G:G	G:G	G:G	G:G	G:G	G:G	G:G	G:G	G:G	G:G	G:G	G:G
1_0951	G:G	A:A	G:G	G:G	G:G	A:A	A:A	A:A	A:A	A:A	A:A	A:A	A:A	A:A	A:A	A:A	A:A	G:G	A:A	A:A	?:?	G:G	G:G	G:G	G:G	G:G	G:G	G:G	A:A	G:G	A:A	A:A	G:G	A:G	G:G	G:G	G:G	G:G	G:G	G:G	G:G	G:G	A:A	A:A	G:G	G:G	G:G	G:G	A:A
1_0952	A:A	A:A	A:A	G:G	A:A	G:G	G:G	G:G	A:A	G:G	A:A	G:G	G:G	A:G	A:A	A:G	?:?	G:G	?:?	G:G	G:G	G:G	G:G	A:A	A:A	A:A	A:A	A:A	A:A	G:G	G:G	G:G	G:G	G:G	G:G	A:A	G:G	A:A	G:G	A:A	G:G	A:A	G:G	A:A	G:G	A:A	A:A	A:A	G:G
1_0953	A:A	?:?	A:A	A:A	A:A	G:G	G:G	G:G	G:G	G:G	G:G	G:G	G:G	G:G	G:G	G:G	?:?	G:G	?:?	G:G	G:G	G:G	G:G	G:G	?:?	?:?	?:?	?:?	G:G	G:G	G:G	G:G	G:G	G:G	G:G	G:G	G:G	G:G	G:G	G:G	G:G	G:G	G:G	G:G	G:G	G:G	G:G	G:G	G:G
1_0954	C:C	C:C	C:C	C:C	C:C	A:A	A:A	A:C	A:A	A:A	A:A	A:A	A:A	A:C	A:A	A:A	C:C	C:C	C:C	C:C	C:C	C:C	C:C	C:C	C:C	C:C	C:C	C:C	C:C	C:C	A:A	A:A	A:A	C:C	A:A	C:C	C:C	C:C	A:A	A:A	A:A	C:C	C:C	C:C	C:C	C:C	A:A	C:C	C:C
1_0955	C:C	A:A	A:A	C:C	A:A	A:A	A:A	A:C	A:A	C:C	A:A	A:A	A:A	?:?	A:A	A:C	A:A	A:A	A:A	A:A	A:A	A:A	A:A	A:A	A:A	A:A	A:A	A:A	A:A	A:A	A:A	A:A	A:A	?:?	A:A	A:A	A:A	A:A	A:A	A:A	A:A	A:A	A:A	A:A	A:A	A:A	A:A	A:A	C:C
1_0956	G:G	G:G	G:G	?:?	G:G	?:?	G:G	G:G	G:G	G:G	G:G	G:G	G:G	G:G	G:G	G:G	G:G	G:G	G:G	?:?	G:G	G:G	?:?	G:G	G:G	G:G	G:G	G:G	G:G	G:G	G:G	G:G	G:G	G:G	G:G	G:G	G:G	G:G	G:G	G:G	G:G	G:G	G:G	?:?	G:G	G:G	G:G	G:G	G:G
1_0957	C:C	G:G	C:C	C:C	C:C	G:G	G:G	G:G	G:G	?:?	?:?	?:?	G:G	G:G	G:G	G:G	G:G	G:G	?:?	C:C	G:G	G:G	G:G	G:G	?:?	?:?	G:G	G:G	G:G	G:G	G:G	G:G	G:G	G:G	G:G	G:G	G:G	G:G	G:G	G:G	G:G	G:G	G:G	G:G	G:G	G:G	G:G	C:G	G:G
1_0958	A:A	A:A	C:C	A:A	A:A	A:A	C:C	C:C	C:C	C:C	?:?	?:?	C:C	C:C	?:?	C:C	C:C	C:C	A:A	C:C	?:?	C:C	C:C	C:C	C:C	C:C	C:C	C:C	A:A	?:?	C:C	?:?	?:?	C:C	A:A	C:C	A:A	C:C	C:C	A:A	A:A	C:C	C:C	?:?	?:?	C:C	A:A	C:C	C:C
1_0959	G:G	A:A	G:G	G:G	G:G	A:A	A:A	A:A	A:A	A:A	A:A	?:?	A:A	A:A	A:A	A:A	A:A	A:A	A:A	A:A	A:A	G:G	G:G	A:A	A:A	A:A	G:G	G:G	A:A	A:A	A:A	G:G	G:G	A:A	A:A	A:A	G:G	G:G	?:?	A:A	A:A	G:G	A:A	A:G	A:A	A:A	A:A	A:A	A:A
1_0960	A:A	A:A	A:A	G:G	A:A	A:A	G:G	A:G	G:G	G:G	G:G	G:G	G:G	G:G	G:G	G:G	G:G	G:G	G:G	G:G	G:G	G:G	G:G	G:G	G:G	A:A	A:A	A:A	G:G	G:G	G:G	G:G	G:G	A:G	A:A	A:A	A:A	G:G	G:G	G:G	G:G	G:G	G:G	A:A	G:G	G:G	A:A	G:G	G:G
1_0961	A:A	?:?	A:A	A:A	A:A	A:A	A:A	A:A	A:A	A:A	A:A	A:A	A:A	A:A	A:A	A:A	?:?	G:G	G:G	G:G	?:?	A:A	A:A	A:A	?:?	?:?	?:?	?:?	A:A	?:?	A:A	A:A	A:A	A:A	A:A	?:?	A:A	A:A	A:A	A:A	A:A	A:A	A:A	A:A	A:A	A:A	A:A	A:A	A:A
1_0962	?:?	?:?	?:?	?:?	?:?	?:?	?:?	G:G	?:?	G:G	G:G	G:G	G:G	G:G	G:G	G:G	?:?	?:?	?:?	?:?	?:?	A:A	?:?	?:?	?:?	?:?	?:?	?:?	?:?	?:?	A:A	G:G	?:?	G:G	?:?	?:?	?:?	?:?	?:?	?:?	?:?	?:?	?:?	?:?	?:?	?:?	?:?	?:?	?:?
1_0963	G:G	G:G	G:G	G:G	G:G	G:G	G:G	G:G	G:G	G:G	G:G	G:G	G:G	G:G	G:G	G:G	G:G	G:G	G:G	G:G	G:G	G:G	G:G	G:G	G:G	G:G	G:G	G:G	G:G	G:G	G:G	G:G	G:G	G:G	G:G	G:G	G:G	G:G	G:G	G:G	G:G	G:G	G:G	G:G	G:G	G:G	G:G	G:G	G:G
1_0964	C:C	A:A	C:C	C:C	C:C	A:A	C:C	A:C	C:C	C:C	C:C	C:C	C:C	A:C	C:C	C:C	A:A	A:A	A:A	A:A	A:A	C:C	C:C	A:A	C:C	C:C	A:A	C:C	A:A	A:A	A:A	C:C	C:C	A:C	A:A	A:A	A:A	C:C	C:C	A:A	A:A	A:A	C:C	C:C	A:A	A:A	A:A	A:A	C:C
1_0965	G:G	G:G	A:A	G:G	G:G	G:G	G:G	G:G	G:G	G:G	G:G	G:G	G:G	G:G	G:G	G:G	A:A	G:G	G:G	G:G	G:G	G:G	G:G	G:G	A:A	A:A	A:A	A:A	G:G	G:G	G:G	G:G	G:G	G:G	G:G	G:G	G:G	G:G	G:G	G:G	G:G	G:G	G:G	G:G	G:G	G:G	G:G	G:G	G:G
1_0966	G:G	?:?	G:G	G:G	G:G	G:G	A:A	A:G	A:A	A:G	A:A	?:?	A:A	A:G	G:G	A:A	A:A	G:G	?:?	G:G	A:A	A:A	A:A	G:G	?:?	?:?	?:?	?:?	G:G	G:G	G:G	A:A	G:G	G:G	G:G	G:G	G:G	G:G	G:G	G:G	G:G	G:G	A:A	G:G	G:G	G:G	G:G	G:G	G:G
1_0967	G:G	G:G	G:G	G:G	G:G	G:G	G:G	G:G	G:G	G:G	G:G	G:G	G:G	G:G	G:G	G:G	G:G	G:G	G:G	G:G	G:G	G:G	G:G	G:G	G:G	G:G	G:G	G:G	G:G	G:G	G:G	G:G	G:G	G:G	G:G	G:G	G:G	G:G	G:G	G:G	G:G	G:G	G:G	G:G	G:G	G:G	G:G	G:G	G:G
1_0968	A:A	A:A	A:A	A:A	A:A	A:A	A:A	A:A	A:A	G:G	A:A	G:G	A:A	A:G	A:A	A:A	G:G	A:A	A:A	A:A	A:A	G:G	G:G	A:A	A:A	A:A	G:G	G:G	A:A	A:A	A:A	G:G	G:G	A:G	A:A	A:A	A:A	G:G	G:G	G:G	A:A	A:A	A:A	A:A	A:A	G:G	A:A	A:A	A:A
1_0969	A:A	A:A	A:A	A:A	A:A	A:A	A:A	A:G	A:A	A:A	A:A	A:A	G:G	A:G	A:A	A:A	A:A	A:A	A:A	A:A	A:A	A:A	A:A	A:A	A:A	A:A	A:A	A:A	A:A	A:A	A:A	G:G	A:A	A:G	A:A	A:A	A:A	A:A	A:A	A:A	A:A	A:A	G:G	A:A	A:A	A:A	A:A	A:A	A:A
1_0970	A:A	A:A	A:A	A:A	A:A	A:A	A:A	A:A	A:A	A:A	A:A	A:A	A:A	A:A	A:A	A:A	G:G	A:A	A:A	A:A	A:A	A:A	A:A	A:A	A:A	A:A	A:A	A:A	A:A	A:A	G:G	A:A	A:A	A:G	A:A	A:A	A:A	A:A	A:A	A:A	A:A	A:A	A:A	A:A	A:A	A:A	A:A	A:A	A:A
1_0971	A:A	A:A	A:A	A:A	A:A	A:A	A:A	A:A	A:A	A:A	A:A	A:A	A:A	A:A	A:A	A:A	A:A	A:A	A:A	A:A	A:A	A:A	A:A	A:A	G:G	A:A	A:A	A:A	A:A	A:A	A:A	A:A	A:A	A:A	A:A	A:A	A:A	A:A	A:A	A:A	A:A	A:A	A:A	A:A	A:A	A:A	A:A	A:A	A:A
1_0972	G:G	G:G	G:G	G:G	G:G	G:G	G:G	G:G	G:G	G:G	G:G	G:G	G:G	G:G	G:G	G:G	G:G	G:G	G:G	G:G	G:G	G:G	G:G	G:G	G:G	G:G	G:G	G:G	G:G	G:G	G:G	G:G	G:G	G:G	G:G	G:G	G:G	G:G	G:G	G:G	G:G	G:G	G:G	G:G	G:G	G:G	G:G	G:G	G:G
1_0973	?:?	C:C	C:C	?:?	C:C	C:C	A:A	A:A	A:A	A:A	A:A	A:A	A:A	A:C	A:A	A:A	?:?	?:?	?:?	C:C	C:C	C:C	C:C	C:C	?:?	?:?	?:?	?:?	C:C	C:C	A:A	A:A	C:C	A:C	C:C	C:C	C:C	C:C	C:C	A:A	C:C	C:C	A:A	?:?	C:C	C:C	C:C	C:C	A:A
1_0974	A:A	?:?	A:A	A:A	A:A	A:A	G:G	G:G	G:G	G:G	G:G	G:G	G:G	G:G	G:G	G:G	?:?	A:A	A:A	G:G	G:G	A:A	A:A	G:G	?:?	?:?	?:?	?:?	G:G	G:G	G:G	G:G	A:A	G:G	A:G	G:G	A:A	A:A	A:A	A:A	G:G	G:G	G:G	G:G	G:G	G:G	A:A	G:G	G:G
1_0975	C:C	C:C	C:C	C:C	C:C	C:C	A:A	A:A	A:A	A:C	C:C	C:C	A:A	A:C	C:C	A:C	C:C	A:A	C:C	C:C	C:C	C:C	C:C	C:C	C:C	C:C	C:C	C:C	C:C	C:C	C:C	C:C	A:A	A:C	C:C	A:A	A:A	A:A	A:A	C:C	C:C	A:A	A:A	C:C	C:C	C:C	C:C	C:C	C:C
1_0976	A:A	A:A	A:A	A:A	A:A	A:A	G:G	A:G	A:A	A:A	A:A	G:G	A:A	A:A	A:A	A:A	G:G	A:A	A:A	G:G	G:G	G:G	G:G	A:A	A:A	A:A	A:A	A:A	A:A	A:A	G:G	G:G	A:A	A:A	A:A	A:A	A:A	A:A	A:A	A:A	A:A	A:A	G:G	G:G	A:A	A:A	A:A	A:A	A:A
1_0977	A:A	C:C	A:A	A:A	C:C	C:C	C:C	C:C	C:C	C:C	C:C	A:A	A:C	A:C	C:C	C:C	A:A	A:A	A:A	C:C	C:C	C:C	C:C	C:C	C:C	C:C	C:C	C:C	C:C	C:C	A:A	A:A	C:C	A:C	C:C	C:C	C:C	C:C	C:C	C:C	C:C	C:C	A:A	C:C	C:C	C:C	C:C	C:C	A:A
1_0978	A:A	A:A	A:A	A:A	A:A	A:A	A:A	A:A	A:A	A:A	A:A	A:A	A:A	A:A	A:A	A:A	A:A	A:A	A:A	A:A	A:A	A:A	A:A	A:A	A:A	A:A	A:A	A:A	A:A	A:A	A:A	A:A	A:A	A:A	A:A	A:A	A:A	A:A	A:A	A:A	A:A	A:A	A:A	A:A	A:A	A:A	A:A	A:A	A:A
1_0979	C:C	C:C	C:C	C:C	C:C	C:C	A:A	A:A	A:A	A:A	A:A	A:A	A:A	A:A	C:C	A:A	C:C	C:C	C:C	C:C	C:C	C:C	C:C	C:C	C:C	C:C	C:C	C:C	C:C	C:C	A:A	A:A	C:C	A:A	C:C	C:C	C:C	C:C	C:C	C:C	C:C	C:C	C:C	A:A	C:C	C:C	C:C	C:C	C:C
1_0980	G:G	G:G	G:G	G:G	G:G	G:G	G:G	G:G	G:G	G:G	G:G	G:G	G:G	G:G	G:G	G:G	G:G	G:G	G:G	G:G	G:G	G:G	G:G	G:G	G:G	G:G	G:G	G:G	G:G	G:G	G:G	G:G	G:G	G:G	G:G	G:G	G:G	G:G	G:G	G:G	G:G	G:G	G:G	G:G	G:G	G:G	G:G	G:G	G:G
1_0981	A:A	A:A	A:A	A:A	A:A	G:G	G:G	A:G	A:A	A:G	A:A	G:G	A:G	A:G	A:A	A:A	A:A	A:A	G:G	G:G	A:A	A:A	A:A	G:G	A:A	G:G	G:G	G:G	A:A	A:A	A:A	A:A	A:A	A:G	A:A	A:A	A:A	A:A	A:A	G:G	G:G	A:A	A:A	A:A	A:A	A:A	A:A	A:A	A:A
1_0982	A:A	A:A	A:A	A:A	A:A	G:G	A:A	A:A	A:A	A:A	A:A	A:A	A:A	A:A	A:A	A:A	A:A	G:G	G:G	G:G	G:G	G:G	G:G	A:A	A:A	A:A	A:A	A:A	A:A	A:A	A:A	A:A	G:G	A:A	G:G	G:G	G:G	G:G	G:G	G:G	A:A	G:G	A:A	A:A	A:A	G:G	G:G	G:G	A:A
1_0983	A:A	A:A	A:A	A:A	A:A	A:A	A:A	A:G	A:A	A:A	A:A	G:G	A:A	A:G	A:A	A:A	A:A	G:G	G:G	G:G	A:A	A:A	A:A	A:A	A:A	A:A	A:A	A:A	A:A	A:A	A:A	G:G	A:A	A:G	A:A	A:A	A:A	A:A	A:A	A:A	A:A	A:A	G:G	A:A	A:A	A:A	A:A	A:A	A:A
1_0984	A:A	G:G	A:A	?:?	A:A	G:G	A:A	A:G	A:A	A:A	A:A	A:A	A:A	A:A	A:A	A:A	A:A	G:G	G:G	G:G	G:G	G:G	G:G	A:A	A:A	A:A	A:A	A:A	G:G	A:A	A:A	A:A	G:G	A:A	G:G	G:G	G:G	G:G	G:G	G:G	A:A	G:G	G:G	A:A	A:A	G:G	G:G	?:?	G:G
1_0985	T:T	A:A	T:T	T:T	T:T	A:A	A:A	A:A	A:A	A:A	A:A	A:A	A:A	A:A	A:A	A:A	A:A	A:A	A:A	A:A	A:A	A:A	A:A	T:T	T:T	T:T	T:T	T:T	A:A	A:A	A:A	A:A	A:A	A:A	A:A	A:A	A:A	A:A	A:A	A:A	A:A	A:A	A:A	A:A	A:A	A:A	A:A	A:A	A:A
1_0986	A:A	A:A	A:A	A:A	A:A	A:A	A:A	A:G	A:A	A:A	G:G	A:A	A:A	A:G	A:A	G:G	G:G	A:A	A:A	A:A	A:A	A:A	A:A	A:A	A:A	A:A	A:A	A:A	A:A	A:A	G:G	A:A	A:A	A:A	A:A	A:A	A:A	A:A	A:A	A:A	A:A	A:A	A:A	A:A	A:A	A:A	A:A	A:A	G:G
1_0987	A:A	G:G	A:A	A:A	A:A	G:G	A:A	A:G	A:A	A:G	G:G	A:A	G:G	G:G	G:G	G:G	A:A	G:G	G:G	G:G	G:G	G:G	G:G	A:A	A:A	A:A	A:A	A:A	G:G	A:A	G:G	A:A	G:G	G:G	G:G	G:G	G:G	G:G	G:G	G:G	G:G	A:A	A:A	G:G	A:A	G:G	G:G	G:G	A:A
1_0988	?:?	A:A	A:A	A:A	A:A	A:A	?:?	?:?	?:?	?:?	?:?	?:?	?:?	?:?	?:?	?:?	A:A	A:A	A:A	A:A	?:?	?:?	A:A	A:A	A:A	A:A	A:A	A:A	A:A	?:?	?:?	A:A	A:A	?:?	A:A	?:?	A:A	A:A	A:A	A:A	A:A	A:A	A:A	A:A	A:A	A:A	A:A	A:A	A:A
1_0989	A:A	A:A	A:A	A:A	A:A	A:A	G:G	G:G	G:G	G:G	G:G	G:G	G:G	G:G	G:G	G:G	G:G	A:A	G:G	G:G	A:A	A:A	A:A	A:A	A:A	A:A	A:A	A:A	A:A	A:A	G:G	G:G	A:A	G:G	A:A	A:A	A:A	A:A	A:A	A:A	A:A	A:A	G:G	G:G	A:A	A:A	A:A	A:A	G:G
1_0990	A:A	A:A	A:A	A:A	A:A	A:A	A:A	A:T	T:T	T:T	T:T	T:T	A:T	A:T	T:T	T:T	A:A	A:A	T:T	T:T	A:A	A:A	A:A	T:T	A:A	T:T	T:T	T:T	A:A	A:A	A:A	A:A	A:A	A:T	A:A	A:A	A:A	A:A	A:A	A:A	A:A	A:A	T:T	A:A	A:A	A:A	A:A	A:A	T:T
1_0991	G:G	G:G	G:G	G:G	G:G	G:G	G:G	G:G	G:G	G:G	G:G	G:G	G:G	G:G	G:G	G:G	G:G	G:G	G:G	G:G	G:G	G:G	G:G	G:G	G:G	G:G	G:G	G:G	G:G	G:G	G:G	G:G	G:G	G:G	G:G	G:G	G:G	G:G	G:G	G:G	G:G	G:G	G:G	G:G	G:G	G:G	G:G	G:G	G:G
1_0992	C:C	C:C	C:C	C:C	C:C	C:C	G:G	G:G	C:C	G:G	G:G	C:C	C:C	G:G	G:G	G:G	C:C	C:C	C:C	C:C	C:C	C:C	C:C	C:C	C:C	C:C	C:C	C:C	C:C	C:C	G:G	G:G	C:C	C:G	C:C	C:C	C:C	C:C	C:C	C:C	C:C	C:C	G:G	G:G	C:C	C:C	C:C	C:C	G:G
1_0993	G:G	A:A	G:G	G:G	A:A	A:A	A:A	A:G	A:A	G:G	G:G	G:G	G:G	A:A	G:G	G:G	G:G	G:G	G:G	G:G	A:A	G:G	G:G	G:G	G:G	G:G	G:G	G:G	A:A	A:A	G:G	A:A	G:G	A:G	A:A	A:A	G:G	G:G	A:A	A:A	G:G	A:A	G:G	G:G	A:A	G:G	A:A	A:A	G:G
1_0994	A:A	A:A	A:A	G:G	A:A	A:A	G:G	A:G	A:A	A:G	A:A	A:A	A:G	A:G	G:G	A:G	A:A	A:A	A:A	A:A	A:A	A:A	A:A	A:A	A:A	A:A	A:A	A:A	A:A	A:A	G:G	A:A	A:A	A:G	A:A	A:A	A:A	A:A	A:A	A:A	A:A	A:A	G:G	A:A	A:A	A:A	A:A	A:A	G:G
1_0995	A:A	A:A	A:A	A:A	A:A	A:A	A:A	A:A	A:A	A:A	A:A	A:A	A:A	A:A	A:A	A:A	A:A	A:A	A:A	A:A	A:A	A:A	A:A	A:A	A:A	A:A	A:A	A:A	A:A	A:A	A:A	A:A	A:A	A:A	A:A	A:A	A:A	A:A	A:A	A:A	A:A	A:A	A:A	A:A	A:A	A:A	A:A	A:A	A:A
1_0996	G:G	G:G	G:G	G:G	G:G	A:A	G:G	G:G	G:G	G:G	G:G	G:G	G:G	A:G	G:G	G:G	A:A	G:G	G:G	G:G	A:A	A:A	A:A	G:G	G:G	G:G	G:G	G:G	A:A	A:A	A:A	G:G	A:A	A:G	A:A	A:A	A:A	A:A	A:A	A:A	A:A	A:A	A:A	G:G	A:A	A:A	A:A	A:A	G:G
1_0997	?:?	?:?	?:?	?:?	?:?	?:?	?:?	?:?	?:?	?:?	?:?	?:?	?:?	?:?	?:?	?:?	?:?	?:?	?:?	?:?	?:?	?:?	?:?	?:?	?:?	?:?	?:?	?:?	?:?	?:?	?:?	?:?	?:?	?:?	?:?	?:?	?:?	?:?	?:?	?:?	?:?	?:?	?:?	?:?	?:?	?:?	?:?	?:?	?:?
1_0998	T:T	A:A	T:T	T:T	T:T	A:A	T:T	A:A	T:T	T:T	A:A	T:T	A:T	A:T	A:A	A:A	T:T	A:A	A:A	A:A	A:A	A:A	A:A	T:T	T:T	T:T	T:T	T:T	A:A	A:A	A:A	A:A	A:A	A:T	A:A	A:A	A:A	A:A	A:A	A:A	A:A	A:A	A:A	A:A	A:A	T:T	A:A	A:A	A:A
1_0999	?:?	?:?	?:?	?:?	?:?	?:?	?:?	?:?	?:?	?:?	?:?	?:?	?:?	?:?	?:?	?:?	?:?	?:?	?:?	?:?	?:?	?:?	?:?	?:?	?:?	?:?	?:?	?:?	?:?	?:?	?:?	?:?	?:?	?:?	?:?	?:?	?:?	?:?	?:?	?:?	?:?	?:?	?:?	?:?	?:?	?:?	?:?	?:?	?:?
1_1000	A:A	A:A	A:A	A:A	A:A	A:A	A:A	A:A	A:A	A:A	A:A	A:A	A:A	A:A	A:A	A:A	A:A	A:A	A:A	A:A	A:A	A:A	A:A	A:A	A:A	A:A	A:A	A:A	A:A	A:A	A:A	A:A	A:A	A:A	A:A	A:A	A:A	A:A	A:A	A:A	A:A	A:A	A:A	A:A	A:A	A:A	A:A	A:A	A:A
1_1001	G:G	G:G	G:G	G:G	G:G	G:G	G:G	G:G	G:G	G:G	G:G	G:G	A:G	A:G	G:G	G:G	G:G	G:G	G:G	G:G	G:G	G:G	G:G	G:G	A:A	A:A	G:G	A:A	G:G	G:G	G:G	A:A	G:G	A:G	G:G	G:G	G:G	G:G	G:G	G:G	G:G	G:G	G:G	G:G	G:G	G:G	G:G	G:G	G:G
1_1002	A:A	A:A	A:A	A:A	A:A	A:A	A:A	A:A	A:A	A:A	A:A	A:A	A:A	A:A	A:A	A:A	A:A	A:A	A:A	A:A	A:A	A:A	A:A	A:A	A:A	A:A	A:A	A:A	A:A	A:A	A:A	A:A	A:A	A:A	A:A	A:A	A:A	A:A	A:A	A:A	A:A	A:A	A:A	A:A	A:A	A:A	A:A	A:A	A:A
1_1003	G:G	A:A	G:G	G:G	G:G	A:A	A:A	A:A	A:A	A:A	A:A	A:A	A:A	A:A	A:A	A:A	A:A	A:A	A:A	A:A	A:A	A:A	A:A	A:A	A:A	A:A	A:A	A:A	G:G	A:A	A:A	A:A	A:A	A:A	A:A	A:A	A:A	A:A	A:A	A:A	A:A	A:A	A:A	A:A	A:A	A:A	A:A	A:A	A:A
1_1004	T:T	T:T	T:T	T:T	T:T	T:T	T:T	T:T	T:T	T:T	T:T	T:T	T:T	T:T	T:T	T:T	T:T	T:T	T:T	T:T	T:T	T:T	T:T	T:T	T:T	T:T	T:T	T:T	T:T	T:T	T:T	T:T	T:T	T:T	T:T	T:T	T:T	T:T	T:T	T:T	T:T	T:T	T:T	A:A	T:T	T:T	T:T	?:?	T:T
1_1005	C:C	C:C	C:C	C:C	C:C	C:C	C:C	C:C	C:C	C:C	C:C	C:C	C:C	C:C	C:C	C:C	C:C	C:C	C:C	C:C	C:C	C:C	C:C	A:A	A:A	A:A	C:C	C:C	C:C	C:C	C:C	C:C	C:C	C:C	C:C	C:C	C:C	C:C	C:C	C:C	C:C	C:C	C:C	C:C	C:C	C:C	C:C	C:C	C:C
1_1006	A:A	A:A	A:A	A:A	A:A	A:A	C:C	A:C	C:C	A:A	A:A	C:C	C:C	A:C	A:A	A:A	C:C	C:C	C:C	C:C	A:A	A:A	A:A	C:C	C:C	A:A	A:A	A:A	A:A	A:A	C:C	A:A	A:A	A:C	A:A	A:A	A:A	A:A	A:A	A:A	A:A	A:A	A:A	C:C	A:A	A:A	A:A	A:A	A:A
1_1007	G:G	G:G	G:G	G:G	G:G	G:G	A:A	A:A	A:A	A:A	A:A	A:A	A:A	A:A	A:A	A:A	G:G	G:G	A:A	G:G	A:A	A:A	A:A	G:G	A:A	G:G	G:G	G:G	G:G	G:G	A:A	A:A	A:A	A:A	A:A	G:G	G:G	A:A	G:G	A:A	G:G	A:A	A:A	A:A	G:G	A:A	G:G	G:G	A:A
1_1008	C:C	C:C	C:C	C:C	C:C	C:C	G:G	G:G	G:G	G:G	G:G	?:?	G:G	G:G	G:G	G:G	C:C	C:C	C:C	C:C	C:C	C:C	C:C	C:C	C:C	C:C	C:C	C:C	C:C	C:C	C:C	G:G	C:C	G:G	C:C	C:C	C:C	C:C	C:C	C:C	C:C	C:C	G:G	C:C	C:C	C:C	C:C	C:C	G:G
1_1009	G:G	G:G	G:G	G:G	G:G	G:G	G:G	G:G	G:G	G:G	G:G	G:G	G:G	G:G	G:G	G:G	G:G	G:G	G:G	G:G	G:G	G:G	G:G	G:G	G:G	G:G	G:G	G:G	G:G	G:G	G:G	G:G	G:G	G:G	G:G	G:G	G:G	G:G	G:G	G:G	G:G	G:G	G:G	G:G	G:G	G:G	G:G	G:G	G:G
1_1010	G:G	G:G	G:G	G:G	G:G	G:G	G:G	G:G	G:G	G:G	G:G	G:G	G:G	G:G	G:G	G:G	G:G	G:G	G:G	G:G	G:G	G:G	G:G	G:G	G:G	G:G	G:G	G:G	G:G	G:G	G:G	G:G	G:G	G:G	G:G	G:G	G:G	G:G	G:G	G:G	G:G	G:G	G:G	G:G	G:G	G:G	G:G	G:G	G:G
1_1011	A:A	A:A	A:A	A:A	A:A	A:A	A:A	A:A	A:A	A:A	A:A	A:A	A:A	A:A	A:A	A:A	A:A	A:A	A:A	A:A	A:A	A:A	A:A	A:A	A:A	A:A	A:A	A:A	A:A	A:A	A:A	A:A	A:A	A:A	A:A	A:A	A:A	A:A	A:A	A:A	A:A	A:A	A:A	A:A	A:A	A:A	A:A	A:A	A:A
1_1012	G:G	A:A	G:G	G:G	G:G	A:A	A:A	A:A	A:A	A:A	A:A	A:A	A:A	A:A	A:A	A:A	A:A	A:A	A:A	A:A	A:A	A:A	A:A	A:A	A:A	A:A	A:A	A:A	A:A	A:A	A:A	A:A	A:A	A:A	A:A	A:A	A:A	A:A	A:A	A:A	A:A	A:A	A:A	A:A	A:A	A:A	A:A	A:A	A:A
1_1013	G:G	G:G	G:G	G:G	G:G	G:G	A:A	A:A	A:A	A:A	A:A	A:A	A:A	A:A	A:A	A:A	G:G	G:G	G:G	G:G	G:G	G:G	G:G	G:G	G:G	G:G	G:G	G:G	G:G	G:G	A:A	A:A	G:G	A:A	G:G	G:G	G:G	G:G	G:G	G:G	G:G	G:G	A:A	A:A	G:G	G:G	G:G	G:G	A:A
1_1014	C:C	C:C	C:C	C:C	C:C	C:C	G:G	G:G	G:G	G:G	G:G	?:?	G:G	G:G	G:G	G:G	G:G	C:C	C:C	C:C	C:C	?:?	?:?	G:G	G:G	C:C	G:G	G:G	C:C	C:C	?:?	?:?	C:C	G:G	C:C	C:C	C:C	C:C	C:C	C:C	C:C	C:C	G:G	G:G	C:C	C:C	C:C	C:C	G:G
1_1015	A:A	G:G	A:A	A:A	A:A	G:G	G:G	G:G	G:G	G:G	G:G	G:G	G:G	G:G	G:G	G:G	G:G	A:A	A:A	A:A	A:A	G:G	G:G	A:A	A:A	A:A	A:A	G:G	A:A	A:A	G:G	G:G	G:G	G:G	G:G	A:A	G:G	G:G	G:G	G:G	A:A	G:G	G:G	G:G	A:A	G:G	G:G	A:A	G:G
1_1016	C:C	G:G	G:G	C:C	C:C	C:C	G:G	C:G	G:G	C:C	C:C	C:C	C:C	C:G	C:C	C:G	G:G	C:C	?:?	C:C	C:C	C:C	C:C	C:C	?:?	?:?	?:?	?:?	G:G	C:C	G:G	G:G	C:C	C:C	C:C	C:C	G:G	C:C	C:C	C:C	C:C	C:C	G:G	G:G	C:C	C:C	C:C	C:C	G:G
1_1017	G:G	G:G	G:G	G:G	G:G	G:G	A:A	A:G	A:A	G:G	A:A	G:G	G:G	A:A	A:A	A:G	A:A	G:G	G:G	G:G	G:G	A:A	A:A	A:A	G:G	G:G	G:G	G:G	G:G	G:G	A:A	A:A	G:G	A:A	G:G	G:G	G:G	G:G	G:G	G:G	G:G	G:G	A:A	G:G	G:G	G:G	G:G	G:G	A:A
1_1018	A:A	A:A	A:A	C:C	A:A	A:A	A:A	A:C	A:A	C:C	C:C	A:A	C:C	A:A	C:C	C:C	C:C	A:A	A:A	A:A	A:A	A:A	A:A	A:A	A:A	A:A	A:A	A:A	A:A	A:A	C:C	C:C	A:A	A:C	A:A	A:A	A:A	A:A	A:A	A:A	A:A	A:A	C:C	A:A	A:A	A:A	A:A	A:A	C:C
1_1019	C:C	C:C	C:C	C:C	C:C	C:C	C:C	C:C	?:?	C:C	C:C	C:C	C:C	C:C	C:C	C:C	C:C	C:C	C:C	C:C	C:C	C:C	C:C	C:C	C:C	C:C	C:C	C:C	C:C	C:C	C:C	C:C	C:C	C:C	C:C	C:C	C:C	C:C	C:C	C:C	C:C	C:C	C:C	C:C	C:C	C:C	C:C	C:C	?:?
1_1020	G:G	G:G	G:G	G:G	G:G	G:G	G:G	A:G	G:G	A:A	A:A	G:G	A:A	A:G	A:A	A:A	?:?	G:G	?:?	A:A	G:G	G:G	G:G	A:A	G:G	G:G	G:G	G:G	G:G	G:G	G:G	A:A	G:G	A:G	G:G	G:G	G:G	G:G	G:G	G:G	G:G	G:G	A:A	G:G	G:G	G:G	G:G	G:G	A:A
1_1021	G:G	C:C	G:G	G:G	G:G	C:C	C:C	C:C	C:C	C:C	C:C	C:C	C:C	C:C	C:C	C:C	C:C	G:G	G:G	G:G	C:C	C:C	C:C	G:G	G:G	G:G	G:G	G:G	C:C	C:C	C:C	C:C	C:C	C:C	C:C	C:C	C:C	C:C	C:C	C:C	C:C	C:C	C:C	C:C	C:C	C:C	C:C	C:C	C:C
1_1022	A:A	A:A	A:A	A:A	A:A	A:A	G:G	G:G	G:G	G:G	G:G	G:G	G:G	G:G	G:G	G:G	G:G	A:A	A:A	A:A	A:A	A:A	A:A	G:G	G:G	G:G	G:G	G:G	A:A	A:A	G:G	G:G	A:A	G:G	A:A	A:A	A:A	A:A	A:A	A:A	A:A	A:A	G:G	G:G	A:A	A:A	A:A	A:A	G:G
1_1023	A:A	A:A	A:A	A:A	A:A	A:A	G:G	A:G	G:G	G:G	G:G	G:G	G:G	G:G	G:G	G:G	G:G	A:A	A:A	A:A	A:A	A:A	A:A	A:A	A:A	A:A	A:A	A:A	A:A	A:A	G:G	A:A	A:A	A:G	A:A	A:A	A:A	A:A	A:A	A:A	A:A	A:A	G:G	A:A	A:A	A:A	A:A	A:A	A:A
1_1024	G:G	G:G	G:G	G:G	G:G	G:G	G:G	A:G	G:G	G:G	G:G	G:G	A:A	G:G	G:G	G:G	G:G	G:G	G:G	G:G	G:G	G:G	G:G	G:G	G:G	G:G	G:G	G:G	G:G	G:G	G:G	G:G	G:G	A:G	G:G	G:G	G:G	G:G	G:G	G:G	G:G	G:G	G:G	G:G	G:G	G:G	G:G	G:G	A:A
1_1025	A:A	?:?	A:A	A:A	A:A	A:A	A:A	A:A	A:A	A:A	A:A	A:A	A:G	A:A	A:A	A:A	?:?	A:A	G:G	G:G	A:A	A:A	A:A	A:A	?:?	?:?	?:?	?:?	A:A	A:A	A:A	A:A	A:A	A:A	A:A	?:?	A:A	A:A	A:A	A:A	A:A	A:A	A:A	A:A	A:A	A:A	A:A	A:A	A:A
1_1026	A:A	C:C	A:A	A:A	A:A	A:A	C:C	A:C	A:A	A:A	A:A	A:A	A:A	A:A	A:A	A:A	A:A	A:A	A:A	A:A	A:A	A:A	A:A	C:C	C:C	C:C	C:C	C:C	C:C	A:A	A:A	A:A	A:A	A:A	A:A	A:A	A:A	A:A	A:A	A:A	C:C	A:A	A:A	A:A	A:A	A:A	A:A	A:A	A:A
1_1027	G:G	G:G	G:G	G:G	G:G	A:A	G:G	G:G	G:G	G:G	G:G	G:G	G:G	G:G	G:G	G:G	G:G	G:G	G:G	G:G	G:G	A:A	A:A	G:G	G:G	G:G	G:G	G:G	G:G	G:G	G:G	G:G	A:A	G:G	G:G	G:G	G:G	A:A	A:A	A:A	G:G	G:G	G:G	G:G	G:G	A:A	A:A	A:A	G:G
1_1028	G:G	?:?	G:G	G:G	G:G	G:G	G:G	A:G	G:G	A:A	A:A	G:G	A:A	A:G	G:G	A:A	A:A	G:G	?:?	G:G	G:G	G:G	G:G	A:A	A:A	?:?	?:?	?:?	G:G	G:G	G:G	G:G	G:G	A:G	G:G	G:G	G:G	G:G	G:G	G:G	G:G	G:G	G:G	G:G	G:G	G:G	G:G	G:G	G:G
1_1029	G:G	G:G	G:G	G:G	G:G	G:G	G:G	G:G	G:G	G:G	G:G	G:G	G:G	G:G	G:G	G:G	G:G	G:G	G:G	G:G	G:G	G:G	G:G	G:G	G:G	G:G	G:G	G:G	G:G	G:G	G:G	G:G	G:G	G:G	G:G	G:G	G:G	G:G	G:G	G:G	G:G	G:G	G:G	G:G	G:G	G:G	G:G	G:G	G:G
1_1030	G:G	G:G	G:G	G:G	G:G	G:G	G:G	G:G	G:G	G:G	G:G	G:G	G:G	G:G	G:G	G:G	G:G	G:G	G:G	G:G	G:G	G:G	G:G	G:G	G:G	G:G	G:G	G:G	G:G	G:G	G:G	G:G	G:G	G:G	G:G	G:G	G:G	G:G	G:G	G:G	G:G	G:G	G:G	G:G	G:G	G:G	G:G	G:G	G:G
1_1031	G:G	G:G	G:G	G:G	G:G	G:G	G:G	G:G	G:G	G:G	G:G	G:G	G:G	G:G	G:G	G:G	G:G	G:G	G:G	G:G	G:G	G:G	G:G	G:G	G:G	G:G	G:G	G:G	G:G	G:G	G:G	G:G	G:G	G:G	G:G	G:G	G:G	G:G	G:G	G:G	G:G	G:G	G:G	G:G	G:G	G:G	G:G	G:G	G:G
1_1032	C:C	C:C	C:C	C:C	C:C	C:C	C:C	C:C	C:C	C:C	C:C	C:C	C:C	C:C	C:C	C:C	C:C	C:C	C:C	C:C	C:C	C:C	C:C	C:C	C:C	C:C	C:C	C:C	C:C	C:C	C:C	C:C	C:C	C:C	C:C	C:C	C:C	C:C	C:C	C:C	C:C	C:C	C:C	C:C	C:C	C:C	C:C	C:C	C:C
1_1033	G:G	G:G	G:G	G:G	G:G	G:G	A:A	A:A	A:A	A:A	A:A	A:A	A:A	A:A	A:A	A:A	A:A	G:G	G:G	A:A	A:A	G:G	G:G	G:G	G:G	G:G	G:G	G:G	G:G	G:G	A:A	A:A	G:G	A:A	G:G	A:A	G:G	G:G	G:G	G:G	G:G	A:A	A:A	G:G	G:G	G:G	A:A	G:G	A:A
1_1034	G:G	G:G	G:G	G:G	G:G	A:A	G:G	G:G	G:G	G:G	G:G	G:G	G:G	G:G	G:G	G:G	G:G	G:G	G:G	G:G	G:G	G:G	G:G	G:G	G:G	A:A	A:A	A:A	G:G	G:G	G:G	G:G	G:G	G:G	A:A	G:G	G:G	G:G	A:G	G:G	G:G	A:A	G:G	G:G	G:G	G:G	A:A	G:G	G:G
1_1035	G:G	G:G	G:G	G:G	G:G	G:G	A:A	A:A	A:A	A:A	A:A	A:A	A:A	A:G	A:A	A:A	A:A	A:A	A:A	A:A	G:G	A:A	A:A	G:G	G:G	G:G	G:G	A:A	G:G	G:G	A:A	A:A	G:G	A:G	G:G	G:G	G:G	A:A	G:G	A:A	G:G	G:G	A:A	A:A	G:G	A:A	A:A	A:A	A:A
1_1036	?:?	?:?	?:?	?:?	?:?	?:?	?:?	?:?	?:?	?:?	?:?	?:?	?:?	?:?	?:?	?:?	?:?	?:?	?:?	?:?	?:?	?:?	?:?	?:?	?:?	?:?	?:?	?:?	?:?	?:?	?:?	?:?	?:?	?:?	?:?	?:?	?:?	?:?	?:?	?:?	?:?	?:?	?:?	?:?	?:?	?:?	?:?	?:?	?:?
1_1037	G:G	G:G	G:G	G:G	G:G	G:G	A:A	A:A	A:A	A:A	A:A	A:A	A:A	A:A	A:A	A:A	G:G	G:G	G:G	A:A	G:G	G:G	A:A	G:G	G:G	G:G	G:G	G:G	G:G	G:G	A:A	G:G	G:G	A:A	G:G	G:G	G:G	G:G	G:G	G:G	G:G	G:G	A:A	A:A	G:G	G:G	G:G	G:G	A:A
1_1038	G:G	G:G	G:G	G:G	G:G	A:A	A:A	G:G	A:A	A:G	G:G	A:A	G:G	A:G	A:A	G:G	G:G	G:G	G:G	A:A	A:A	G:G	G:G	G:G	G:G	G:G	G:G	G:G	G:G	G:G	A:A	A:A	G:G	A:G	A:A	G:G	G:G	G:G	A:A	A:A	G:G	G:G	G:G	G:G	G:G	G:G	A:A	G:G	G:G
1_1039	T:T	A:A	T:T	T:T	T:T	A:A	A:A	A:A	A:A	A:A	A:A	A:A	?:?	A:A	A:A	A:A	?:?	A:A	T:T	T:T	T:T	T:T	T:T	A:A	T:T	T:T	T:T	T:T	A:A	T:T	A:A	A:A	T:T	A:A	A:A	A:A	T:T	A:A	A:A	A:A	T:T	T:T	A:A	?:?	T:T	A:A	A:A	T:T	?:?
1_1040	A:A	A:A	A:A	A:A	A:A	A:A	A:A	A:A	A:A	A:A	A:A	A:A	A:A	A:A	A:A	A:A	A:A	A:A	A:A	A:A	A:A	A:A	A:A	A:A	A:A	A:A	A:A	A:A	A:A	A:A	A:A	A:A	A:A	A:A	A:A	A:A	A:A	A:A	A:A	A:A	A:A	A:A	A:A	A:A	A:A	A:A	A:A	A:A	A:A
1_1041	T:T	T:T	T:T	T:T	T:T	T:T	T:T	T:T	T:T	T:T	T:T	T:T	T:T	T:T	T:T	T:T	T:T	T:T	T:T	T:T	T:T	T:T	T:T	T:T	T:T	T:T	T:T	T:T	T:T	T:T	T:T	T:T	T:T	T:T	T:T	T:T	T:T	T:T	A:A	T:T	T:T	T:T	T:T	T:T	T:T	T:T	T:T	T:T	T:T
1_1042	G:G	?:?	G:G	G:G	G:G	G:G	G:G	G:G	G:G	G:G	G:G	G:G	G:G	G:G	G:G	G:G	?:?	G:G	?:?	A:A	A:A	A:A	A:A	G:G	?:?	?:?	?:?	?:?	A:A	G:G	G:G	G:G	G:G	A:G	G:G	G:G	G:G	G:G	G:G	G:G	G:G	G:G	G:G	G:G	G:G	G:G	G:G	G:G	G:G
1_1043	C:C	A:A	C:C	C:C	C:C	A:A	A:A	A:A	A:A	A:A	A:A	A:A	A:A	A:A	A:A	A:A	A:A	A:A	A:A	A:A	A:A	A:A	A:A	A:A	A:A	A:A	A:A	A:A	A:A	A:A	A:A	A:A	A:A	A:A	A:A	A:A	A:A	A:A	A:A	A:A	A:A	C:C	A:A	A:A	A:A	C:C	A:A	A:A	A:A
1_1044	A:A	A:A	A:A	A:A	A:A	A:A	A:A	A:A	A:A	A:A	A:A	A:A	A:A	A:A	A:A	A:A	A:A	A:A	A:A	A:A	A:A	A:A	A:A	A:A	A:A	A:A	A:A	A:A	A:A	A:A	A:A	A:A	A:A	A:A	A:A	A:A	A:A	A:A	A:A	A:A	A:A	A:A	A:A	A:A	A:A	A:A	A:A	A:A	A:A
1_1045	?:?	?:?	?:?	?:?	?:?	?:?	?:?	?:?	?:?	?:?	?:?	?:?	?:?	?:?	?:?	?:?	?:?	?:?	?:?	?:?	?:?	?:?	?:?	?:?	?:?	?:?	?:?	?:?	?:?	?:?	?:?	?:?	?:?	?:?	?:?	?:?	?:?	?:?	?:?	?:?	?:?	?:?	?:?	?:?	?:?	?:?	?:?	?:?	?:?
1_1046	A:A	A:A	A:A	A:A	A:A	A:A	A:A	A:A	A:A	A:A	A:A	A:A	A:A	A:A	A:A	A:A	A:A	A:A	A:A	A:A	A:A	A:A	A:A	A:A	A:A	A:A	A:A	A:A	A:A	A:A	A:A	A:A	A:A	A:A	A:A	A:A	A:A	A:A	A:A	A:A	A:A	A:A	A:A	A:A	A:A	A:A	A:A	A:A	A:A
1_1047	?:?	?:?	?:?	?:?	?:?	?:?	A:A	A:A	A:A	A:A	A:A	A:A	A:A	A:A	A:A	A:A	A:A	?:?	A:A	A:A	?:?	?:?	?:?	?:?	?:?	A:A	A:A	A:A	?:?	?:?	A:A	A:A	?:?	?:?	?:?	?:?	?:?	?:?	?:?	?:?	?:?	?:?	A:A	A:A	?:?	?:?	?:?	?:?	A:A
1_1048	T:T	T:T	T:T	A:A	T:T	T:T	A:A	A:A	A:A	A:A	A:A	A:A	A:A	A:A	A:A	A:A	T:T	T:T	T:T	T:T	T:T	T:T	T:T	A:A	A:A	A:A	A:A	A:A	T:T	T:T	A:A	A:A	T:T	A:A	T:T	T:T	T:T	T:T	T:T	T:T	T:T	T:T	A:A	A:A	T:T	T:T	T:T	T:T	A:A
1_1049	G:G	A:A	G:G	A:A	G:G	A:A	A:A	A:A	A:A	A:A	A:A	A:A	A:A	A:A	A:A	A:A	A:A	A:A	A:A	A:A	A:A	A:A	A:A	G:G	A:A	G:G	G:G	G:G	A:A	A:A	A:A	A:A	A:A	A:A	A:A	A:A	A:A	A:A	A:A	A:A	A:A	A:A	A:A	A:A	A:A	A:A	A:A	A:A	A:A
1_1050	A:A	A:A	A:A	A:A	A:A	A:A	A:A	A:A	A:A	A:A	A:A	A:A	A:A	A:A	A:A	A:A	A:A	A:A	A:A	A:A	A:A	A:A	A:A	A:A	A:A	A:A	A:A	A:A	A:A	A:A	A:A	A:A	A:A	A:A	A:A	A:A	A:A	A:A	A:A	A:A	A:A	A:A	A:A	A:A	A:A	A:A	A:A	A:A	A:A
1_1051	A:A	A:A	A:A	A:A	A:A	A:A	A:A	A:A	A:A	A:A	A:A	A:A	A:A	A:A	A:A	A:A	A:A	A:A	A:A	A:A	A:A	A:A	A:A	A:A	A:A	A:A	A:A	A:A	A:A	A:A	A:A	A:A	A:A	A:A	A:A	A:A	A:A	A:A	A:A	A:A	A:A	A:A	A:A	A:A	A:A	A:A	A:A	A:A	A:A
1_1052	A:A	A:A	A:A	T:T	A:A	A:A	T:T	T:T	A:A	T:T	T:T	T:T	T:T	T:T	A:A	T:T	T:T	A:A	A:A	A:A	A:A	A:A	A:A	A:A	A:A	A:A	A:A	A:A	A:A	A:A	T:T	T:T	A:A	A:A	A:A	A:A	A:A	A:A	A:A	A:A	A:A	A:A	A:A	T:T	A:A	A:A	A:A	A:A	A:A
1_1053	?:?	?:?	?:?	?:?	?:?	?:?	?:?	?:?	?:?	?:?	?:?	?:?	?:?	?:?	?:?	?:?	?:?	?:?	?:?	?:?	?:?	?:?	?:?	?:?	?:?	?:?	?:?	?:?	?:?	?:?	?:?	?:?	?:?	?:?	?:?	?:?	?:?	?:?	?:?	?:?	?:?	?:?	?:?	?:?	?:?	?:?	?:?	?:?	?:?
1_1054	?:?	?:?	?:?	?:?	?:?	?:?	?:?	?:?	?:?	?:?	?:?	?:?	?:?	?:?	?:?	?:?	?:?	?:?	?:?	?:?	?:?	?:?	?:?	?:?	?:?	?:?	?:?	?:?	?:?	?:?	?:?	?:?	?:?	?:?	?:?	?:?	?:?	?:?	?:?	?:?	?:?	?:?	?:?	?:?	?:?	?:?	?:?	?:?	?:?
1_1055	?:?	?:?	?:?	?:?	?:?	?:?	?:?	?:?	?:?	?:?	?:?	?:?	?:?	?:?	?:?	?:?	?:?	?:?	?:?	?:?	?:?	?:?	?:?	?:?	?:?	?:?	?:?	?:?	?:?	?:?	?:?	?:?	?:?	?:?	?:?	?:?	?:?	?:?	?:?	?:?	?:?	?:?	?:?	?:?	?:?	?:?	?:?	?:?	?:?
1_1056	C:C	C:C	C:C	C:C	C:C	C:C	G:G	G:G	G:G	G:G	G:G	G:G	G:G	G:G	G:G	G:G	C:C	C:C	C:C	C:C	C:C	C:C	C:C	C:C	C:C	C:C	C:C	C:C	C:C	C:C	G:G	G:G	C:C	G:G	C:C	C:C	C:C	C:C	C:C	C:C	C:C	G:G	G:G	G:G	C:C	G:G	C:C	C:C	G:G
1_1057	G:G	G:G	G:G	G:G	G:G	C:C	C:C	C:C	C:C	C:C	C:C	C:C	C:C	C:C	C:C	C:C	C:C	C:C	C:C	C:C	C:C	C:C	C:C	G:G	G:G	G:G	G:G	C:C	G:G	G:G	C:C	C:C	C:C	C:C	C:C	G:G	C:C	C:C	C:C	C:C	G:G	C:C	C:C	C:C	G:G	C:C	C:C	C:C	C:C
1_1058	?:?	?:?	?:?	?:?	?:?	?:?	?:?	?:?	?:?	?:?	?:?	?:?	?:?	?:?	?:?	?:?	?:?	?:?	?:?	?:?	?:?	?:?	?:?	?:?	?:?	?:?	?:?	?:?	?:?	?:?	?:?	?:?	?:?	?:?	?:?	?:?	?:?	?:?	?:?	?:?	?:?	?:?	?:?	?:?	?:?	?:?	?:?	?:?	?:?
1_1059	T:T	T:T	T:T	A:A	T:T	T:T	A:A	A:A	A:A	A:A	A:A	A:A	A:A	T:T	A:A	A:A	T:T	T:T	T:T	T:T	T:T	T:T	T:T	T:T	T:T	A:A	A:A	A:A	T:T	T:T	A:A	T:T	T:T	A:T	T:T	T:T	T:T	T:T	T:T	T:T	T:T	T:T	A:A	A:A	T:T	T:T	T:T	T:T	A:A
1_1060	A:A	A:A	A:A	A:A	A:A	A:A	G:G	G:G	A:A	G:G	G:G	G:G	G:G	G:G	G:G	G:G	G:G	G:G	G:G	G:G	A:A	G:G	G:G	A:A	A:A	A:A	A:A	G:G	A:A	A:A	G:G	G:G	A:A	G:G	A:A	A:A	A:A	A:A	A:A	A:A	A:A	A:A	G:G	A:A	A:A	A:A	A:A	A:A	G:G
1_1061	A:A	A:A	A:A	C:C	A:A	A:A	C:C	C:C	C:C	C:C	C:C	C:C	C:C	C:C	C:C	C:C	A:A	A:A	A:A	A:A	A:A	A:A	A:A	C:C	C:C	C:C	C:C	C:C	A:A	A:A	C:C	C:C	A:A	C:C	A:A	A:A	A:A	A:A	A:A	A:A	A:A	A:A	C:C	C:C	A:A	A:A	A:A	A:A	C:C
1_1062	C:C	C:C	C:C	A:A	C:C	C:C	A:A	A:C	C:C	C:C	C:C	A:A	A:C	A:C	C:C	C:C	A:A	C:C	A:A	A:A	C:C	C:C	C:C	C:C	C:C	C:C	C:C	C:C	C:C	C:C	C:C	A:A	C:C	A:C	C:C	C:C	C:C	C:C	C:C	C:C	C:C	C:C	A:A	C:C	C:C	C:C	C:C	C:C	A:A
1_1063	?:?	T:T	T:T	T:T	T:T	T:T	A:A	A:A	A:A	A:A	A:A	A:A	A:A	A:A	A:A	A:A	A:A	A:A	A:A	T:T	T:T	T:T	T:T	T:T	T:T	T:T	T:T	T:T	T:T	T:T	A:A	A:A	T:T	A:A	T:T	T:T	T:T	T:T	T:T	T:T	T:T	T:T	A:A	A:A	T:T	T:T	T:T	T:T	A:A
1_1064	A:A	A:A	A:A	A:A	A:A	A:A	A:A	A:A	A:A	A:A	A:A	A:A	A:A	A:A	A:A	A:A	A:A	A:A	A:A	A:A	A:A	A:A	A:A	A:A	A:A	A:A	A:A	A:A	A:A	A:A	A:A	A:A	A:A	A:A	A:A	A:A	A:A	A:A	A:A	A:A	A:A	A:A	A:A	A:A	A:A	A:A	A:A	A:A	A:A
1_1065	A:A	?:?	A:A	A:A	A:A	A:A	G:G	G:G	G:G	G:G	G:G	G:G	G:G	G:G	G:G	G:G	?:?	G:G	?:?	G:G	A:A	G:G	G:G	G:G	?:?	?:?	?:?	?:?	G:G	G:G	G:G	G:G	G:G	G:G	A:G	A:A	A:A	G:G	A:A	A:A	A:A	A:A	G:G	G:G	G:G	A:A	A:A	A:A	G:G
1_1066	G:G	G:G	G:G	G:G	G:G	G:G	G:G	G:G	G:G	G:G	G:G	G:G	G:G	G:G	G:G	G:G	G:G	G:G	G:G	G:G	G:G	G:G	G:G	G:G	G:G	G:G	G:G	G:G	G:G	G:G	G:G	G:G	G:G	G:G	G:G	G:G	G:G	G:G	G:G	G:G	G:G	G:G	G:G	G:G	G:G	G:G	G:G	G:G	G:G
1_1067	G:G	G:G	G:G	G:G	G:G	G:G	A:A	A:A	A:A	A:A	A:A	A:A	A:A	A:A	A:A	A:A	A:A	G:G	G:G	G:G	G:G	G:G	G:G	G:G	G:G	G:G	G:G	G:G	G:G	G:G	A:A	A:A	G:G	A:A	G:G	G:G	G:G	G:G	G:G	G:G	G:G	G:G	A:A	A:A	G:G	G:G	G:G	G:G	A:A
1_1068	A:A	A:A	A:A	A:A	A:A	A:A	A:A	A:A	A:A	A:A	A:A	A:A	A:A	A:A	A:A	A:A	A:A	A:A	A:A	A:A	A:A	A:A	A:A	A:A	A:A	A:A	A:A	A:A	A:A	A:A	A:A	A:A	A:A	A:A	A:A	A:A	A:A	A:A	A:A	A:A	A:A	A:A	A:A	A:A	A:A	A:A	A:A	A:A	A:A
1_1069	G:G	G:G	A:A	G:G	G:G	G:G	A:G	G:G	G:G	G:G	A:A	A:A	G:G	A:A	A:A	A:G	A:A	G:G	G:G	G:G	A:A	G:G	G:G	A:A	A:A	A:A	A:A	A:A	G:G	G:G	A:A	A:A	G:G	A:G	G:G	G:G	G:G	G:G	G:G	G:G	G:G	G:G	A:A	A:A	G:G	G:G	G:G	G:G	G:G
1_1070	G:G	G:G	G:G	G:G	G:G	G:G	G:G	G:G	G:G	G:G	G:G	G:G	G:G	G:G	G:G	G:G	G:G	G:G	G:G	G:G	G:G	G:G	G:G	G:G	G:G	G:G	G:G	G:G	G:G	G:G	G:G	G:G	G:G	G:G	G:G	G:G	G:G	G:G	G:G	G:G	G:G	G:G	G:G	G:G	G:G	G:G	G:G	G:G	G:G
1_1071	C:C	C:C	C:C	C:C	C:C	C:C	C:C	C:C	C:C	C:C	C:C	C:C	C:C	C:C	C:C	C:C	C:C	C:C	C:C	C:C	C:C	C:C	C:C	C:C	C:C	C:C	C:C	C:C	C:C	C:C	C:C	C:C	C:C	C:C	C:C	C:C	C:C	C:C	C:C	C:C	C:C	C:C	C:C	C:C	C:C	C:C	C:C	C:C	C:C
1_1072	A:A	G:G	G:G	A:A	G:G	G:G	A:A	A:A	A:A	A:A	A:A	A:A	A:A	A:A	A:A	A:A	G:G	G:G	A:A	A:A	G:G	A:A	A:A	A:A	G:G	A:A	A:A	A:A	G:G	G:G	A:A	A:A	G:G	A:A	G:G	A:A	A:A	A:A	A:A	A:A	G:G	A:A	A:A	A:A	G:G	A:A	G:G	G:G	A:A
1_1073	A:A	G:G	A:A	A:A	A:A	G:G	A:A	A:A	A:A	A:A	A:A	A:A	A:A	A:A	A:A	A:A	?:?	A:A	?:?	G:G	G:G	A:A	A:A	A:A	?:?	?:?	G:G	G:G	G:G	G:G	A:A	A:A	A:A	A:A	G:G	A:A	A:A	A:A	G:G	A:A	G:G	G:G	A:A	A:A	G:G	G:G	G:G	A:A	A:A
1_1074	A:A	A:A	A:A	A:A	A:A	A:A	A:A	A:A	A:A	A:A	A:A	A:A	A:A	A:A	A:A	A:A	A:A	A:A	A:A	A:A	A:A	A:A	A:A	A:A	A:A	A:A	A:A	A:A	A:A	A:A	A:A	A:A	A:A	A:A	A:A	A:A	A:A	A:A	A:A	A:A	A:A	A:A	A:A	A:A	A:A	A:A	A:A	A:A	A:A
1_1075	G:G	?:?	G:G	G:G	G:G	A:A	A:A	A:A	A:A	A:A	A:A	A:A	A:A	A:A	A:A	A:A	?:?	G:G	G:G	G:G	G:G	G:G	G:G	G:G	A:A	G:G	G:G	G:G	A:A	A:A	A:A	A:A	G:G	A:A	A:A	G:G	G:G	G:G	A:A	A:A	G:G	G:G	A:A	A:A	A:A	G:G	A:A	A:A	A:A
1_1076	G:G	G:G	G:G	G:G	G:G	G:G	G:G	G:G	G:G	G:G	G:G	G:G	G:G	G:G	G:G	G:G	G:G	?:?	G:G	G:G	?:?	G:G	G:G	G:G	G:G	G:G	G:G	G:G	?:?	?:?	G:G	G:G	?:?	G:G	?:?	G:G	?:?	?:?	?:?	G:G	A:A	?:?	G:G	G:G	?:?	G:G	?:?	G:G	G:G
1_1077	A:A	C:C	C:C	C:C	A:A	C:C	C:C	A:C	C:C	A:A	C:C	C:C	A:C	A:C	C:C	A:C	C:C	C:C	C:C	C:C	C:C	C:C	C:C	C:C	C:C	C:C	C:C	C:C	C:C	C:C	C:C	C:C	C:C	C:C	C:C	C:C	C:C	C:C	C:C	C:C	C:C	C:C	C:C	A:A	C:C	C:C	C:C	C:C	C:C
1_1078	G:G	G:G	G:G	G:G	G:G	G:G	G:G	G:G	G:G	G:G	G:G	G:G	G:G	G:G	G:G	G:G	G:G	G:G	G:G	G:G	G:G	G:G	G:G	G:G	G:G	G:G	G:G	G:G	G:G	G:G	G:G	G:G	G:G	G:G	G:G	G:G	G:G	G:G	G:G	G:G	G:G	G:G	G:G	G:G	G:G	G:G	G:G	G:G	G:G
1_1079	A:A	A:A	A:A	A:A	A:A	A:A	A:A	?:?	A:A	A:A	A:A	A:A	A:A	A:A	A:A	A:A	A:A	A:A	A:A	A:A	A:A	A:A	A:A	A:A	A:A	A:A	A:A	A:A	A:A	A:A	A:A	A:A	A:A	A:G	A:A	A:A	A:A	A:A	A:A	A:A	A:A	A:A	A:A	A:A	A:A	A:A	A:A	A:A	A:A
1_1080	C:C	C:C	A:A	A:A	C:C	C:C	A:A	A:C	A:A	A:A	C:C	C:C	A:A	A:A	C:C	A:C	C:C	C:C	C:C	C:C	C:C	C:C	C:C	A:A	C:C	A:A	A:A	A:A	C:C	C:C	C:C	A:A	C:C	A:C	C:C	C:C	C:C	C:C	C:C	C:C	C:C	C:C	C:C	C:C	C:C	C:C	C:C	C:C	C:C
1_1081	T:T	T:T	T:T	T:T	T:T	T:T	A:A	A:A	A:A	A:T	T:T	T:T	T:T	A:A	T:T	A:T	T:T	T:T	T:T	T:T	T:T	A:A	A:A	A:A	A:A	A:A	A:A	A:A	T:T	T:T	A:A	A:A	T:T	A:T	T:T	T:T	T:T	T:T	T:T	T:T	T:T	T:T	A:A	T:T	T:T	T:T	T:T	T:T	A:A
1_1082	A:A	G:G	A:A	A:A	G:G	G:G	G:G	G:G	A:A	G:G	G:G	A:A	G:G	G:G	G:G	G:G	G:G	G:G	G:G	A:A	G:G	G:G	G:G	A:A	G:G	A:A	A:A	A:A	G:G	G:G	A:A	G:G	G:G	A:G	G:G	G:G	G:G	G:G	G:G	G:G	G:G	G:G	G:G	A:A	G:G	G:G	G:G	G:G	A:A
1_1083	A:A	A:A	A:A	A:A	A:A	A:A	A:A	A:A	A:A	A:A	A:A	A:A	A:A	A:A	A:A	A:A	A:A	A:A	A:A	A:A	A:A	A:A	A:A	A:A	A:A	A:A	A:A	A:A	A:A	A:A	A:A	A:A	A:A	A:A	A:A	A:A	A:A	A:A	A:A	A:A	A:A	A:A	A:A	A:A	A:A	A:A	A:A	A:A	A:A
1_1084	?:?	?:?	?:?	?:?	?:?	?:?	?:?	?:?	?:?	?:?	?:?	?:?	?:?	?:?	?:?	?:?	?:?	?:?	?:?	?:?	?:?	?:?	?:?	?:?	?:?	?:?	?:?	?:?	?:?	?:?	?:?	?:?	?:?	?:?	?:?	?:?	?:?	?:?	?:?	?:?	?:?	?:?	?:?	?:?	?:?	?:?	?:?	?:?	?:?
1_1085	G:G	G:G	G:G	G:G	G:G	G:G	G:G	G:G	G:G	G:G	G:G	G:G	G:G	G:G	A:A	G:G	G:G	G:G	G:G	G:G	G:G	G:G	G:G	G:G	G:G	G:G	G:G	G:G	G:G	G:G	G:G	G:G	G:G	G:G	G:G	G:G	G:G	G:G	G:G	G:G	G:G	G:G	G:G	G:G	G:G	G:G	G:G	G:G	G:G
1_1086	A:A	?:?	A:A	T:T	A:A	T:T	T:T	T:T	T:T	T:T	T:T	T:T	T:T	T:T	T:T	T:T	?:?	T:T	?:?	T:T	T:T	T:T	T:T	T:T	A:A	A:A	?:?	A:A	T:T	T:T	T:T	T:T	T:T	T:T	T:T	T:T	A:A	T:T	T:T	T:T	T:T	A:A	T:T	T:T	T:T	T:T	T:T	?:?	T:T
1_1087	A:A	G:G	A:A	A:A	A:A	G:G	G:G	G:G	A:A	A:A	G:G	G:G	G:G	G:G	G:G	G:G	G:G	G:G	G:G	G:G	G:G	G:G	G:G	A:A	A:A	A:A	A:A	A:A	G:G	A:A	G:G	G:G	G:G	G:G	G:G	G:G	G:G	A:A	G:G	G:G	A:A	A:A	G:G	A:A	A:A	A:A	G:G	G:G	G:G
1_1088	C:C	C:C	C:C	C:C	C:C	C:C	C:C	C:C	C:C	A:A	A:A	C:C	C:C	C:C	C:C	A:C	C:C	C:C	C:C	C:C	C:C	C:C	C:C	C:C	C:C	A:A	C:C	A:A	C:C	C:C	C:C	C:C	C:C	C:C	C:C	C:C	C:C	C:C	C:C	C:C	C:C	C:C	C:C	C:C	C:C	C:C	C:C	C:C	C:C
1_1089	C:C	G:G	C:C	C:C	G:G	G:G	G:G	G:G	G:G	G:G	G:G	C:C	C:G	G:G	G:G	G:G	C:C	G:G	G:G	G:G	G:G	G:G	G:G	G:G	G:G	G:G	G:G	G:G	G:G	G:G	G:G	C:C	G:G	G:G	G:G	G:G	G:G	G:G	G:G	G:G	G:G	G:G	C:C	C:C	G:G	G:G	G:G	G:G	C:C
1_1090	G:G	G:G	G:G	G:G	G:G	G:G	A:A	G:G	A:A	G:G	G:G	A:A	G:G	A:G	G:G	G:G	G:G	G:G	G:G	G:G	G:G	G:G	G:G	G:G	G:G	G:G	G:G	G:G	G:G	G:G	A:A	G:G	G:G	A:G	G:G	G:G	G:G	G:G	G:G	G:G	G:G	G:G	G:G	G:G	G:G	G:G	G:G	G:G	G:G
1_1091	?:?	?:?	?:?	?:?	?:?	?:?	?:?	?:?	?:?	?:?	?:?	?:?	?:?	?:?	?:?	?:?	?:?	?:?	?:?	?:?	?:?	?:?	?:?	?:?	?:?	?:?	?:?	?:?	?:?	?:?	?:?	?:?	?:?	?:?	?:?	?:?	?:?	?:?	?:?	?:?	?:?	?:?	?:?	?:?	?:?	?:?	?:?	?:?	?:?
1_1092	A:A	A:A	A:A	A:A	A:A	A:A	G:G	G:G	G:G	G:G	G:G	G:G	G:G	G:G	G:G	G:G	A:A	A:A	A:A	G:G	A:A	A:A	A:A	G:G	?:?	G:G	?:?	G:G	A:A	A:A	G:G	G:G	A:A	G:G	A:A	A:A	A:A	A:A	A:A	A:A	A:A	A:A	G:G	G:G	A:A	A:A	A:A	A:A	G:G
1_1093	A:A	A:A	A:A	A:A	A:A	A:A	A:A	A:G	G:G	G:G	A:A	A:A	G:G	A:G	A:A	A:G	G:G	A:A	A:A	A:A	A:A	A:A	A:A	G:G	?:?	?:?	G:G	G:G	G:G	A:A	G:G	G:G	A:A	G:G	A:A	A:A	A:A	A:A	A:A	A:A	A:A	A:A	A:A	A:A	A:A	A:A	A:A	A:A	A:A
1_1094	G:G	?:?	G:G	G:G	G:G	G:G	C:C	C:G	G:G	G:G	G:G	G:G	G:G	C:G	G:G	G:G	C:C	G:G	?:?	G:G	G:G	G:G	G:G	G:G	?:?	?:?	?:?	?:?	G:G	G:G	G:G	G:G	G:G	C:G	G:G	G:G	G:G	G:G	G:G	G:G	G:G	G:G	G:G	C:C	G:G	G:G	G:G	G:G	G:G
1_1095	C:C	A:A	C:C	C:C	C:C	A:A	A:A	A:A	A:A	A:A	C:C	A:A	A:C	A:C	C:C	A:C	A:A	C:C	A:A	A:A	A:A	A:A	A:A	C:C	?:?	?:?	?:?	?:?	A:A	A:A	A:A	C:C	A:A	C:C	A:A	A:A	A:A	A:A	A:A	C:C	A:A	A:A	A:A	C:C	A:A	A:A	A:A	A:A	A:A
1_1096	G:G	G:G	G:G	A:A	G:G	G:G	G:G	G:G	G:G	G:G	A:A	A:A	A:G	A:A	G:G	A:G	G:G	G:G	G:G	A:A	A:A	G:G	G:G	G:G	G:G	G:G	G:G	G:G	G:G	A:A	G:G	A:A	G:G	A:G	G:G	A:A	G:G	G:G	A:A	A:A	G:G	G:G	G:G	G:G	A:A	G:G	G:G	A:A	G:G
1_1097	G:G	G:G	G:G	A:A	G:G	G:G	G:G	G:G	A:A	G:G	G:G	A:A	G:G	G:G	G:G	G:G	G:G	G:G	G:G	G:G	G:G	G:G	G:G	G:G	G:G	?:?	?:?	G:G	G:G	G:G	G:G	G:G	G:G	A:G	G:G	G:G	G:G	G:G	G:G	G:G	G:G	G:G	G:G	G:G	G:G	G:G	G:G	G:G	A:A
1_1098	A:A	C:C	A:A	A:A	A:A	C:C	A:A	A:A	A:A	A:A	A:A	A:A	A:A	A:A	A:A	A:A	A:A	C:C	A:A	A:A	C:C	A:A	A:A	A:A	A:A	A:A	A:A	A:A	C:C	A:A	A:A	A:A	C:C	A:A	A:A	A:A	C:C	A:A	C:C	C:C	A:A	A:A	A:A	A:A	A:A	A:A	C:C	A:A	A:A
1_1099	G:G	G:G	G:G	G:G	G:G	G:G	A:A	A:A	G:G	A:G	A:A	A:A	A:G	A:G	A:A	A:A	G:G	G:G	A:A	G:G	G:G	G:G	G:G	G:G	G:G	G:G	G:G	G:G	G:G	G:G	G:G	A:A	G:G	A:G	G:G	G:G	G:G	G:G	G:G	G:G	G:G	G:G	A:A	G:G	G:G	G:G	G:G	G:G	A:A
1_1100	C:C	C:C	C:C	C:C	C:C	C:C	C:C	C:C	C:C	C:C	C:C	C:C	C:C	C:C	C:C	C:C	C:C	C:C	C:C	C:C	C:C	C:C	C:C	C:C	C:C	C:C	C:C	C:C	C:C	C:C	C:C	C:C	C:C	C:C	C:C	C:C	C:C	C:C	C:C	C:C	C:C	C:C	C:C	C:C	C:C	C:C	C:C	C:C	C:C
1_1101	G:G	G:G	G:G	G:G	G:G	G:G	C:C	C:C	G:G	C:C	C:C	C:C	C:G	C:G	C:C	C:C	?:?	G:G	C:C	G:G	C:C	G:G	G:G	G:G	?:?	?:?	?:?	G:G	G:G	G:G	G:G	C:C	G:G	C:G	G:G	G:G	G:G	G:G	G:G	G:G	G:G	G:G	C:C	C:C	G:G	G:G	G:G	G:G	C:C
1_1102	G:G	G:G	G:G	G:G	G:G	G:G	G:G	G:G	G:G	G:G	G:G	G:G	G:G	G:G	G:G	G:G	G:G	G:G	G:G	G:G	G:G	G:G	G:G	G:G	G:G	G:G	G:G	G:G	G:G	G:G	G:G	G:G	G:G	G:G	G:G	G:G	G:G	G:G	G:G	G:G	G:G	G:G	G:G	G:G	G:G	G:G	G:G	G:G	G:G
1_1103	C:C	G:G	C:C	C:C	G:G	G:G	C:C	C:G	G:G	C:C	G:G	C:C	C:C	C:G	G:G	C:G	G:G	C:C	C:C	C:C	C:C	C:C	C:C	G:G	C:C	G:G	G:G	G:G	G:G	G:G	C:C	C:C	G:G	C:G	C:G	G:G	G:G	C:C	C:G	C:C	G:G	G:G	C:C	C:C	G:G	G:G	G:G	G:G	C:C
1_1104	A:A	A:A	A:A	A:A	A:A	A:A	A:A	A:A	A:A	A:A	A:A	A:A	A:A	A:A	A:A	A:A	A:A	A:A	A:A	A:A	A:A	A:A	A:A	A:A	A:A	A:A	A:A	A:A	A:A	A:A	A:A	A:A	A:A	A:A	A:A	A:A	A:A	A:A	A:A	A:A	A:A	A:A	A:A	A:A	A:A	A:A	A:A	A:A	A:A
1_1105	A:A	G:G	A:A	A:A	A:A	G:G	A:G	G:G	A:A	A:A	A:A	G:G	A:A	A:G	A:A	A:A	G:G	G:G	G:G	G:G	A:A	G:G	G:G	G:G	G:G	A:A	A:A	A:A	G:G	G:G	G:G	A:A	G:G	G:G	G:G	G:G	G:G	G:G	G:G	G:G	G:G	G:G	A:A	G:G	G:G	A:A	G:G	G:G	G:G
1_1106	A:A	A:A	A:A	A:A	A:A	A:A	A:C	C:C	A:A	A:A	A:A	A:A	A:C	A:C	A:A	A:A	C:C	A:A	A:A	A:A	A:A	A:A	A:A	C:C	C:C	C:C	C:C	A:A	A:A	A:A	C:C	A:A	A:A	C:C	A:A	A:A	A:A	A:A	A:A	A:A	A:A	A:A	C:C	C:C	A:A	A:A	A:A	A:A	C:C
1_1107	G:G	A:A	A:A	A:A	G:G	A:A	A:A	A:G	A:A	G:G	A:A	A:A	G:G	A:G	A:A	A:G	G:G	A:A	G:G	A:A	A:A	A:A	A:A	A:A	A:A	A:A	A:A	A:A	A:A	A:A	A:A	A:A	A:A	A:A	A:A	A:A	A:A	A:A	A:A	A:A	A:A	A:A	A:A	G:G	A:A	A:A	A:A	A:A	A:A
1_1108	C:C	C:C	C:C	C:C	C:C	C:C	A:A	A:A	A:A	C:C	A:A	A:A	A:A	A:A	A:A	A:C	A:A	C:C	C:C	C:C	C:C	C:C	C:C	C:C	C:C	C:C	C:C	C:C	C:C	C:C	A:A	A:A	C:C	A:A	C:C	C:C	C:C	C:C	C:C	C:C	C:C	A:A	C:C	C:C	C:C	C:C	C:C	C:C	A:A
1_1109	A:A	?:?	A:A	A:A	A:A	A:A	A:G	A:G	A:A	A:A	G:G	A:A	G:G	G:G	A:A	G:G	?:?	A:A	?:?	A:A	A:A	A:A	A:A	A:A	?:?	G:G	?:?	G:G	A:A	A:A	G:G	A:A	A:A	G:G	A:A	A:A	A:A	A:A	A:A	A:A	A:A	A:A	G:G	G:G	A:A	A:A	A:A	A:A	G:G
1_1110	A:A	A:A	A:A	A:A	A:A	A:A	A:A	A:A	A:A	A:A	A:A	A:A	A:A	A:A	A:A	A:A	A:A	A:A	A:A	A:A	A:A	A:A	A:A	A:A	A:A	A:A	A:A	A:A	A:A	A:A	A:A	A:A	A:A	A:A	A:A	A:A	A:A	A:A	A:A	A:A	A:A	A:A	A:A	A:A	A:A	A:A	A:A	A:A	A:A
1_1111	A:A	A:A	A:A	A:A	A:A	A:A	T:T	T:T	T:T	T:T	T:T	T:T	T:T	T:T	T:T	T:T	T:T	A:A	A:A	A:A	A:A	T:T	T:T	T:T	T:T	A:A	T:T	A:A	A:A	A:A	T:T	T:T	A:A	T:T	A:T	A:A	A:A	A:A	A:A	T:T	A:A	T:T	T:T	T:T	A:A	A:A	A:A	T:T	T:T
1_1112	A:A	A:A	A:A	A:A	A:A	A:A	A:A	A:A	A:A	A:A	A:A	A:A	A:A	A:A	A:A	A:A	A:A	A:A	A:A	A:A	A:A	A:A	A:A	A:A	A:A	A:A	A:A	A:A	A:A	A:A	A:A	A:A	A:A	A:A	A:A	A:A	A:A	A:A	A:A	A:A	A:A	A:A	A:A	A:A	A:A	A:A	A:A	A:A	A:A
1_1113	A:A	G:G	A:A	A:A	A:A	G:G	G:G	G:G	G:G	G:G	G:G	G:G	G:G	G:G	G:G	G:G	G:G	G:G	G:G	G:G	G:G	G:G	G:G	G:G	G:G	G:G	G:G	G:G	G:G	G:G	G:G	G:G	G:G	G:G	G:G	G:G	G:G	G:G	G:G	G:G	G:G	G:G	G:G	G:G	G:G	G:G	G:G	G:G	G:G
1_1114	G:G	G:G	G:G	G:G	G:G	G:G	G:G	G:G	G:G	G:G	G:G	G:G	G:G	G:G	G:G	G:G	G:G	G:G	G:G	G:G	G:G	G:G	G:G	G:G	G:G	G:G	G:G	G:G	G:G	G:G	G:G	G:G	G:G	G:G	G:G	G:G	G:G	G:G	G:G	G:G	G:G	G:G	G:G	G:G	G:G	G:G	G:G	G:G	G:G
1_1115	A:A	A:A	A:A	A:A	A:A	A:A	A:A	A:G	G:G	A:A	A:A	G:G	A:A	A:A	A:A	A:A	A:A	A:A	A:A	A:A	A:A	A:A	A:A	A:A	A:A	A:A	A:A	A:A	A:A	A:A	A:A	G:G	A:A	A:A	A:A	A:A	A:A	A:A	A:A	A:A	A:A	A:A	A:A	A:A	A:A	A:A	A:A	A:A	A:A
1_1116	A:A	A:A	A:A	A:A	A:A	A:A	A:A	A:A	A:A	A:A	A:A	A:A	A:A	A:A	A:A	A:A	A:A	A:A	A:A	A:A	A:A	A:A	A:A	A:A	A:A	G:G	G:G	G:G	A:A	A:A	A:A	A:A	A:A	A:A	A:A	A:A	A:A	A:A	A:A	A:A	A:A	A:A	A:A	A:A	A:A	A:A	A:A	A:A	A:A
1_1117	C:C	A:A	C:C	C:C	C:C	A:A	A:A	A:A	A:A	A:C	A:A	C:C	A:A	A:A	A:A	A:C	A:A	A:A	A:A	A:A	C:C	A:A	A:A	A:A	A:A	A:A	A:A	A:A	A:A	C:C	A:A	C:C	A:A	A:A	A:C	C:C	A:A	A:A	C:C	C:C	C:C	A:A	C:C	C:C	C:C	A:A	A:A	A:A	C:C
1_1118	G:G	G:G	G:G	G:G	A:A	G:G	A:A	A:A	A:A	A:A	A:A	A:A	A:A	A:A	A:A	A:A	A:A	A:A	A:A	A:A	G:G	A:A	A:A	G:G	G:G	G:G	G:G	G:G	G:G	A:A	A:A	A:A	G:G	A:A	G:G	G:G	A:A	G:G	G:G	G:G	A:A	A:A	A:A	A:A	A:A	A:A	G:G	G:G	A:A
1_1119	T:T	T:T	T:T	T:T	T:T	T:T	A:A	T:T	A:A	A:A	A:A	A:A	T:T	A:T	A:A	A:T	T:T	T:T	T:T	T:T	T:T	T:T	T:T	T:T	T:T	T:T	T:T	T:T	T:T	T:T	T:T	T:T	T:T	A:T	T:T	T:T	T:T	T:T	T:T	T:T	T:T	T:T	A:A	T:T	T:T	T:T	T:T	T:T	A:A
1_1120	G:G	A:A	G:G	G:G	A:A	A:A	A:A	A:A	A:A	A:A	A:A	G:G	A:G	A:G	A:A	A:A	G:G	G:G	G:G	A:A	A:A	A:A	A:A	A:A	A:A	A:A	A:A	A:A	A:A	A:A	G:G	G:G	A:A	A:G	A:A	A:A	A:A	A:A	A:A	A:A	A:A	A:A	G:G	A:A	A:A	A:A	A:A	A:A	G:G
1_1121	A:A	G:G	A:A	A:A	A:A	G:G	A:A	A:A	A:A	A:A	A:A	A:A	A:A	A:A	A:A	A:A	A:A	A:A	A:A	A:A	G:G	A:A	A:A	A:A	A:A	A:A	A:A	A:A	G:G	G:G	A:A	A:A	A:A	A:A	A:G	G:G	G:G	G:G	A:A	G:G	G:G	G:G	A:A	G:G	G:G	A:A	A:A	G:G	A:A
1_1122	?:?	C:C	C:C	C:C	?:?	A:A	C:C	C:C	C:C	C:C	C:C	C:C	C:C	C:C	C:C	C:C	C:C	A:A	A:A	A:A	A:A	A:A	A:A	C:C	C:C	C:C	C:C	C:C	?:?	C:C	C:C	C:C	A:A	C:C	A:A	A:A	A:A	A:A	A:A	A:A	C:C	A:A	C:C	C:C	C:C	A:A	A:A	A:A	?:?
1_1123	G:G	G:G	G:G	G:G	G:G	G:G	G:G	A:G	G:G	A:G	A:A	A:A	A:A	G:G	A:A	A:G	G:G	A:A	A:A	A:A	G:G	A:A	A:A	G:G	G:G	G:G	G:G	G:G	G:G	G:G	G:G	A:A	G:G	A:G	G:G	G:G	G:G	G:G	G:G	G:G	G:G	G:G	G:G	G:G	G:G	G:G	G:G	G:G	A:A
1_1124	C:C	G:G	C:C	C:C	C:C	C:C	C:C	?:?	G:G	?:?	C:C	C:C	?:?	?:?	C:C	?:?	?:?	C:C	C:C	C:C	?:?	?:?	C:C	?:?	C:C	C:C	C:C	C:C	C:C	?:?	?:?	C:C	C:C	?:?	C:C	?:?	G:G	G:G	C:C	C:C	C:C	C:C	C:C	C:C	C:C	?:?	C:C	?:?	C:C
1_1125	G:G	G:G	G:G	G:G	G:G	G:G	G:G	G:G	G:G	G:G	G:G	G:G	G:G	G:G	G:G	G:G	G:G	G:G	G:G	G:G	G:G	G:G	G:G	G:G	G:G	G:G	G:G	G:G	G:G	G:G	G:G	G:G	G:G	G:G	G:G	G:G	G:G	G:G	G:G	G:G	G:G	G:G	G:G	G:G	G:G	G:G	G:G	G:G	G:G
1_1126	G:G	A:A	G:G	G:G	G:G	G:G	A:A	A:G	G:G	A:G	G:G	A:A	A:A	A:G	?:?	A:G	A:A	G:G	G:G	A:A	G:G	A:A	A:A	G:G	G:G	G:G	G:G	G:G	A:A	G:G	A:A	A:A	A:A	A:G	G:G	G:G	G:G	A:A	G:G	A:A	A:A	G:G	A:A	A:A	G:G	G:G	G:G	G:G	A:A
1_1127	?:?	?:?	?:?	?:?	?:?	?:?	?:?	?:?	?:?	?:?	?:?	?:?	?:?	?:?	?:?	?:?	?:?	?:?	?:?	?:?	?:?	?:?	?:?	?:?	?:?	?:?	?:?	?:?	?:?	?:?	?:?	?:?	?:?	?:?	?:?	?:?	?:?	?:?	?:?	?:?	?:?	?:?	?:?	?:?	?:?	?:?	?:?	?:?	?:?
1_1128	A:A	?:?	A:A	A:A	A:A	T:T	T:T	T:T	T:T	T:T	T:T	T:T	A:A	A:T	T:T	T:T	A:A	?:?	?:?	T:T	T:T	T:T	T:T	A:A	A:A	A:A	A:A	A:A	T:T	T:T	?:?	A:A	T:T	A:A	A:T	A:A	T:T	T:T	T:T	T:T	T:T	T:T	A:A	A:A	T:T	?:?	T:T	T:T	A:A
1_1129	G:G	A:A	G:G	G:G	G:G	A:A	G:G	G:G	G:G	G:G	G:G	G:G	G:G	G:G	G:G	G:G	G:G	G:G	G:G	A:A	A:A	A:A	A:A	G:G	A:A	G:G	G:G	G:G	A:A	A:A	G:G	G:G	A:A	G:G	A:A	A:A	A:A	A:A	A:A	A:A	A:A	A:A	G:G	G:G	A:A	A:A	A:A	A:A	G:G
1_1130	A:A	A:A	A:A	A:A	A:A	A:A	G:G	G:G	G:G	G:G	G:G	G:G	G:G	G:G	G:G	G:G	G:G	G:G	G:G	A:A	A:A	A:A	A:A	A:A	G:G	A:A	G:G	A:A	A:A	A:A	G:G	G:G	A:A	G:G	A:A	A:A	A:A	A:A	A:A	A:A	A:A	A:A	G:G	G:G	A:A	G:G	G:G	G:G	G:G
1_1131	A:A	A:A	A:A	A:A	A:A	A:A	A:A	A:A	A:A	A:A	A:A	A:A	A:A	A:A	A:A	A:A	A:A	A:A	A:A	A:A	A:A	A:A	A:A	A:A	A:A	A:A	A:A	A:A	A:A	A:A	A:A	A:A	A:A	A:A	A:A	A:A	A:A	A:A	A:A	A:A	A:A	A:A	A:A	A:A	A:A	A:A	A:A	A:A	A:A
1_1132	?:?	?:?	?:?	?:?	?:?	?:?	?:?	?:?	?:?	?:?	?:?	?:?	?:?	?:?	?:?	?:?	?:?	?:?	?:?	?:?	?:?	?:?	?:?	?:?	?:?	?:?	?:?	?:?	?:?	?:?	?:?	?:?	?:?	?:?	?:?	?:?	?:?	?:?	?:?	?:?	?:?	?:?	?:?	?:?	?:?	?:?	?:?	?:?	?:?
1_1133	A:A	A:A	A:A	A:A	A:A	A:A	A:A	A:A	A:A	A:A	A:A	A:A	A:A	A:A	A:A	A:A	A:A	A:A	A:A	A:A	A:A	A:A	A:A	A:A	A:A	A:A	A:A	A:A	A:A	A:A	A:A	A:A	A:A	A:A	A:A	A:A	A:A	A:A	A:A	A:A	A:A	A:A	A:A	A:A	A:A	A:A	A:A	A:A	A:A
1_1134	A:A	A:A	A:A	A:A	A:A	A:A	A:A	A:A	A:A	A:A	A:A	A:A	A:A	A:A	A:A	A:A	A:A	A:A	A:A	A:A	A:A	A:A	A:A	A:A	A:A	A:A	A:A	A:A	A:A	A:A	A:A	A:A	A:A	A:A	A:A	A:A	A:A	A:A	A:A	A:A	A:A	A:A	A:A	A:A	A:A	A:A	A:A	A:A	A:A
1_1135	G:G	A:A	G:G	G:G	G:G	G:G	A:A	A:A	A:A	A:A	A:A	A:A	A:A	A:A	A:A	A:A	A:A	G:G	G:G	G:G	A:A	A:A	A:A	G:G	A:A	A:A	A:A	G:G	A:A	A:A	A:A	A:A	A:A	A:A	G:G	A:A	A:A	G:G	A:G	G:G	G:G	G:G	A:A	A:A	A:A	A:A	A:A	A:A	A:A
1_1136	A:A	A:A	A:A	A:A	A:A	A:A	A:A	A:A	A:A	A:A	A:A	A:A	A:A	A:A	A:A	A:A	A:A	A:A	A:A	A:A	A:A	A:A	A:A	A:A	A:A	A:A	A:A	A:A	A:A	A:A	A:A	A:A	A:A	A:A	A:A	A:A	A:A	A:A	A:A	A:A	A:A	A:A	A:A	A:A	A:A	A:A	A:A	A:A	A:A
1_1137	T:T	A:A	A:A	T:T	A:A	A:A	A:A	A:A	T:T	A:A	A:A	A:A	T:T	A:A	A:A	A:A	A:A	A:A	A:A	A:A	?:?	?:?	A:A	A:A	A:A	A:A	A:A	A:A	A:A	A:A	A:A	T:T	A:A	A:A	A:A	A:A	A:A	A:A	A:A	A:A	A:A	A:A	A:A	T:T	A:A	A:A	A:A	A:A	A:A
1_1138	A:A	G:G	A:A	A:A	A:A	A:A	G:G	G:G	G:G	G:G	G:G	G:G	G:G	G:G	G:G	G:G	A:A	A:A	A:A	G:G	G:G	G:G	G:G	G:G	G:G	G:G	G:G	G:G	G:G	G:G	G:G	G:G	A:A	G:G	A:A	A:A	G:G	A:A	G:G	G:G	A:A	G:G	G:G	G:G	G:G	G:G	G:G	A:A	G:G
1_1139	A:A	A:A	A:A	A:A	A:A	G:G	A:A	A:A	A:A	A:A	A:A	A:A	A:A	A:A	A:A	A:A	G:G	A:A	G:G	G:G	G:G	A:A	A:A	A:A	A:A	A:A	A:A	A:A	G:G	G:G	A:A	A:A	A:A	A:A	G:G	G:G	G:G	G:G	G:G	G:G	G:G	A:A	A:A	A:A	G:G	G:G	G:G	G:G	A:A
1_1140	T:T	?:?	T:T	A:A	T:T	T:T	A:A	A:A	A:A	A:A	A:A	A:A	A:A	A:A	A:A	A:A	?:?	T:T	?:?	T:T	T:T	T:T	T:T	A:A	A:A	A:A	A:A	A:A	T:T	T:T	A:A	A:A	T:T	A:A	T:T	T:T	T:T	T:T	T:T	T:T	T:T	T:T	A:A	A:A	T:T	T:T	T:T	T:T	A:A
1_1141	G:G	A:A	G:G	G:G	G:G	A:A	G:G	G:G	G:G	G:G	G:G	G:G	G:G	A:G	G:G	G:G	G:G	A:A	G:G	A:A	A:A	G:G	G:G	A:A	A:A	A:A	A:A	A:A	A:A	A:A	G:G	G:G	A:A	A:G	A:A	A:A	A:A	A:A	A:A	A:A	A:A	A:A	G:G	G:G	A:A	A:A	A:A	A:A	G:G
1_1142	G:G	G:G	G:G	G:G	G:G	G:G	G:G	G:G	G:G	G:G	G:G	G:G	G:G	G:G	G:G	G:G	G:G	G:G	G:G	G:G	G:G	G:G	G:G	G:G	G:G	G:G	G:G	G:G	G:G	G:G	G:G	G:G	G:G	G:G	G:G	G:G	G:G	G:G	G:G	G:G	G:G	G:G	G:G	G:G	G:G	G:G	G:G	G:G	G:G
1_1143	A:A	A:A	A:A	A:A	A:A	A:A	A:A	A:A	A:A	A:A	A:A	A:A	A:A	A:A	A:A	A:A	A:A	A:A	A:A	A:A	A:A	A:A	A:A	A:A	A:A	A:A	A:A	A:A	A:A	A:A	A:A	A:A	A:A	A:A	A:A	A:A	A:A	A:A	A:A	A:A	A:A	A:A	A:A	A:A	A:A	A:A	A:A	A:A	A:A
1_1144	A:A	A:A	A:A	A:A	A:A	A:A	T:T	T:T	T:T	T:T	T:T	T:T	T:T	T:T	T:T	T:T	T:T	A:A	T:T	A:A	A:A	A:A	A:A	T:T	T:T	A:A	T:T	T:T	A:A	A:A	T:T	T:T	A:A	T:T	A:A	A:A	A:A	A:A	A:A	A:A	A:A	A:A	T:T	T:T	A:A	A:A	A:A	A:A	T:T
1_1145	C:C	C:C	C:C	C:C	C:C	C:C	A:A	A:A	A:A	A:A	A:A	A:A	A:A	A:A	A:A	A:A	?:?	C:C	C:C	C:C	C:C	C:C	C:C	A:A	?:?	?:?	?:?	?:?	C:C	C:C	A:A	A:A	C:C	A:A	C:C	C:C	C:C	C:C	C:C	C:C	C:C	C:C	A:A	A:A	C:C	C:C	C:C	C:C	A:A
1_1146	A:A	G:G	A:A	A:A	A:A	A:A	G:G	G:G	G:G	G:G	G:G	A:A	G:G	A:A	G:G	G:G	G:G	A:A	?:?	A:A	A:A	A:A	A:A	A:A	?:?	?:?	G:G	G:G	G:G	A:A	G:G	G:G	A:A	A:G	A:A	A:A	A:A	A:A	A:A	A:A	A:A	A:A	G:G	A:A	A:A	A:A	A:A	A:A	G:G
1_1147	C:C	C:C	C:C	C:C	C:C	C:C	C:C	C:C	C:C	C:C	C:C	?:?	C:C	C:C	C:C	C:C	C:C	C:C	C:C	C:C	C:C	C:C	C:C	A:A	A:A	A:A	A:A	A:A	A:A	C:C	C:C	C:C	C:C	C:C	C:C	A:A	C:C	A:A	C:C	C:C	C:C	A:A	C:C	C:C	C:C	C:C	C:C	C:C	C:C
1_1148	A:A	A:A	A:A	A:A	A:A	A:A	A:A	A:A	A:A	A:A	A:A	A:A	A:A	A:A	A:A	A:A	A:A	A:A	A:A	A:A	A:A	A:A	A:A	C:C	C:C	C:C	A:A	A:A	A:A	A:A	A:A	A:A	A:A	A:A	A:A	A:A	A:A	A:A	A:A	A:A	A:A	A:A	A:A	A:A	A:A	A:A	A:A	A:A	A:A
1_1149	G:G	G:G	G:G	G:G	G:G	G:G	G:G	A:G	G:G	A:A	A:A	A:A	A:A	A:A	A:A	A:A	G:G	G:G	G:G	G:G	G:G	G:G	G:G	A:A	A:A	A:A	A:A	A:A	G:G	G:G	A:A	G:G	G:G	A:A	G:G	G:G	G:G	G:G	G:G	G:G	G:G	G:G	A:A	A:A	G:G	G:G	G:G	G:G	A:A
1_1150	G:G	G:G	G:G	G:G	G:G	G:G	A:A	A:G	G:G	G:G	G:G	A:A	G:G	A:G	G:G	G:G	G:G	A:A	A:A	G:G	G:G	A:A	A:A	G:G	G:G	G:G	G:G	G:G	G:G	G:G	G:G	A:A	G:G	A:G	G:G	G:G	G:G	G:G	G:G	G:G	G:G	G:G	A:A	G:G	G:G	G:G	G:G	G:G	G:G
1_1151	A:A	G:G	G:G	A:A	G:G	G:G	A:A	A:A	A:A	A:A	G:G	A:A	A:A	A:A	A:A	A:G	A:A	G:G	G:G	A:A	A:A	A:A	A:A	G:G	A:A	G:G	A:A	G:G	G:G	G:G	A:A	A:A	A:A	A:A	A:A	A:A	A:A	A:A	A:A	A:A	G:G	A:A	A:A	G:G	G:G	A:A	A:A	A:A	A:A
1_1152	A:A	A:A	A:A	A:A	A:A	A:A	A:A	A:T	T:T	A:A	A:A	A:A	A:A	A:A	A:A	A:A	A:A	A:A	A:A	A:A	A:A	A:A	A:A	A:A	A:A	A:A	A:A	A:A	A:A	A:A	A:A	A:A	A:A	A:A	A:A	A:A	A:A	A:A	A:A	A:A	A:A	A:A	A:A	A:A	A:A	A:A	A:A	A:A	A:A
1_1153	A:A	A:A	A:A	A:A	A:A	A:A	A:A	A:A	A:A	A:A	C:C	A:A	A:A	A:A	A:A	?:?	A:A	A:A	A:A	A:A	A:A	A:A	A:A	A:A	A:A	A:A	A:A	A:A	A:A	A:A	A:A	A:A	A:A	A:A	A:A	A:A	A:A	A:A	A:A	A:A	A:A	A:A	A:A	A:A	A:A	A:A	A:A	A:A	A:A
1_1154	C:C	C:C	C:C	C:C	C:C	C:C	C:C	C:C	C:C	C:C	C:C	C:C	C:C	C:C	C:C	C:C	C:C	C:C	C:C	C:C	C:C	C:C	C:C	G:G	G:G	G:G	C:C	G:G	C:C	C:C	C:C	C:C	C:C	C:C	C:C	G:G	C:C	G:G	G:G	C:C	C:C	G:G	C:C	C:C	C:C	C:C	G:G	C:C	C:C
1_1155	A:A	A:A	A:A	A:A	A:A	A:A	A:A	A:A	A:A	A:A	A:A	A:A	A:A	A:A	A:A	A:A	A:A	A:A	A:A	A:A	A:A	A:A	A:A	A:A	A:A	A:A	A:A	A:A	A:A	A:A	A:A	A:A	A:A	A:A	A:A	A:A	A:A	A:A	A:A	A:A	A:A	A:A	A:A	A:A	A:A	A:A	A:A	A:A	A:A
1_1156	G:G	G:G	G:G	G:G	G:G	G:G	G:G	G:G	G:G	G:G	G:G	G:G	G:G	G:G	G:G	G:G	G:G	G:G	G:G	G:G	G:G	G:G	G:G	G:G	G:G	G:G	G:G	G:G	G:G	G:G	G:G	G:G	G:G	G:G	G:G	G:G	G:G	G:G	G:G	G:G	G:G	G:G	G:G	G:G	G:G	G:G	G:G	G:G	G:G
1_1157	A:A	?:?	A:A	G:G	A:A	A:A	G:G	G:G	G:G	G:G	G:G	G:G	G:G	G:G	A:A	G:G	?:?	A:A	?:?	G:G	A:A	A:A	A:A	A:A	A:A	?:?	?:?	?:?	G:G	A:A	A:A	G:G	A:A	G:G	A:A	A:A	A:A	A:A	A:G	A:A	A:A	A:A	G:G	G:G	A:A	A:A	A:A	A:A	G:G
1_1158	G:G	G:G	G:G	A:A	G:G	G:G	G:G	G:G	G:G	A:A	G:G	G:G	A:G	G:G	A:A	A:G	A:A	G:G	G:G	G:G	G:G	G:G	G:G	G:G	A:A	G:G	G:G	G:G	G:G	G:G	G:G	G:G	G:G	G:G	G:G	G:G	G:G	G:G	G:G	G:G	G:G	A:A	G:G	G:G	G:G	A:A	G:G	G:G	G:G
1_1159	A:A	A:A	A:A	A:A	A:A	A:A	A:A	G:G	G:G	G:G	G:G	A:A	G:G	G:G	G:G	G:G	A:A	A:A	A:A	G:G	A:A	A:A	A:A	A:A	A:A	A:A	A:A	A:A	A:A	A:A	G:G	A:A	A:A	G:G	A:A	A:A	A:A	A:A	A:A	A:A	A:A	A:A	A:A	A:A	A:A	A:A	A:A	A:A	A:A
1_1160	A:A	A:A	A:A	A:A	A:A	A:A	A:A	A:A	A:A	A:A	A:A	A:A	A:A	A:A	A:A	A:A	A:A	A:A	A:A	A:A	A:A	A:A	A:A	A:A	A:A	A:A	A:A	A:A	A:A	A:A	A:A	A:A	A:A	A:A	A:A	A:A	A:A	A:A	A:A	A:A	A:A	A:A	A:A	A:A	A:A	A:A	A:A	A:A	A:A
1_1161	G:G	G:G	G:G	G:G	G:G	G:G	G:G	G:G	G:G	G:G	G:G	G:G	G:G	G:G	G:G	G:G	G:G	G:G	G:G	G:G	G:G	G:G	G:G	G:G	G:G	G:G	G:G	G:G	G:G	G:G	G:G	G:G	G:G	G:G	G:G	G:G	G:G	G:G	G:G	G:G	G:G	G:G	G:G	G:G	G:G	G:G	G:G	G:G	G:G
1_1162	G:G	A:A	G:G	G:G	G:G	A:A	G:G	G:G	G:G	G:G	G:G	G:G	G:G	A:G	G:G	G:G	G:G	A:A	A:A	A:A	A:A	A:A	A:A	A:A	A:A	G:G	G:G	G:G	A:A	A:A	G:G	G:G	A:A	A:G	A:A	A:A	A:A	A:A	A:A	A:A	A:A	A:A	G:G	G:G	A:A	A:A	A:A	A:A	G:G
1_1163	?:?	?:?	?:?	?:?	?:?	?:?	?:?	?:?	?:?	?:?	?:?	?:?	?:?	?:?	?:?	?:?	?:?	?:?	?:?	?:?	?:?	?:?	?:?	?:?	?:?	?:?	?:?	?:?	?:?	?:?	?:?	?:?	?:?	?:?	?:?	?:?	?:?	?:?	?:?	?:?	?:?	?:?	?:?	?:?	?:?	?:?	?:?	?:?	?:?
1_1164	A:A	A:A	?:?	?:?	A:A	A:A	?:?	?:?	?:?	?:?	A:A	?:?	?:?	A:G	?:?	A:G	A:A	?:?	?:?	?:?	A:A	?:?	?:?	A:A	A:A	A:A	A:A	A:A	A:A	A:A	?:?	?:?	A:A	A:A	A:A	A:A	A:A	A:A	A:A	A:A	A:A	A:A	?:?	?:?	A:A	A:A	A:A	A:A	A:A
1_1165	A:A	A:A	A:A	A:A	A:A	A:A	A:A	A:A	A:A	A:A	A:A	A:A	A:A	A:A	A:A	A:A	A:A	A:A	A:A	A:A	A:A	A:A	A:A	A:A	A:A	A:A	A:A	A:A	A:A	A:A	A:A	A:A	A:A	A:A	A:A	A:A	A:A	A:A	A:A	A:A	A:A	A:A	A:A	A:A	A:A	A:A	A:A	A:A	A:A
1_1166	A:A	A:A	A:A	G:G	A:A	A:A	A:A	A:A	A:A	G:G	A:A	G:G	G:G	A:G	G:G	A:G	A:A	A:A	A:A	A:A	A:A	A:A	A:A	G:G	G:G	G:G	G:G	G:G	A:A	A:A	A:A	A:A	A:A	A:A	A:A	A:A	A:A	A:A	A:A	A:A	A:A	A:A	A:A	A:A	A:A	A:A	A:A	A:A	A:A
1_1167	C:C	G:G	G:G	C:C	C:C	C:C	C:C	C:C	G:G	C:C	G:G	C:C	C:C	C:G	G:G	C:G	C:C	C:C	C:C	C:C	C:C	C:C	C:C	C:C	C:C	C:C	C:C	C:C	G:G	C:C	C:C	C:C	C:C	C:C	C:C	C:C	C:C	C:C	C:C	G:G	C:C	C:C	C:C	G:G	C:C	C:C	C:C	C:C	C:C
1_1168	A:A	A:A	A:A	A:A	A:A	A:A	G:G	G:G	G:G	G:G	G:G	G:G	G:G	G:G	G:G	G:G	G:G	G:G	G:G	G:G	A:A	G:G	G:G	G:G	G:G	G:G	G:G	G:G	A:A	A:A	G:G	G:G	A:A	G:G	A:A	A:A	A:A	A:A	G:G	A:A	A:A	A:A	G:G	G:G	A:A	A:A	A:A	A:A	G:G
1_1169	G:G	G:G	G:G	G:G	G:G	G:G	G:G	G:G	G:G	G:G	G:G	G:G	G:G	G:G	G:G	G:G	G:G	G:G	G:G	G:G	G:G	G:G	G:G	G:G	G:G	G:G	G:G	G:G	G:G	G:G	G:G	A:A	G:G	G:G	G:G	G:G	G:G	G:G	G:G	G:G	G:G	G:G	G:G	G:G	G:G	G:G	G:G	G:G	G:G
1_1170	A:A	G:G	A:A	A:A	A:A	G:G	G:G	G:G	G:G	G:G	G:G	G:G	G:G	G:G	G:G	G:G	G:G	G:G	G:G	A:A	G:G	G:G	G:G	G:G	G:G	G:G	G:G	G:G	G:G	A:A	G:G	G:G	G:G	G:G	G:G	G:G	G:G	G:G	G:G	G:G	A:A	G:G	G:G	G:G	A:A	G:G	G:G	G:G	G:G
1_1171	A:A	?:?	A:A	A:A	A:A	A:A	A:T	A:T	A:A	T:T	A:A	A:A	A:T	A:T	T:T	A:A	T:T	A:A	A:A	A:A	?:?	A:A	A:A	T:T	T:T	T:T	T:T	T:T	A:A	?:?	A:A	A:A	A:A	A:T	A:A	?:?	A:A	A:A	A:A	A:A	A:A	?:?	A:A	A:A	A:A	A:A	?:?	A:A	A:A
1_1172	C:C	G:G	C:C	C:C	C:C	G:G	C:C	C:C	C:C	C:C	C:C	C:C	G:G	C:C	C:C	C:C	C:C	C:C	C:C	C:C	C:C	C:C	C:C	G:G	G:G	G:G	C:C	G:G	G:G	C:C	C:C	C:C	C:C	C:G	G:G	C:C	G:G	C:C	G:G	G:G	C:C	G:G	C:C	C:C	C:C	G:G	C:C	C:C	C:C
1_1173	A:A	A:A	A:A	A:A	A:A	A:A	A:A	A:A	A:A	A:A	A:A	A:A	A:A	A:A	A:A	A:A	A:A	A:A	A:A	A:A	A:A	A:A	A:A	A:A	A:A	A:A	A:A	A:A	A:A	A:A	A:A	A:A	A:A	A:A	A:A	A:A	A:A	A:A	A:A	A:A	A:A	A:A	A:A	A:A	A:A	A:A	A:A	A:A	A:A
1_1174	A:A	A:A	A:A	A:A	A:A	A:A	?:?	?:?	?:?	?:?	A:A	A:A	A:A	?:?	A:A	?:?	?:?	A:A	A:A	A:A	A:A	A:A	A:A	A:A	A:A	A:A	A:A	A:A	A:A	A:A	A:A	?:?	A:A	?:?	A:A	A:A	A:A	A:A	A:A	A:A	A:A	A:A	A:A	A:A	A:A	A:A	A:A	A:A	A:A
1_1175	G:G	G:G	G:G	G:G	G:G	G:G	G:G	G:G	G:G	G:G	G:G	G:G	G:G	G:G	G:G	G:G	G:G	G:G	G:G	G:G	G:G	G:G	G:G	G:G	G:G	G:G	G:G	G:G	G:G	G:G	G:G	G:G	G:G	G:G	G:G	G:G	G:G	G:G	G:G	G:G	G:G	G:G	G:G	G:G	G:G	G:G	G:G	G:G	G:G
1_1176	G:G	G:G	G:G	G:G	G:G	G:G	G:G	G:G	G:G	G:G	G:G	G:G	G:G	G:G	G:G	G:G	G:G	G:G	G:G	G:G	G:G	G:G	G:G	G:G	G:G	G:G	G:G	G:G	G:G	G:G	G:G	G:G	G:G	G:G	G:G	G:G	G:G	G:G	G:G	G:G	G:G	G:G	G:G	G:G	G:G	G:G	G:G	G:G	G:G
1_1177	?:?	?:?	?:?	?:?	?:?	?:?	A:A	A:A	A:A	A:A	A:A	A:A	A:A	A:A	A:A	A:A	?:?	?:?	?:?	A:A	?:?	?:?	?:?	A:A	A:A	G:G	G:G	G:G	A:A	?:?	A:A	A:A	?:?	A:A	?:?	?:?	?:?	?:?	?:?	?:?	?:?	?:?	A:A	A:A	?:?	?:?	?:?	?:?	A:A
1_1178	A:A	A:A	A:A	A:A	A:A	A:A	A:A	A:A	A:A	A:A	A:A	A:A	A:A	A:A	A:A	A:A	A:A	A:A	A:A	A:A	A:A	A:A	A:A	A:A	A:A	A:A	A:A	A:A	A:A	A:A	A:A	A:A	A:A	A:A	A:A	A:A	A:A	A:A	A:A	A:A	A:A	A:A	A:A	A:A	A:A	A:A	A:A	A:A	A:A
1_1179	?:?	?:?	?:?	?:?	?:?	?:?	?:?	?:?	?:?	?:?	?:?	?:?	?:?	?:?	?:?	?:?	?:?	?:?	?:?	?:?	?:?	?:?	?:?	?:?	?:?	?:?	?:?	?:?	?:?	?:?	?:?	?:?	?:?	?:?	?:?	?:?	?:?	?:?	?:?	?:?	?:?	?:?	?:?	?:?	?:?	?:?	?:?	?:?	?:?
1_1180	?:?	A:A	G:G	G:G	G:G	A:A	A:A	A:A	G:G	A:A	A:A	A:A	A:A	A:G	A:A	A:A	A:A	A:A	A:A	A:A	A:A	A:A	A:A	G:G	G:G	G:G	G:G	G:G	A:A	A:A	A:A	A:A	A:A	A:G	A:A	A:A	A:A	A:A	A:A	A:A	A:A	A:A	A:A	A:A	A:A	A:A	A:A	A:A	A:A
1_1181	T:T	T:T	T:T	A:A	T:T	T:T	T:T	T:T	T:T	A:A	T:T	A:A	A:T	A:T	A:A	A:T	T:T	T:T	T:T	T:T	T:T	T:T	T:T	A:A	A:A	A:A	A:A	A:A	T:T	T:T	T:T	T:T	T:T	T:T	T:T	T:T	T:T	T:T	T:T	T:T	T:T	T:T	T:T	T:T	T:T	T:T	T:T	?:?	T:T
1_1182	A:A	A:A	A:A	A:A	A:A	A:A	A:A	A:A	A:A	A:A	A:A	A:A	A:A	A:A	A:A	A:A	A:A	A:A	A:A	A:A	A:A	A:A	A:A	A:A	A:A	A:A	A:A	A:A	A:A	A:A	A:A	A:A	A:A	A:A	A:A	A:A	A:A	A:A	A:A	A:A	A:A	A:A	A:A	A:A	A:A	A:A	A:A	A:A	A:A
1_1183	G:G	G:G	G:G	G:G	G:G	G:G	G:G	G:G	G:G	G:G	G:G	G:G	G:G	G:G	G:G	G:G	G:G	G:G	G:G	G:G	G:G	G:G	G:G	G:G	G:G	G:G	G:G	G:G	G:G	G:G	G:G	G:G	G:G	G:G	G:G	G:G	G:G	G:G	G:G	G:G	G:G	G:G	G:G	G:G	G:G	G:G	G:G	G:G	G:G
1_1184	C:C	C:C	C:C	C:C	C:C	C:C	C:C	C:C	C:C	C:C	C:C	C:C	C:C	C:C	C:C	C:C	C:C	C:C	C:C	C:C	C:C	A:A	A:A	C:C	C:C	C:C	C:C	C:C	C:C	A:A	C:C	C:C	A:A	C:C	C:C	C:C	C:C	A:A	A:A	C:C	C:C	C:C	C:C	C:C	A:A	C:C	A:A	C:C	C:C
1_1185	C:C	C:C	C:C	C:C	C:C	C:C	G:G	G:G	G:G	G:G	?:?	G:G	G:G	G:G	?:?	G:G	G:G	G:G	G:G	G:G	C:C	G:G	G:G	G:G	G:G	G:G	G:G	G:G	C:C	C:C	?:?	G:G	C:C	G:G	C:C	C:C	C:C	C:C	G:G	G:G	C:C	G:G	?:?	G:G	C:C	C:C	C:C	C:C	G:G
1_1186	C:C	C:C	C:C	C:C	C:C	C:C	G:G	C:G	G:G	C:C	G:G	C:C	G:G	C:G	G:G	G:G	G:G	C:C	C:C	C:C	C:C	C:C	C:C	G:G	G:G	G:G	G:G	G:G	C:C	C:C	G:G	C:C	C:C	G:G	G:G	G:G	C:C	G:G	G:G	C:C	G:G	G:G	C:C	G:G	C:C	G:G	C:C	C:C	G:G
1_1187	?:?	?:?	?:?	?:?	?:?	?:?	?:?	?:?	?:?	?:?	?:?	?:?	?:?	?:?	?:?	?:?	?:?	?:?	?:?	?:?	?:?	?:?	?:?	?:?	?:?	?:?	?:?	?:?	?:?	?:?	?:?	?:?	?:?	?:?	?:?	?:?	?:?	?:?	?:?	?:?	?:?	?:?	?:?	?:?	?:?	?:?	?:?	?:?	?:?
1_1188	A:A	G:G	A:A	A:A	A:A	G:G	A:A	A:A	A:A	A:A	A:A	A:A	A:A	A:A	A:A	A:A	A:A	A:A	G:G	A:A	G:G	G:G	G:G	A:A	A:A	A:A	A:A	A:A	G:G	G:G	A:A	A:A	G:G	A:A	A:G	G:G	G:G	G:G	A:A	A:A	G:G	A:A	A:A	A:A	G:G	A:A	G:G	G:G	A:A
1_1189	A:A	A:A	A:A	A:A	A:A	A:A	A:A	A:A	A:A	A:A	A:A	A:A	A:A	A:A	A:A	A:A	?:?	A:A	A:A	A:A	G:G	A:A	A:A	A:A	A:A	A:A	A:A	A:A	A:A	G:G	A:A	A:A	G:G	A:A	G:G	G:G	G:G	G:G	G:G	G:G	A:A	A:A	A:A	A:A	G:G	A:A	G:G	?:?	A:A
1_1190	?:?	?:?	?:?	?:?	?:?	?:?	?:?	?:?	?:?	?:?	?:?	?:?	?:?	?:?	?:?	?:?	?:?	?:?	?:?	?:?	?:?	?:?	?:?	?:?	?:?	?:?	?:?	?:?	?:?	?:?	?:?	?:?	?:?	?:?	?:?	?:?	?:?	?:?	?:?	?:?	?:?	?:?	?:?	?:?	?:?	?:?	?:?	?:?	?:?
1_1191	A:A	A:A	A:A	A:A	A:A	A:A	?:?	?:?	?:?	?:?	?:?	?:?	?:?	?:?	?:?	?:?	A:A	?:?	A:A	A:A	A:A	A:A	A:A	A:A	A:A	A:A	A:A	A:A	A:A	A:A	?:?	?:?	A:A	?:?	A:A	A:A	A:A	A:A	A:A	A:A	A:A	A:A	G:G	?:?	A:A	A:A	A:A	A:A	A:A
1_1192	T:T	T:T	T:T	T:T	T:T	T:T	T:T	T:T	T:T	T:T	T:T	T:T	T:T	T:T	T:T	T:T	T:T	A:A	T:T	T:T	T:T	T:T	T:T	T:T	T:T	T:T	T:T	T:T	T:T	T:T	T:T	T:T	T:T	T:T	T:T	T:T	T:T	T:T	T:T	T:T	T:T	T:T	T:T	T:T	T:T	T:T	T:T	T:T	T:T
1_1193	T:T	?:?	T:T	T:T	T:T	T:T	A:A	A:T	A:A	A:A	T:T	A:A	A:A	A:A	T:T	A:T	A:A	T:T	?:?	T:T	T:T	T:T	T:T	T:T	A:A	?:?	?:?	?:?	T:T	T:T	A:A	A:A	T:T	A:T	T:T	T:T	T:T	T:T	T:T	T:T	T:T	T:T	A:A	A:A	T:T	T:T	T:T	T:T	T:T
1_1194	T:T	T:T	T:T	T:T	T:T	T:T	T:T	A:T	T:T	A:T	T:T	A:A	T:T	A:T	T:T	T:T	T:T	T:T	A:T	A:A	T:T	T:T	T:T	T:T	T:T	T:T	T:T	T:T	T:T	T:T	A:A	T:T	T:T	A:T	T:T	T:T	T:T	T:T	T:T	T:T	T:T	T:T	A:A	T:T	T:T	T:T	T:T	T:T	A:A
1_1195	C:C	?:?	C:C	C:C	C:C	C:C	A:A	A:A	A:A	A:A	?:?	A:A	A:A	A:A	A:A	?:?	?:?	C:C	?:?	C:C	C:C	C:C	C:C	C:C	?:?	?:?	?:?	?:?	?:?	?:?	A:A	A:A	C:C	A:A	C:C	?:?	C:C	C:C	C:C	C:C	C:C	?:?	?:?	?:?	?:?	?:?	C:C	?:?	?:?
1_1196	C:C	C:C	C:C	C:C	C:C	C:C	C:C	C:C	C:C	C:C	C:C	C:C	C:C	C:C	C:C	C:C	C:C	C:C	C:C	C:C	C:C	C:C	C:C	C:C	C:C	C:C	C:C	C:C	C:C	C:C	C:C	C:C	C:C	C:C	C:C	C:C	C:C	C:C	C:C	C:C	C:C	C:C	C:C	C:C	C:C	C:C	C:C	C:C	C:C
1_1197	T:T	A:A	T:T	T:T	T:T	T:T	A:A	?:?	T:T	T:T	T:T	A:A	A:A	?:?	T:T	T:T	A:A	T:T	A:A	A:A	?:?	?:?	T:T	A:A	T:T	T:T	T:T	T:T	A:A	A:A	T:T	T:T	T:T	T:T	A:T	A:A	A:A	A:A	A:T	A:A	A:A	A:A	T:T	T:T	A:A	T:T	A:A	A:A	T:T
1_1198	A:A	A:A	A:A	A:A	A:A	G:G	G:G	G:G	G:G	G:G	G:G	G:G	G:G	G:G	G:G	G:G	A:A	A:A	A:A	A:A	A:A	A:A	A:A	G:G	G:G	G:G	G:G	G:G	A:A	A:A	A:A	G:G	A:A	G:G	A:A	A:A	A:A	A:A	A:G	A:A	A:A	A:A	G:G	G:G	A:A	A:A	A:A	A:A	G:G
1_1199	C:C	A:A	C:C	C:C	C:C	A:A	A:A	A:A	A:A	A:A	A:A	A:A	A:A	A:A	A:A	A:A	?:?	A:A	A:A	C:C	A:A	A:A	A:A	A:A	A:A	A:A	A:A	A:A	A:A	A:A	A:A	A:A	A:A	A:A	A:A	A:A	A:A	A:A	A:A	A:A	A:A	A:A	A:A	A:A	A:A	A:A	A:A	A:A	A:A
1_1200	A:A	A:A	A:A	A:A	A:A	A:A	A:A	A:A	A:A	A:A	A:A	A:A	A:A	A:A	A:A	A:A	A:A	A:A	A:A	A:A	A:A	A:A	A:A	A:A	A:A	A:A	A:A	A:A	A:A	A:A	A:A	A:A	A:A	A:A	A:A	A:A	A:A	A:A	A:A	A:A	A:A	A:A	A:A	A:A	A:A	A:A	A:A	A:A	A:A
1_1201	C:C	C:C	C:C	C:C	C:C	C:C	C:C	C:C	C:C	C:C	C:C	C:C	C:C	C:C	C:C	C:C	C:C	C:C	C:C	C:C	C:C	C:C	C:C	C:C	C:C	C:C	C:C	C:C	C:C	C:C	C:C	C:C	C:C	C:C	C:C	C:C	C:C	C:C	C:C	C:C	C:C	C:C	C:C	C:C	C:C	C:C	C:C	C:C	C:C
1_1202	A:A	?:?	T:T	A:A	A:A	A:A	T:T	T:T	T:T	T:T	T:T	T:T	T:T	T:T	T:T	T:T	?:?	A:A	A:A	A:A	A:A	A:A	A:A	T:T	A:A	A:A	?:?	A:A	T:T	A:A	T:T	T:T	A:A	T:T	A:A	A:A	A:A	A:A	A:A	T:T	A:A	A:A	T:T	?:?	A:A	A:A	A:A	A:A	T:T
1_1203	A:A	A:A	A:A	A:A	A:A	A:A	A:A	A:A	A:A	A:A	A:A	A:A	A:A	A:A	A:A	A:A	A:A	A:A	A:A	A:A	A:A	A:A	A:A	A:A	A:A	A:A	A:A	A:A	A:A	A:A	A:A	A:A	A:A	A:A	A:A	A:A	A:A	A:A	A:A	A:A	A:A	A:A	A:A	A:A	A:A	A:A	A:A	A:A	A:A
1_1204	G:G	G:G	G:G	G:G	G:G	G:G	G:G	G:G	G:G	G:G	G:G	G:G	G:G	G:G	G:G	G:G	G:G	G:G	G:G	G:G	G:G	G:G	G:G	G:G	G:G	G:G	G:G	G:G	G:G	G:G	G:G	G:G	G:G	G:G	G:G	G:G	G:G	G:G	G:G	G:G	G:G	G:G	G:G	G:G	G:G	G:G	G:G	G:G	G:G
1_1205	G:G	G:G	G:G	G:G	G:G	G:G	A:A	A:A	A:A	A:A	A:A	A:A	A:A	A:A	A:A	A:A	A:A	G:G	G:G	G:G	G:G	G:G	G:G	A:A	A:A	A:A	A:A	A:A	G:G	G:G	A:A	A:A	G:G	A:A	G:G	G:G	G:G	G:G	G:G	G:G	G:G	G:G	A:A	A:A	G:G	G:G	G:G	G:G	A:A
1_1206	A:A	?:?	A:A	A:A	A:A	A:A	G:G	A:G	G:G	A:G	G:G	G:G	G:G	G:G	G:G	A:G	?:?	A:A	?:?	A:A	?:?	A:A	A:A	A:A	A:A	A:A	A:A	A:A	A:A	G:G	G:G	G:G	A:A	A:G	G:G	?:?	G:G	A:A	A:A	A:A	G:G	G:G	A:A	A:A	G:G	A:A	G:G	A:A	?:?
1_1207	G:G	G:G	G:G	G:G	G:G	G:G	G:G	G:G	G:G	G:G	G:G	G:G	G:G	G:G	G:G	G:G	G:G	G:G	G:G	G:G	G:G	G:G	G:G	G:G	G:G	G:G	G:G	G:G	G:G	G:G	G:G	G:G	G:G	G:G	G:G	G:G	G:G	G:G	G:G	G:G	G:G	G:G	G:G	G:G	G:G	G:G	G:G	G:G	G:G
1_1208	A:A	A:A	G:G	A:A	A:A	A:A	A:A	A:A	A:A	A:A	A:A	A:A	A:A	A:A	A:A	?:?	G:G	A:A	A:A	A:A	A:A	A:A	A:A	A:A	A:A	A:A	A:A	A:A	A:A	A:A	A:A	A:A	A:A	A:A	A:G	A:A	A:A	A:A	A:A	A:A	A:A	A:A	A:A	?:?	A:A	A:A	A:A	A:A	A:A
1_1209	?:?	?:?	?:?	?:?	?:?	G:G	G:G	G:G	G:G	G:G	G:G	G:G	G:G	G:G	G:G	G:G	?:?	?:?	?:?	G:G	?:?	G:G	G:G	A:A	?:?	?:?	?:?	?:?	?:?	?:?	G:G	G:G	?:?	G:G	G:G	G:G	G:G	G:G	G:G	G:G	?:?	G:G	G:G	?:?	G:G	G:G	G:G	G:G	?:?
1_1210	G:G	G:G	G:G	G:G	G:G	G:G	G:G	G:G	G:G	G:G	G:G	G:G	G:G	G:G	G:G	G:G	G:G	G:G	G:G	G:G	G:G	G:G	G:G	G:G	G:G	G:G	G:G	G:G	G:G	G:G	G:G	G:G	G:G	G:G	G:G	G:G	G:G	G:G	G:G	G:G	G:G	G:G	G:G	G:G	G:G	G:G	G:G	G:G	G:G
1_1211	A:A	A:A	A:A	A:A	A:A	A:A	A:A	A:A	A:A	A:A	A:A	A:A	A:A	A:A	A:A	A:A	A:A	A:A	A:A	A:A	A:A	A:A	A:A	A:A	A:A	A:A	A:A	A:A	A:A	A:A	A:A	A:A	A:A	A:A	A:A	A:A	A:A	A:A	A:A	A:A	A:A	A:A	A:A	A:A	A:A	A:A	A:A	A:A	A:A
1_1212	A:A	A:A	A:A	A:A	A:A	A:A	A:A	A:A	A:A	A:A	A:A	A:A	A:A	A:A	A:A	A:A	A:A	A:A	A:A	A:A	A:A	A:A	A:A	A:A	A:A	A:A	A:A	A:A	A:A	A:A	A:A	A:A	A:A	A:A	A:A	A:A	A:A	A:A	A:A	A:A	A:A	A:A	A:A	A:A	A:A	A:A	A:A	A:A	A:A
1_1213	?:?	?:?	?:?	?:?	?:?	?:?	C:C	C:C	C:C	C:C	C:C	C:C	C:C	C:C	C:C	C:C	?:?	C:C	?:?	C:C	?:?	C:C	C:C	?:?	?:?	?:?	?:?	?:?	?:?	?:?	C:C	C:C	?:?	C:C	C:C	?:?	C:C	C:C	C:C	C:C	?:?	C:C	C:C	?:?	?:?	C:C	C:C	C:C	?:?
1_1214	G:G	G:G	G:G	G:G	G:G	C:C	G:G	G:G	G:G	C:G	C:C	G:G	G:G	C:G	C:C	C:G	G:G	G:G	G:G	G:G	C:C	C:C	C:C	G:G	C:C	G:G	G:G	G:G	G:G	C:C	C:C	G:G	C:C	C:G	C:C	C:C	C:C	C:C	C:C	C:C	C:C	C:C	C:C	C:C	C:C	C:C	C:C	C:C	C:C
1_1215	A:A	?:?	A:A	A:A	A:A	A:A	A:A	A:A	A:A	A:A	A:A	G:G	A:A	A:G	A:A	A:A	?:?	A:A	A:A	A:A	A:A	G:G	G:G	A:A	?:?	A:A	A:A	?:?	A:A	A:A	A:A	G:G	A:A	A:G	A:A	A:A	A:A	A:A	A:A	A:A	A:A	A:A	A:A	A:A	A:A	A:A	A:A	A:A	A:A
1_1216	T:T	T:T	T:T	T:T	T:T	T:T	T:T	T:T	T:T	T:T	T:T	T:T	T:T	T:T	T:T	T:T	T:T	T:T	T:T	T:T	T:T	T:T	T:T	T:T	T:T	T:T	T:T	T:T	T:T	T:T	T:T	T:T	T:T	T:T	T:T	T:T	T:T	T:T	T:T	T:T	T:T	T:T	T:T	T:T	T:T	T:T	T:T	T:T	T:T
1_1217	A:A	A:A	A:A	A:A	A:A	A:A	G:G	A:G	G:G	G:G	A:A	A:A	G:G	G:G	A:A	A:G	A:A	A:A	A:A	G:G	A:A	A:A	A:A	A:A	A:A	A:A	A:A	A:A	A:A	A:A	G:G	G:G	A:A	A:G	A:A	A:A	A:A	A:A	A:A	A:A	A:A	A:A	G:G	A:A	A:A	A:A	A:A	A:A	A:A
1_1218	A:A	C:C	A:A	A:A	A:A	C:C	A:A	A:A	A:A	A:A	A:A	A:A	A:A	A:A	A:A	A:A	A:A	C:C	C:C	A:A	C:C	A:A	A:A	A:A	A:A	A:A	A:A	A:A	C:C	C:C	A:A	A:A	C:C	A:A	C:C	C:C	C:C	C:C	C:C	C:C	C:C	C:C	A:A	A:A	C:C	A:A	C:C	C:C	A:A
1_1219	A:A	A:A	A:A	A:A	A:A	A:A	A:A	A:A	A:A	A:A	A:A	A:A	A:A	A:A	A:A	A:A	A:A	A:A	A:A	A:A	A:A	A:A	A:A	A:A	A:A	A:A	A:A	A:A	A:A	A:A	A:A	A:A	A:A	A:A	A:A	A:A	A:A	A:A	A:A	A:A	A:A	A:A	A:A	A:A	A:A	A:A	A:A	A:A	A:A
1_1220	G:G	G:G	G:G	G:G	G:G	G:G	G:G	G:G	G:G	G:G	G:G	G:G	G:G	G:G	G:G	G:G	G:G	G:G	G:G	G:G	G:G	G:G	G:G	G:G	G:G	G:G	G:G	G:G	G:G	G:G	G:G	G:G	G:G	G:G	G:G	G:G	G:G	G:G	G:G	G:G	G:G	G:G	G:G	G:G	G:G	G:G	G:G	G:G	G:G
1_1221	A:A	A:A	A:A	A:A	A:A	G:G	A:A	A:G	A:A	A:A	A:A	A:A	G:G	A:A	A:A	A:G	A:A	A:A	G:G	G:G	A:A	G:G	G:G	A:A	A:A	A:A	A:A	A:A	A:A	G:G	A:A	A:A	G:G	A:A	G:G	G:G	A:A	G:G	G:G	A:A	G:G	G:G	G:G	G:G	G:G	A:A	G:G	G:G	A:A
1_1222	?:?	?:?	?:?	?:?	?:?	?:?	?:?	?:?	?:?	?:?	?:?	?:?	?:?	?:?	?:?	?:?	?:?	?:?	?:?	?:?	?:?	?:?	?:?	?:?	?:?	?:?	?:?	?:?	?:?	?:?	?:?	?:?	?:?	?:?	?:?	?:?	?:?	?:?	?:?	?:?	?:?	?:?	?:?	?:?	?:?	?:?	?:?	?:?	?:?
1_1223	G:G	G:G	G:G	G:G	G:G	A:A	?:?	?:?	?:?	?:?	?:?	?:?	?:?	?:?	?:?	?:?	?:?	G:G	G:G	G:G	?:?	?:?	?:?	G:G	G:G	G:G	G:G	G:G	G:G	A:A	?:?	?:?	A:A	?:?	A:A	A:A	A:A	A:A	G:G	A:A	A:A	G:G	?:?	?:?	A:A	G:G	G:G	A:A	?:?
1_1224	?:?	?:?	?:?	?:?	?:?	?:?	G:G	G:G	G:G	G:G	G:G	G:G	G:G	G:G	G:G	G:G	G:G	?:?	?:?	?:?	?:?	?:?	?:?	G:G	G:G	G:G	G:G	G:G	?:?	?:?	G:G	G:G	?:?	G:G	?:?	?:?	?:?	?:?	?:?	?:?	?:?	?:?	G:G	G:G	?:?	G:G	?:?	?:?	G:G
1_1225	A:A	A:A	A:A	A:A	A:A	A:A	G:G	G:G	G:G	G:G	A:A	G:G	G:G	G:G	A:A	A:G	?:?	A:A	A:A	G:G	A:A	G:G	G:G	?:?	A:A	?:?	?:?	?:?	A:A	?:?	G:G	G:G	A:A	G:G	G:G	A:A	A:A	A:A	A:A	G:G	?:?	G:G	G:G	?:?	G:G	G:G	A:A	A:A	?:?
1_1226	?:?	A:A	?:?	G:G	A:A	A:A	G:G	?:?	G:G	A:A	A:A	G:G	A:A	?:?	A:A	A:A	?:?	A:A	A:A	A:A	?:?	A:A	A:A	A:A	?:?	?:?	?:?	?:?	A:A	?:?	A:A	A:A	A:A	G:G	A:A	?:?	A:A	A:A	A:A	A:A	A:A	A:A	G:G	A:A	A:A	A:A	A:A	A:A	G:G
1_1227	T:T	T:T	T:T	T:T	T:T	T:T	T:T	T:T	T:T	T:T	T:T	T:T	T:T	T:T	T:T	T:T	T:T	T:T	T:T	T:T	T:T	T:T	T:T	T:T	T:T	T:T	T:T	T:T	T:T	T:T	T:T	T:T	T:T	T:T	T:T	T:T	T:T	T:T	T:T	T:T	T:T	T:T	T:T	T:T	T:T	T:T	T:T	T:T	T:T
1_1228	?:?	?:?	?:?	?:?	?:?	?:?	A:A	G:G	A:A	A:A	A:A	A:A	?:?	?:?	A:A	?:?	?:?	A:A	A:A	?:?	?:?	A:A	?:?	?:?	?:?	?:?	?:?	?:?	A:A	?:?	G:G	?:?	A:A	G:G	A:A	?:?	?:?	A:A	A:A	?:?	?:?	A:A	?:?	?:?	?:?	?:?	?:?	A:A	?:?
1_1229	G:G	?:?	?:?	?:?	G:G	G:G	G:G	G:G	G:G	G:G	G:G	?:?	G:G	G:G	G:G	G:G	?:?	G:G	?:?	G:G	G:G	G:G	G:G	?:?	?:?	?:?	?:?	?:?	G:G	G:G	G:G	G:G	G:G	G:G	G:G	G:G	G:G	G:G	G:G	G:G	G:G	G:G	G:G	?:?	G:G	G:G	G:G	G:G	G:G
1_1230	A:A	G:G	A:A	A:A	A:A	G:G	A:A	A:A	A:A	A:A	A:A	A:A	A:A	A:A	A:A	A:A	A:A	G:G	G:G	G:G	G:G	G:G	G:G	A:A	A:A	A:A	A:A	A:A	G:G	G:G	A:A	A:A	G:G	A:A	G:G	G:G	G:G	G:G	G:G	G:G	G:G	G:G	A:A	A:A	G:G	A:A	G:G	G:G	A:A
1_1231	G:G	G:G	G:G	G:G	G:G	G:G	A:A	A:G	G:G	G:G	G:G	G:G	A:G	A:G	G:G	G:G	A:A	G:G	A:A	A:A	?:?	G:G	G:G	A:A	A:A	A:A	A:A	A:A	G:G	?:?	A:A	A:A	G:G	A:A	G:G	?:?	G:G	G:G	G:G	G:G	G:G	G:G	A:A	A:A	G:G	G:G	G:G	G:G	A:A
1_1232	?:?	?:?	?:?	?:?	?:?	?:?	A:A	A:A	?:?	?:?	?:?	?:?	?:?	?:?	?:?	?:?	?:?	?:?	?:?	?:?	?:?	?:?	?:?	?:?	?:?	?:?	?:?	?:?	?:?	?:?	?:?	?:?	?:?	A:A	?:?	?:?	?:?	?:?	?:?	?:?	?:?	?:?	?:?	?:?	?:?	?:?	?:?	?:?	?:?
1_1233	A:A	A:A	A:A	A:A	A:A	A:A	A:A	A:A	A:A	A:A	A:A	A:A	A:A	A:A	A:A	A:A	A:A	A:A	A:A	A:A	A:A	A:A	A:A	A:A	A:A	A:A	A:A	A:A	A:A	A:A	A:A	A:A	A:A	A:A	A:A	A:A	A:A	A:A	A:A	A:A	A:A	A:A	A:A	A:A	A:A	A:A	A:A	A:A	A:A
1_1234	A:A	?:?	A:A	A:A	A:A	A:A	A:A	A:A	A:A	A:A	?:?	A:A	A:A	?:?	?:?	?:?	A:A	A:A	A:A	A:A	A:A	A:A	A:A	A:A	A:A	A:A	A:A	A:A	A:A	A:A	A:A	A:A	A:A	A:A	A:A	?:?	A:A	A:A	A:A	A:A	A:A	A:A	A:A	A:A	A:A	A:A	A:A	A:A	A:A
1_1235	A:A	?:?	A:A	A:A	A:A	A:A	G:G	A:G	G:G	G:G	G:G	G:G	G:G	G:G	G:G	G:G	G:G	G:G	?:?	A:A	A:A	A:A	A:A	A:A	G:G	?:?	?:?	?:?	A:A	A:A	G:G	G:G	A:A	G:G	A:A	?:?	A:A	A:A	A:A	A:A	A:A	A:A	G:G	A:A	A:A	A:A	A:A	A:A	G:G
1_1236	?:?	?:?	?:?	?:?	?:?	A:A	G:G	G:G	G:G	G:G	G:G	G:G	G:G	G:G	G:G	G:G	?:?	A:A	?:?	A:A	?:?	A:A	A:A	?:?	?:?	?:?	?:?	?:?	?:?	?:?	G:G	G:G	?:?	G:G	A:A	G:G	A:A	A:A	A:A	A:A	?:?	A:A	G:G	?:?	G:G	?:?	A:A	A:A	?:?
1_1237	A:A	A:A	A:A	A:A	A:A	A:A	A:A	A:C	C:C	A:A	A:A	A:A	A:A	A:C	A:A	A:A	?:?	A:A	A:A	A:A	A:A	A:A	A:A	A:A	A:A	A:A	A:A	A:A	A:A	A:A	A:A	A:A	A:A	A:C	A:A	A:A	A:A	A:A	A:A	A:A	A:A	A:A	A:A	A:A	A:A	A:A	A:A	A:A	A:A
1_1238	?:?	?:?	?:?	?:?	?:?	?:?	?:?	?:?	?:?	?:?	?:?	?:?	?:?	?:?	?:?	?:?	?:?	?:?	?:?	?:?	?:?	?:?	?:?	?:?	?:?	?:?	?:?	?:?	?:?	?:?	?:?	?:?	?:?	?:?	?:?	?:?	?:?	?:?	?:?	?:?	?:?	?:?	?:?	?:?	?:?	?:?	?:?	?:?	?:?
1_1239	?:?	?:?	?:?	?:?	?:?	?:?	A:A	A:A	?:?	?:?	A:A	?:?	A:A	A:A	A:A	A:A	?:?	?:?	?:?	?:?	?:?	?:?	?:?	?:?	?:?	?:?	?:?	?:?	?:?	?:?	A:A	?:?	?:?	A:A	?:?	?:?	?:?	?:?	?:?	?:?	?:?	?:?	?:?	?:?	?:?	?:?	?:?	?:?	?:?
1_1240	?:?	?:?	?:?	?:?	A:A	A:A	C:C	C:C	A:A	A:A	C:C	C:C	C:C	A:C	A:A	A:C	?:?	A:A	?:?	A:A	?:?	A:A	A:A	?:?	?:?	?:?	?:?	?:?	A:A	?:?	C:C	C:C	A:A	C:C	A:A	?:?	A:A	A:A	A:A	A:A	A:A	A:A	C:C	?:?	A:A	A:A	A:A	A:A	C:C
1_1241	?:?	?:?	?:?	?:?	?:?	G:G	G:G	G:G	G:G	G:G	G:G	G:G	G:G	A:A	A:A	G:G	?:?	G:G	A:A	A:A	G:G	G:G	G:G	?:?	?:?	?:?	?:?	?:?	?:?	G:G	G:G	?:?	G:G	A:A	G:G	G:G	G:G	G:G	G:G	G:G	?:?	G:G	A:A	A:A	G:G	G:G	G:G	G:G	A:A
1_1242	A:A	A:A	A:A	A:A	A:A	A:A	G:G	G:G	G:G	G:G	G:G	G:G	G:G	G:G	G:G	G:G	A:A	G:G	G:G	G:G	G:G	G:G	G:G	A:A	A:A	A:A	A:A	A:A	A:A	G:G	G:G	?:?	G:G	G:G	G:G	G:G	G:G	G:G	A:A	G:G	G:G	G:G	G:G	G:G	G:G	G:G	G:G	G:G	G:G
1_1243	?:?	G:G	G:G	G:G	G:G	G:G	A:A	A:A	A:A	A:A	A:A	A:A	A:A	A:A	A:A	A:A	G:G	G:G	G:G	G:G	?:?	G:G	G:G	G:G	G:G	G:G	G:G	G:G	G:G	?:?	A:A	A:A	G:G	A:A	G:G	G:G	G:G	G:G	G:G	G:G	G:G	G:G	A:A	A:A	G:G	G:G	G:G	G:G	A:A
1_1244	A:A	A:A	A:A	A:A	A:A	A:A	C:C	A:A	C:C	A:A	?:?	?:?	A:A	A:C	?:?	A:A	A:A	A:A	?:?	?:?	A:A	A:A	A:A	C:C	A:A	C:C	C:C	C:C	A:A	A:A	?:?	?:?	A:A	C:C	A:A	A:A	A:A	A:A	A:A	A:A	A:A	A:A	?:?	?:?	A:A	A:A	A:A	A:A	?:?
1_1245	?:?	?:?	?:?	?:?	?:?	?:?	?:?	?:?	?:?	?:?	?:?	?:?	?:?	?:?	?:?	?:?	?:?	?:?	?:?	?:?	?:?	?:?	?:?	?:?	?:?	?:?	?:?	?:?	?:?	?:?	?:?	?:?	?:?	?:?	?:?	?:?	?:?	?:?	?:?	?:?	?:?	?:?	?:?	?:?	?:?	?:?	?:?	?:?	?:?
1_1246	T:T	T:T	T:T	T:T	T:T	T:T	A:A	A:A	A:A	A:A	A:A	A:A	A:A	A:A	A:A	A:A	A:A	?:?	A:A	A:A	T:T	T:T	T:T	T:T	T:T	T:T	T:T	T:T	T:T	T:T	A:A	A:A	T:T	A:A	T:T	T:T	T:T	T:T	T:T	T:T	T:T	?:?	A:A	A:A	T:T	T:T	T:T	T:T	A:A
1_1247	?:?	?:?	?:?	?:?	?:?	?:?	?:?	?:?	?:?	?:?	?:?	?:?	?:?	?:?	?:?	?:?	?:?	?:?	?:?	?:?	?:?	?:?	?:?	?:?	?:?	?:?	?:?	?:?	?:?	?:?	?:?	?:?	?:?	?:?	?:?	?:?	?:?	?:?	?:?	?:?	?:?	?:?	?:?	?:?	?:?	?:?	?:?	?:?	?:?
1_1248	?:?	?:?	?:?	?:?	?:?	?:?	C:C	C:G	?:?	?:?	C:C	C:C	G:G	C:G	?:?	C:C	?:?	?:?	?:?	?:?	?:?	?:?	?:?	?:?	?:?	?:?	?:?	?:?	?:?	?:?	G:G	G:G	?:?	C:G	?:?	?:?	?:?	?:?	?:?	?:?	?:?	?:?	?:?	?:?	?:?	?:?	?:?	?:?	?:?
1_1249	G:G	G:G	G:G	G:G	G:G	G:G	G:G	G:G	G:G	G:G	G:G	G:G	G:G	G:G	G:G	G:G	A:A	G:G	G:G	A:A	G:G	G:G	G:G	G:G	G:G	G:G	G:G	G:G	G:G	G:G	G:G	G:G	G:G	G:G	G:G	G:G	G:G	G:G	G:G	G:G	G:G	G:G	G:G	G:G	G:G	G:G	G:G	G:G	G:G
1_1250	?:?	?:?	?:?	?:?	?:?	?:?	?:?	?:?	?:?	?:?	?:?	?:?	?:?	?:?	?:?	?:?	?:?	?:?	?:?	?:?	?:?	?:?	?:?	?:?	?:?	?:?	?:?	?:?	?:?	?:?	?:?	?:?	?:?	?:?	?:?	?:?	?:?	?:?	?:?	?:?	?:?	?:?	?:?	?:?	?:?	?:?	?:?	?:?	?:?
1_1251	A:A	A:A	A:A	A:A	A:A	A:A	A:A	A:A	A:A	A:A	A:A	A:A	A:A	A:A	A:A	A:A	A:A	A:A	A:A	A:A	A:A	A:A	A:A	A:A	A:A	A:A	A:A	A:A	A:A	A:A	A:A	A:A	A:A	A:A	A:A	A:A	A:A	A:A	A:A	A:A	A:A	A:A	A:A	A:A	A:A	A:A	A:A	A:A	A:A
1_1252	G:G	G:G	G:G	G:G	G:G	G:G	G:G	C:G	C:C	C:G	G:G	G:G	G:G	G:G	G:G	C:G	G:G	G:G	G:G	G:G	G:G	G:G	G:G	G:G	G:G	G:G	G:G	G:G	G:G	G:G	G:G	G:G	G:G	G:G	G:G	G:G	G:G	G:G	G:G	G:G	G:G	G:G	G:G	G:G	G:G	G:G	G:G	G:G	C:C
1_1253	?:?	?:?	C:C	C:C	?:?	C:C	C:C	C:C	C:C	C:C	C:C	C:C	C:C	C:C	C:C	C:C	?:?	C:C	?:?	C:C	C:C	C:C	C:C	C:C	?:?	?:?	?:?	?:?	C:C	C:C	C:C	C:C	C:C	C:C	C:C	C:C	C:C	C:C	C:C	C:C	C:C	C:C	C:C	C:C	C:C	C:C	C:C	?:?	C:C
1_1254	T:T	T:T	T:T	T:T	T:T	T:T	T:T	T:T	T:T	A:T	?:?	?:?	?:?	T:T	?:?	A:T	T:T	T:T	T:T	T:T	T:T	T:T	T:T	T:T	T:T	T:T	T:T	T:T	T:T	T:T	T:T	T:T	T:T	T:T	T:T	T:T	T:T	T:T	T:T	T:T	T:T	T:T	?:?	?:?	T:T	T:T	T:T	T:T	T:T
1_1255	A:A	A:A	A:A	A:A	A:A	T:T	A:A	A:A	A:A	A:A	A:A	A:A	A:A	A:A	A:A	A:A	?:?	A:A	A:A	A:A	A:A	T:T	T:T	T:T	A:A	A:A	A:A	A:A	A:A	T:T	A:A	A:A	A:A	A:A	A:A	T:T	T:T	A:A	A:A	A:A	A:A	A:A	A:A	?:?	T:T	A:A	A:A	A:A	A:A
1_1256	A:A	A:A	A:A	A:A	A:A	A:A	A:A	A:A	A:A	A:A	A:A	A:A	A:A	A:A	A:A	A:A	A:A	A:A	A:A	A:A	A:A	A:A	A:A	A:A	A:A	A:A	A:A	A:A	A:A	A:A	A:A	A:A	A:A	A:A	A:A	A:A	A:A	A:A	A:A	A:A	A:A	A:A	A:A	A:A	A:A	A:A	A:A	A:A	A:A
1_1257	A:A	A:A	A:A	A:A	A:A	A:A	A:A	A:A	?:?	?:?	A:A	A:A	A:A	A:A	A:A	A:A	A:A	A:A	A:A	A:A	A:A	A:A	A:A	A:A	A:A	A:A	A:A	A:A	A:A	A:A	A:A	A:A	A:A	A:A	A:A	A:A	A:A	A:A	A:A	A:A	A:A	A:A	?:?	A:A	A:A	A:A	A:A	A:A	A:A
1_1258	A:A	?:?	A:A	A:A	A:A	A:A	G:G	G:G	G:G	A:A	G:G	G:G	A:A	A:G	A:A	A:G	?:?	A:A	?:?	A:A	A:A	A:A	A:A	A:A	?:?	?:?	?:?	?:?	A:A	A:A	G:G	G:G	A:A	A:G	G:G	A:A	A:A	A:A	A:A	A:A	A:A	A:A	G:G	G:G	A:A	A:A	A:A	A:A	G:G
1_1259	C:C	?:?	C:C	C:C	C:C	C:C	C:C	C:C	C:C	C:C	C:C	C:C	C:C	C:C	C:C	C:C	?:?	C:C	?:?	C:C	C:C	C:C	C:C	C:C	?:?	?:?	?:?	?:?	C:C	C:C	C:C	C:C	C:C	C:C	C:C	C:C	C:C	C:C	C:C	C:C	C:C	C:C	C:C	C:C	C:C	C:C	C:C	C:C	C:C
1_1260	G:G	G:G	G:G	G:G	G:G	G:G	A:A	A:G	G:G	A:G	A:A	A:A	A:G	A:G	G:G	A:A	G:G	G:G	A:A	G:G	G:G	G:G	G:G	G:G	G:G	G:G	G:G	G:G	G:G	G:G	G:G	A:A	G:G	G:G	G:G	G:G	G:G	G:G	G:G	G:G	G:G	G:G	A:A	G:G	G:G	G:G	G:G	G:G	G:G
1_1261	G:G	?:?	G:G	G:G	G:G	G:G	G:G	G:G	G:G	G:G	G:G	?:?	G:G	G:G	G:G	G:G	G:G	G:G	?:?	G:G	G:G	G:G	G:G	G:G	?:?	?:?	?:?	?:?	G:G	G:G	G:G	G:G	G:G	G:G	G:G	G:G	G:G	G:G	G:G	G:G	G:G	G:G	G:G	?:?	G:G	G:G	G:G	G:G	G:G
1_1262	A:A	A:A	A:A	A:A	A:A	A:A	A:A	A:A	?:?	?:?	?:?	A:A	A:A	A:G	?:?	?:?	A:A	A:A	A:A	A:A	?:?	?:?	A:A	A:A	A:A	A:A	A:A	A:A	A:A	?:?	?:?	A:A	A:A	A:A	A:A	?:?	A:A	A:A	A:A	A:A	A:A	A:A	G:G	G:G	A:A	A:A	A:A	A:A	A:A
1_1263	?:?	?:?	?:?	?:?	?:?	?:?	G:G	?:?	?:?	A:A	A:A	A:A	?:?	A:G	A:A	A:A	?:?	?:?	?:?	G:G	?:?	?:?	?:?	?:?	?:?	?:?	?:?	?:?	?:?	?:?	A:A	?:?	?:?	?:?	?:?	?:?	?:?	?:?	G:G	?:?	?:?	G:G	?:?	?:?	?:?	?:?	?:?	?:?	?:?
1_1264	?:?	?:?	?:?	?:?	?:?	?:?	C:C	C:C	C:C	C:C	C:C	C:C	C:C	C:C	C:C	C:C	?:?	?:?	?:?	?:?	?:?	?:?	?:?	?:?	?:?	?:?	?:?	?:?	?:?	?:?	C:C	C:C	?:?	C:C	?:?	A:A	?:?	?:?	?:?	?:?	?:?	?:?	?:?	?:?	?:?	?:?	?:?	?:?	?:?
1_1265	?:?	?:?	?:?	?:?	?:?	?:?	?:?	?:?	?:?	?:?	?:?	?:?	?:?	?:?	?:?	?:?	?:?	?:?	?:?	?:?	?:?	?:?	?:?	?:?	?:?	?:?	?:?	?:?	?:?	?:?	?:?	?:?	?:?	?:?	?:?	?:?	?:?	?:?	?:?	?:?	?:?	?:?	?:?	?:?	?:?	?:?	?:?	?:?	?:?
1_1266	?:?	?:?	?:?	?:?	?:?	?:?	?:?	?:?	?:?	?:?	?:?	?:?	?:?	?:?	?:?	?:?	?:?	?:?	?:?	?:?	?:?	?:?	?:?	?:?	?:?	?:?	?:?	?:?	?:?	?:?	?:?	?:?	?:?	?:?	?:?	?:?	?:?	?:?	?:?	?:?	?:?	?:?	?:?	?:?	?:?	?:?	?:?	?:?	?:?
1_1267	?:?	?:?	?:?	?:?	?:?	?:?	T:T	T:T	T:T	T:T	T:T	T:T	T:T	T:T	T:T	T:T	?:?	?:?	?:?	?:?	?:?	A:A	?:?	?:?	?:?	?:?	?:?	?:?	T:T	?:?	T:T	T:T	?:?	T:T	?:?	?:?	?:?	?:?	?:?	?:?	?:?	?:?	T:T	?:?	?:?	?:?	?:?	?:?	T:T
1_1268	A:A	A:A	A:A	A:A	A:A	A:A	A:A	A:A	A:A	A:A	A:A	A:A	A:A	A:A	A:A	A:A	A:A	A:A	A:A	A:A	A:A	A:A	A:A	A:A	A:A	A:A	A:A	A:A	A:A	A:A	A:A	A:A	A:A	A:A	A:A	A:A	A:A	A:A	A:A	A:A	A:A	A:A	A:A	A:A	A:A	A:A	A:A	A:A	A:A
1_1269	C:C	C:C	C:C	C:C	C:C	C:C	C:C	C:C	C:C	C:C	C:C	C:C	C:C	C:C	C:C	C:C	C:C	C:C	C:C	C:C	C:C	C:C	C:C	C:C	C:C	C:C	C:C	C:C	C:C	C:C	C:C	C:C	C:C	C:C	C:C	C:C	C:C	C:C	C:C	C:C	C:C	C:C	C:C	C:C	C:C	C:C	C:C	C:C	C:C
1_1270	A:A	A:A	A:A	A:A	A:A	A:A	A:A	A:A	A:A	A:A	A:A	A:A	A:A	A:A	A:A	A:A	A:A	A:A	A:A	A:A	A:A	A:A	A:A	A:A	A:A	A:A	A:A	A:A	A:A	A:A	A:A	A:A	A:A	A:A	A:A	A:A	A:A	A:A	A:A	A:A	A:A	A:A	A:A	A:A	A:A	A:A	A:A	A:A	A:A
1_1271	A:A	G:G	A:A	A:A	A:A	G:G	G:G	G:G	G:G	G:G	G:G	G:G	G:G	G:G	G:G	G:G	G:G	A:A	A:A	A:A	G:G	A:A	A:A	G:G	G:G	G:G	G:G	G:G	G:G	G:G	G:G	G:G	A:A	G:G	A:A	G:G	A:A	G:G	A:A	A:A	A:A	G:G	G:G	A:A	G:G	G:G	A:A	A:A	G:G
1_1272	A:A	A:A	A:A	A:A	A:A	A:A	A:A	A:A	A:A	A:A	A:A	A:A	A:A	A:A	A:A	A:A	A:A	A:A	A:A	A:A	A:A	A:A	A:A	A:A	A:A	A:A	A:A	A:A	A:A	A:A	A:A	A:A	A:A	A:A	A:A	A:A	A:A	A:A	A:A	A:A	A:A	A:A	A:A	A:A	A:A	A:A	A:A	A:A	A:A
1_1273	T:T	T:T	T:T	T:T	T:T	T:T	T:T	A:T	A:A	T:T	A:A	A:A	A:T	A:T	A:A	A:T	?:?	?:?	T:T	T:T	A:A	T:T	T:T	A:A	T:T	A:A	?:?	?:?	T:T	T:T	T:T	T:T	T:T	A:T	T:T	T:T	T:T	T:T	T:T	T:T	T:T	T:T	T:T	A:A	T:T	T:T	T:T	T:T	A:A
1_1274	A:A	A:A	A:A	A:A	A:A	A:A	?:?	?:?	?:?	?:?	?:?	?:?	?:?	?:?	?:?	?:?	A:A	A:A	A:A	A:A	?:?	?:?	A:A	A:A	A:A	A:A	A:A	A:A	A:A	?:?	?:?	?:?	A:A	?:?	?:?	?:?	A:A	A:A	A:A	A:A	A:A	A:A	A:A	A:A	A:A	A:A	?:?	A:A	A:A
1_1275	G:G	A:A	G:G	G:G	G:G	G:G	A:A	A:G	A:A	A:A	A:A	G:G	A:A	A:A	?:?	A:A	A:A	G:G	G:G	G:G	G:G	A:A	A:A	G:G	?:?	G:G	G:G	G:G	A:A	A:A	A:A	A:A	G:G	A:G	G:G	G:G	G:G	G:G	G:G	G:G	A:A	G:G	G:G	G:G	A:A	A:A	G:G	G:G	G:G
1_1276	A:A	A:A	A:A	A:A	A:A	A:A	A:A	A:A	A:A	A:A	A:A	A:A	A:A	A:A	A:A	A:A	A:A	A:A	A:A	A:A	A:A	A:A	A:A	A:A	A:A	A:A	A:A	A:A	A:A	A:A	A:A	A:A	A:A	A:A	A:A	A:A	A:A	A:A	A:A	A:A	A:A	A:A	A:A	A:A	A:A	A:A	A:A	A:A	A:A
1_1277	A:A	A:A	A:A	A:A	A:A	C:C	A:A	A:A	A:A	A:A	A:A	A:A	A:A	A:A	A:A	A:A	A:A	C:C	C:C	C:C	C:C	C:C	C:C	A:A	A:A	A:A	A:A	A:A	A:A	A:A	A:A	A:A	C:C	A:A	C:C	C:C	C:C	C:C	C:C	C:C	A:A	C:C	A:A	A:A	A:A	C:C	C:C	C:C	A:A
1_1278	G:G	C:C	G:G	G:G	G:G	C:C	C:C	C:C	C:C	C:C	C:C	C:C	C:C	C:C	C:C	C:C	C:C	C:C	C:C	C:C	C:C	C:C	C:C	G:G	G:G	G:G	G:G	G:G	C:C	C:C	C:C	C:C	C:C	C:C	C:C	C:C	C:C	C:C	C:C	C:C	C:C	C:C	G:G	C:C	C:C	G:G	C:C	C:C	C:C
1_1279	G:G	G:G	G:G	G:G	G:G	G:G	G:G	G:G	G:G	G:G	G:G	G:G	G:G	G:G	G:G	G:G	G:G	G:G	G:G	G:G	G:G	G:G	G:G	G:G	G:G	G:G	G:G	G:G	G:G	G:G	G:G	G:G	G:G	G:G	G:G	G:G	G:G	G:G	G:G	G:G	G:G	G:G	G:G	G:G	G:G	G:G	G:G	G:G	G:G
1_1280	G:G	G:G	G:G	G:G	G:G	G:G	G:G	G:G	G:G	G:G	G:G	G:G	G:G	G:G	G:G	G:G	G:G	G:G	G:G	G:G	G:G	G:G	G:G	G:G	G:G	G:G	G:G	G:G	G:G	G:G	G:G	G:G	G:G	G:G	G:G	G:G	G:G	G:G	G:G	G:G	G:G	G:G	G:G	G:G	G:G	G:G	G:G	G:G	G:G
1_1281	G:G	G:G	G:G	A:A	G:G	G:G	A:A	A:G	A:A	A:A	G:G	G:G	A:A	A:A	A:A	A:G	A:A	G:G	A:A	A:A	G:G	G:G	G:G	G:G	A:A	G:G	G:G	G:G	G:G	G:G	A:A	A:A	G:G	A:G	G:G	G:G	G:G	G:G	G:G	G:G	G:G	G:G	A:A	G:G	G:G	G:G	G:G	G:G	A:A
1_1282	A:A	A:A	A:A	A:A	A:A	A:A	A:T	A:A	A:A	A:A	A:A	?:?	A:A	A:A	A:A	A:A	A:A	A:A	A:A	A:A	A:A	A:A	A:A	A:A	A:A	A:A	A:A	A:A	A:A	A:A	A:A	A:A	T:T	A:A	A:A	A:A	A:A	T:T	A:A	A:A	A:A	A:A	A:A	A:A	A:A	A:A	A:A	A:A	A:A
1_1283	A:A	A:A	A:A	A:A	A:A	A:A	A:A	A:A	A:A	A:A	A:A	A:A	A:A	A:A	A:A	A:A	A:A	A:A	A:A	A:A	A:A	A:A	A:A	A:A	A:A	A:A	A:A	A:A	A:A	A:A	A:A	A:A	A:A	A:A	A:A	A:A	A:A	A:A	A:A	A:A	A:A	A:A	A:A	A:A	A:A	A:A	A:A	A:A	A:A
1_1284	A:A	A:A	A:A	A:A	A:A	A:A	A:A	A:A	G:G	A:G	A:A	A:A	A:A	A:A	G:G	A:G	A:A	G:G	G:G	A:A	A:A	A:A	A:A	A:A	A:A	A:A	A:A	A:A	A:A	A:A	A:A	G:G	A:A	A:A	A:A	A:A	A:A	A:A	A:A	A:A	A:A	A:A	A:A	A:A	A:A	A:A	A:A	A:A	A:A
1_1285	A:A	?:?	A:A	A:A	A:A	A:A	?:?	?:?	?:?	?:?	A:A	?:?	?:?	A:A	?:?	A:A	?:?	A:A	?:?	A:A	?:?	A:A	A:A	A:A	?:?	A:A	?:?	?:?	A:A	?:?	A:A	?:?	?:?	?:?	A:A	?:?	A:A	A:A	A:A	A:A	A:A	A:A	A:A	A:A	?:?	A:A	A:A	A:A	?:?
1_1286	A:A	A:A	A:A	A:A	A:A	A:A	G:G	A:G	G:G	G:G	A:A	G:G	A:A	A:G	G:G	A:G	G:G	A:A	A:A	A:A	A:A	A:A	A:A	G:G	G:G	G:G	G:G	G:G	A:A	A:A	G:G	G:G	A:A	A:G	A:A	A:A	A:A	A:A	A:A	A:A	A:A	A:A	G:G	A:A	A:A	A:A	A:A	A:A	G:G
1_1287	A:A	A:A	A:A	A:A	A:A	A:A	?:?	?:?	?:?	A:A	?:?	?:?	A:A	?:?	?:?	?:?	?:?	A:A	?:?	?:?	A:A	A:A	A:A	A:A	A:A	?:?	?:?	?:?	A:A	A:A	?:?	?:?	A:A	?:?	A:A	?:?	A:A	A:A	A:A	A:A	A:A	A:A	A:A	?:?	A:A	A:A	A:A	A:A	A:A
1_1288	?:?	?:?	?:?	?:?	?:?	?:?	?:?	?:?	?:?	?:?	?:?	?:?	?:?	?:?	?:?	?:?	?:?	?:?	?:?	?:?	?:?	?:?	?:?	?:?	?:?	?:?	?:?	?:?	?:?	?:?	?:?	?:?	?:?	?:?	?:?	?:?	?:?	?:?	?:?	?:?	?:?	?:?	?:?	?:?	?:?	?:?	?:?	?:?	?:?
1_1289	G:G	G:G	G:G	G:G	G:G	G:G	G:G	G:G	G:G	G:G	G:G	G:G	G:G	G:G	G:G	G:G	G:G	G:G	G:G	G:G	G:G	G:G	G:G	G:G	G:G	G:G	G:G	G:G	G:G	G:G	G:G	G:G	G:G	G:G	G:G	G:G	G:G	G:G	G:G	G:G	G:G	G:G	G:G	G:G	G:G	G:G	G:G	G:G	G:G
1_1290	T:T	T:T	T:T	T:T	T:T	T:T	T:T	T:T	T:T	T:T	T:T	T:T	T:T	T:T	T:T	T:T	T:T	T:T	T:T	T:T	T:T	T:T	T:T	T:T	T:T	T:T	T:T	T:T	T:T	T:T	T:T	T:T	T:T	T:T	T:T	T:T	T:T	T:T	T:T	T:T	T:T	T:T	T:T	T:T	T:T	T:T	T:T	T:T	T:T
1_1291	A:A	?:?	A:A	A:A	A:A	A:A	A:A	A:A	A:A	A:A	A:A	A:A	A:A	A:A	A:A	A:A	A:A	C:C	A:A	A:A	A:A	A:A	A:A	A:A	A:A	A:A	A:A	A:A	A:A	A:A	A:A	A:A	A:A	A:A	A:A	A:A	C:C	A:A	A:A	C:C	A:A	A:A	A:A	A:A	A:A	A:A	A:A	A:A	A:A
1_1292	G:G	G:G	G:G	G:G	G:G	G:G	A:G	A:A	A:A	G:G	A:A	G:G	A:G	A:G	A:A	A:G	A:A	A:A	A:A	A:A	G:G	A:A	A:A	A:A	A:A	A:A	A:A	A:A	G:G	G:G	A:A	G:G	A:A	A:A	A:G	G:G	G:G	G:G	A:A	G:G	G:G	G:G	A:A	A:A	G:G	A:A	A:A	G:G	A:A
1_1293	?:?	G:G	G:G	G:G	?:?	G:G	G:G	G:G	G:G	G:G	G:G	G:G	G:G	G:G	G:G	G:G	G:G	?:?	G:G	G:G	?:?	?:?	?:?	G:G	G:G	G:G	G:G	G:G	G:G	?:?	G:G	G:G	?:?	G:G	?:?	G:G	G:G	?:?	G:G	?:?	G:G	G:G	G:G	G:G	?:?	G:G	?:?	?:?	G:G
1_1294	A:A	A:A	A:A	A:A	A:A	A:A	A:A	A:A	A:A	A:A	A:A	A:A	A:A	A:A	A:A	A:A	A:A	A:A	A:A	A:A	A:A	A:A	A:A	A:A	A:A	A:A	A:A	A:A	A:A	A:A	A:A	A:A	A:A	A:A	A:A	A:A	A:A	A:A	A:A	A:A	A:A	A:A	A:A	A:A	A:A	A:A	A:A	A:A	A:A
1_1295	A:A	A:A	A:A	A:A	A:A	A:A	A:A	A:A	A:A	A:A	A:A	A:A	A:A	A:A	A:A	A:A	A:A	A:A	A:A	A:A	A:A	A:A	A:A	A:A	A:A	A:A	A:A	A:A	A:A	A:A	A:A	A:A	A:A	A:G	A:A	A:A	A:A	A:A	A:A	A:A	A:A	A:A	A:A	A:A	A:A	A:A	A:A	A:A	A:A
1_1296	A:A	A:A	A:A	A:A	A:A	A:A	A:A	A:A	A:A	A:A	A:A	A:A	A:A	A:A	A:A	A:A	A:A	A:A	A:A	A:A	A:A	A:A	A:A	A:A	A:A	A:A	A:A	A:A	A:A	A:A	A:A	A:A	A:A	A:A	A:A	A:A	A:A	A:A	A:A	A:A	A:A	A:A	A:A	A:A	A:A	A:A	A:A	A:A	A:A
1_1297	A:A	A:A	A:A	A:A	A:A	A:A	A:A	A:A	A:A	A:A	A:A	A:A	A:A	A:A	A:A	A:A	A:A	A:A	A:A	A:A	A:A	A:A	A:A	A:A	A:A	A:A	A:A	A:A	A:A	A:A	A:A	A:A	A:A	A:A	A:A	A:A	A:A	A:A	A:A	A:A	A:A	A:A	A:A	A:A	A:A	A:A	A:A	A:A	A:A
1_1298	G:G	G:G	A:A	G:G	G:G	A:A	G:G	G:G	G:G	G:G	G:G	G:G	G:G	G:G	G:G	G:G	G:G	G:G	G:G	G:G	G:G	G:G	G:G	G:G	A:A	G:G	G:G	G:G	G:G	G:G	G:G	G:G	G:G	G:G	G:G	G:G	A:A	G:G	G:G	G:G	G:G	G:G	G:G	G:G	G:G	G:G	G:G	G:G	G:G
1_1299	G:G	A:A	?:?	G:G	?:?	G:G	A:A	A:A	A:A	A:A	A:A	A:A	A:A	A:A	A:A	A:A	A:A	A:A	A:A	A:A	G:G	A:A	A:A	A:A	A:A	A:A	A:A	A:A	A:A	A:A	A:A	A:A	A:A	A:A	A:G	G:G	G:G	A:A	G:G	G:G	G:G	G:G	A:A	A:A	A:A	G:G	G:G	?:?	A:A
1_1300	C:C	C:C	C:C	C:C	C:C	C:C	C:C	C:C	C:C	C:C	C:C	C:C	C:C	C:C	C:C	C:C	C:C	C:C	C:C	C:C	C:C	C:C	C:C	G:G	?:?	C:C	?:?	?:?	C:C	C:C	C:C	C:C	C:C	C:C	C:C	C:C	C:C	C:C	C:C	C:C	C:C	C:C	C:C	C:C	C:C	C:C	C:C	C:C	C:C
1_1301	G:G	G:G	G:G	G:G	G:G	G:G	G:G	G:G	G:G	G:G	G:G	G:G	G:G	G:G	G:G	G:G	G:G	G:G	G:G	G:G	G:G	G:G	G:G	G:G	G:G	G:G	G:G	G:G	G:G	G:G	G:G	G:G	G:G	G:G	G:G	G:G	G:G	G:G	G:G	G:G	G:G	G:G	G:G	G:G	G:G	G:G	G:G	G:G	G:G
1_1302	G:G	G:G	G:G	A:A	G:G	A:A	A:A	A:G	A:A	G:G	A:A	A:A	G:G	A:A	A:A	A:G	G:G	A:A	A:A	A:A	A:A	A:A	A:A	G:G	A:A	G:G	G:G	G:G	G:G	A:A	A:A	A:A	A:A	A:A	A:A	A:A	G:G	A:A	A:A	A:A	A:A	A:A	A:A	A:A	A:A	A:A	A:A	A:A	A:A
1_1303	G:G	G:G	G:G	G:G	G:G	G:G	G:G	G:G	G:G	G:G	G:G	G:G	G:G	G:G	G:G	G:G	G:G	G:G	G:G	G:G	G:G	G:G	G:G	G:G	G:G	G:G	G:G	G:G	G:G	G:G	G:G	G:G	G:G	G:G	G:G	G:G	G:G	G:G	G:G	G:G	G:G	G:G	G:G	G:G	G:G	G:G	G:G	G:G	G:G
1_1304	A:A	A:A	A:A	A:A	A:A	A:A	A:A	A:A	A:A	A:A	A:A	A:A	A:A	A:A	A:A	A:A	A:A	A:A	A:A	A:A	A:A	A:A	A:A	A:A	A:A	A:A	A:A	A:A	A:A	A:A	A:A	A:A	A:A	A:A	A:A	A:A	A:A	A:A	A:A	A:A	A:A	A:A	A:A	A:A	A:A	A:A	A:A	A:A	A:A
1_1305	A:A	A:A	A:A	A:A	A:A	A:A	A:A	A:A	A:A	A:A	A:A	A:A	A:A	A:A	A:A	A:A	A:A	A:A	A:A	A:A	A:A	A:A	A:A	A:A	A:A	A:A	A:A	A:A	A:A	A:A	A:A	A:A	A:A	A:A	A:A	A:A	A:A	A:A	A:A	A:A	A:A	A:A	A:A	A:A	A:A	A:A	A:A	A:A	A:A
1_1306	A:A	A:A	A:A	A:A	A:A	A:A	A:A	A:A	A:A	A:A	A:A	A:A	A:A	A:A	A:A	A:A	A:A	A:A	A:A	A:A	A:A	A:A	A:A	A:A	A:A	A:A	A:A	A:A	A:A	A:A	A:A	?:?	A:A	A:A	A:A	A:A	A:A	A:A	A:A	A:A	A:A	A:A	A:A	A:A	A:A	A:A	A:A	A:A	A:A
1_1307	G:G	G:G	G:G	G:G	G:G	G:G	G:G	G:G	G:G	G:G	G:G	G:G	G:G	G:G	G:G	G:G	G:G	G:G	G:G	?:?	G:G	G:G	G:G	G:G	G:G	G:G	G:G	G:G	G:G	G:G	G:G	G:G	G:G	G:G	G:G	G:G	G:G	G:G	G:G	G:G	G:G	G:G	G:G	G:G	G:G	G:G	G:G	G:G	G:G
1_1308	A:A	A:A	A:A	A:A	A:A	A:A	?:?	A:A	A:A	A:A	A:A	A:A	A:A	A:A	A:A	A:A	A:A	A:A	A:A	A:A	?:?	A:A	A:A	A:A	A:A	A:A	A:A	A:A	A:A	A:A	A:A	A:A	A:A	A:A	?:?	A:A	A:A	A:A	A:A	?:?	A:A	A:A	A:A	A:A	A:A	A:A	A:A	A:A	A:A
1_1309	A:A	A:A	A:A	A:A	A:A	A:A	A:A	A:A	A:A	A:A	A:A	A:A	A:A	A:A	A:A	A:A	A:A	A:A	A:A	A:A	A:A	A:A	A:A	A:A	A:A	A:A	A:A	A:A	A:A	A:A	A:A	A:A	A:A	A:A	A:A	A:A	A:A	A:A	A:A	A:A	A:A	A:A	A:A	A:A	A:A	A:A	A:A	A:A	A:A
1_1310	?:?	?:?	?:?	?:?	?:?	?:?	?:?	?:?	?:?	?:?	?:?	?:?	?:?	?:?	?:?	?:?	?:?	?:?	?:?	?:?	?:?	?:?	?:?	?:?	?:?	?:?	?:?	?:?	?:?	?:?	?:?	?:?	?:?	?:?	?:?	?:?	?:?	?:?	?:?	?:?	?:?	?:?	?:?	?:?	?:?	?:?	?:?	?:?	?:?
1_1311	G:G	G:G	G:G	G:G	G:G	G:G	G:G	G:G	G:G	G:G	G:G	G:G	G:G	G:G	G:G	G:G	G:G	G:G	G:G	G:G	G:G	G:G	G:G	G:G	G:G	G:G	G:G	G:G	G:G	G:G	G:G	G:G	G:G	G:G	G:G	G:G	G:G	G:G	G:G	G:G	G:G	G:G	G:G	G:G	G:G	G:G	G:G	G:G	G:G
1_1312	G:G	G:G	G:G	G:G	G:G	G:G	G:G	G:G	G:G	G:G	G:G	G:G	G:G	G:G	G:G	G:G	G:G	G:G	G:G	G:G	G:G	G:G	G:G	G:G	G:G	G:G	G:G	G:G	G:G	G:G	G:G	G:G	G:G	G:G	G:G	G:G	G:G	G:G	G:G	G:G	G:G	G:G	G:G	G:G	G:G	G:G	G:G	G:G	G:G
1_1313	G:G	G:G	G:G	G:G	G:G	G:G	G:G	G:G	G:G	G:G	G:G	G:G	G:G	G:G	G:G	G:G	G:G	G:G	G:G	G:G	G:G	G:G	G:G	G:G	G:G	G:G	G:G	G:G	G:G	G:G	G:G	G:G	G:G	G:G	G:G	G:G	G:G	G:G	G:G	G:G	G:G	G:G	G:G	G:G	G:G	G:G	G:G	G:G	G:G
1_1314	G:G	G:G	G:G	G:G	G:G	G:G	G:G	G:G	G:G	G:G	G:G	G:G	G:G	G:G	G:G	G:G	G:G	G:G	G:G	G:G	G:G	G:G	G:G	G:G	G:G	G:G	G:G	G:G	G:G	G:G	G:G	G:G	G:G	G:G	G:G	G:G	G:G	G:G	G:G	G:G	G:G	G:G	G:G	G:G	G:G	G:G	G:G	G:G	G:G
1_1315	?:?	?:?	?:?	?:?	?:?	?:?	?:?	?:?	?:?	?:?	?:?	?:?	?:?	?:?	?:?	?:?	?:?	?:?	?:?	?:?	?:?	?:?	?:?	?:?	?:?	?:?	?:?	?:?	?:?	?:?	?:?	?:?	?:?	?:?	?:?	?:?	?:?	?:?	?:?	?:?	?:?	?:?	?:?	?:?	?:?	?:?	?:?	?:?	?:?
1_1316	A:A	?:?	A:A	A:A	A:A	C:C	A:A	A:C	C:C	C:C	C:C	C:C	C:C	A:C	C:C	C:C	?:?	C:C	?:?	A:A	A:A	A:A	A:A	A:A	?:?	?:?	?:?	?:?	A:A	A:A	C:C	A:A	A:A	A:C	C:C	C:C	C:C	C:C	A:A	A:A	A:A	A:A	A:A	C:C	A:A	A:A	C:C	A:A	C:C
1_1317	G:G	G:G	G:G	G:G	G:G	G:G	G:G	G:G	G:G	G:G	G:G	G:G	G:G	G:G	G:G	G:G	G:G	G:G	G:G	G:G	G:G	G:G	G:G	G:G	G:G	G:G	G:G	G:G	G:G	G:G	G:G	G:G	G:G	G:G	G:G	G:G	G:G	G:G	G:G	G:G	G:G	G:G	G:G	G:G	G:G	G:G	G:G	G:G	G:G
1_1318	A:A	A:A	A:A	A:A	A:A	A:A	A:A	A:A	A:A	A:A	A:A	A:A	A:A	A:A	A:A	A:A	A:A	A:A	A:A	A:A	A:A	A:A	A:A	A:A	A:A	A:A	A:A	A:A	A:A	A:A	A:A	A:A	A:A	A:A	A:A	A:A	A:A	A:A	A:A	A:A	A:A	A:A	A:A	A:A	A:A	A:A	A:A	A:A	A:A
1_1319	G:G	G:G	G:G	G:G	G:G	C:C	G:G	C:G	G:G	C:C	C:C	C:C	G:G	C:C	C:C	C:G	G:G	G:G	C:C	C:C	C:C	C:C	C:C	G:G	G:G	G:G	G:G	G:G	G:G	C:C	G:G	G:G	C:C	C:G	C:C	C:C	C:C	C:C	C:G	C:C	C:C	C:C	G:G	C:C	C:C	C:C	C:C	C:C	G:G
1_1320	G:G	G:G	G:G	G:G	G:G	G:G	G:G	G:G	G:G	G:G	G:G	G:G	G:G	G:G	G:G	G:G	G:G	G:G	G:G	G:G	G:G	G:G	G:G	G:G	G:G	G:G	G:G	G:G	G:G	G:G	G:G	G:G	G:G	G:G	G:G	G:G	G:G	G:G	G:G	G:G	G:G	G:G	G:G	G:G	G:G	G:G	G:G	G:G	G:G
1_1321	G:G	G:G	G:G	G:G	G:G	G:G	G:G	G:G	G:G	G:G	G:G	G:G	G:G	G:G	G:G	G:G	G:G	G:G	G:G	G:G	G:G	G:G	G:G	G:G	G:G	G:G	G:G	G:G	G:G	G:G	G:G	G:G	G:G	G:G	G:G	G:G	G:G	G:G	G:G	G:G	G:G	G:G	G:G	G:G	G:G	G:G	G:G	G:G	G:G
1_1322	A:A	A:A	A:A	A:A	A:A	C:C	A:A	C:C	A:A	A:A	A:A	A:A	A:A	A:A	A:A	A:C	A:A	C:C	C:C	C:C	C:C	C:C	C:C	C:C	C:C	C:C	A:A	C:C	A:A	A:A	A:A	A:A	C:C	A:A	A:C	A:A	C:C	C:C	A:A	C:C	A:A	A:A	A:A	A:A	A:A	A:A	C:C	A:A	A:A
1_1323	G:G	G:G	G:G	G:G	G:G	G:G	G:G	G:G	G:G	G:G	G:G	G:G	G:G	G:G	G:G	G:G	G:G	G:G	G:G	G:G	G:G	G:G	G:G	G:G	G:G	G:G	G:G	G:G	G:G	G:G	G:G	G:G	G:G	G:G	G:G	G:G	G:G	G:G	G:G	G:G	G:G	G:G	G:G	G:G	G:G	G:G	G:G	G:G	G:G
1_1324	?:?	?:?	?:?	?:?	?:?	?:?	?:?	?:?	?:?	?:?	?:?	?:?	?:?	?:?	?:?	?:?	?:?	?:?	?:?	?:?	?:?	?:?	?:?	?:?	?:?	?:?	?:?	?:?	?:?	?:?	?:?	?:?	?:?	?:?	?:?	?:?	?:?	?:?	?:?	?:?	?:?	?:?	?:?	?:?	?:?	?:?	?:?	?:?	?:?
1_1325	A:A	A:A	A:A	A:A	A:A	A:A	A:A	A:A	A:A	A:A	A:A	A:A	A:A	A:A	A:A	A:A	A:A	A:A	A:A	A:A	A:A	A:A	A:A	A:A	A:A	A:A	A:A	A:A	A:A	A:A	A:A	A:A	A:A	A:A	A:A	A:A	A:A	A:A	A:A	A:A	A:A	A:A	A:A	A:A	A:A	A:A	A:A	A:A	A:A
1_1326	?:?	?:?	?:?	?:?	?:?	?:?	?:?	?:?	?:?	?:?	?:?	?:?	?:?	?:?	?:?	?:?	?:?	?:?	?:?	?:?	?:?	?:?	?:?	?:?	?:?	?:?	?:?	?:?	?:?	?:?	?:?	?:?	?:?	?:?	?:?	?:?	?:?	?:?	?:?	?:?	?:?	?:?	?:?	?:?	?:?	?:?	?:?	?:?	?:?
1_1327	T:T	A:A	T:T	T:T	T:T	T:T	?:?	A:A	A:A	A:A	T:T	?:?	T:T	A:A	A:A	T:T	A:A	T:T	T:T	T:T	?:?	T:T	T:T	T:T	T:T	T:T	T:T	T:T	T:T	T:T	A:A	?:?	T:T	A:A	T:T	T:T	A:A	A:A	T:T	T:T	T:T	T:T	T:T	A:A	T:T	T:T	T:T	T:T	T:T
1_1328	G:G	G:G	G:G	G:G	G:G	G:G	G:G	G:G	G:G	G:G	G:G	G:G	G:G	G:G	G:G	G:G	G:G	G:G	G:G	G:G	G:G	G:G	G:G	G:G	G:G	G:G	G:G	G:G	G:G	G:G	G:G	G:G	G:G	G:G	G:G	G:G	G:G	G:G	G:G	G:G	G:G	G:G	G:G	G:G	G:G	G:G	G:G	G:G	G:G
1_1329	G:G	G:G	G:G	G:G	G:G	G:G	G:G	G:G	G:G	G:G	G:G	G:G	G:G	G:G	G:G	G:G	G:G	G:G	G:G	G:G	G:G	G:G	G:G	G:G	G:G	G:G	G:G	G:G	G:G	G:G	G:G	G:G	G:G	G:G	A:G	G:G	G:G	G:G	G:G	G:G	G:G	G:G	G:G	G:G	G:G	G:G	G:G	G:G	G:G
1_1330	C:C	C:C	C:C	C:C	C:C	C:C	C:C	C:C	C:C	C:C	C:C	C:C	C:C	C:C	C:C	C:C	C:C	C:C	C:C	C:C	C:C	C:C	C:C	C:C	C:C	C:C	C:C	C:C	C:C	C:C	C:C	C:C	C:C	C:C	C:C	C:C	C:C	C:C	C:C	C:C	C:C	C:C	C:C	C:C	C:C	C:C	C:C	C:C	C:C
1_1331	G:G	G:G	G:G	A:A	G:G	G:G	A:A	A:A	A:A	A:A	A:A	A:A	A:A	A:A	A:A	A:A	G:G	G:G	G:G	G:G	G:G	G:G	G:G	G:G	G:G	G:G	G:G	G:G	G:G	G:G	A:A	A:A	G:G	A:A	G:G	G:G	G:G	G:G	G:G	G:G	G:G	G:G	G:G	G:G	G:G	G:G	G:G	G:G	A:A
1_1332	?:?	?:?	?:?	?:?	?:?	?:?	?:?	C:C	?:?	C:C	?:?	?:?	?:?	?:?	?:?	C:C	?:?	?:?	?:?	?:?	C:C	C:C	C:C	?:?	?:?	?:?	?:?	?:?	?:?	?:?	?:?	?:?	?:?	?:?	?:?	?:?	?:?	?:?	C:C	?:?	?:?	C:C	C:C	?:?	?:?	?:?	C:C	?:?	?:?
1_1333	C:C	A:A	C:C	C:C	A:A	A:A	C:C	C:C	C:C	C:C	C:C	C:C	C:C	C:C	C:C	C:C	A:A	A:A	A:A	C:C	A:A	?:?	A:A	A:A	A:A	A:A	A:A	A:A	A:A	A:A	C:C	C:C	A:A	C:C	A:A	?:?	A:A	A:A	A:A	A:A	A:A	A:A	A:A	C:C	A:A	A:A	A:A	A:A	C:C
1_1334	A:A	A:A	A:A	A:A	A:A	A:A	A:A	A:A	A:A	A:A	A:A	A:A	A:A	A:A	A:A	A:A	A:A	A:A	A:A	A:A	A:A	A:A	A:A	A:A	A:A	A:A	A:A	A:A	A:A	A:A	A:A	A:A	A:A	A:A	A:A	A:A	A:A	A:A	A:A	A:A	A:A	A:A	A:A	A:A	A:A	A:A	A:A	A:A	A:A
1_1335	A:A	A:A	A:A	A:A	A:A	A:A	A:A	A:A	A:A	A:A	A:A	A:A	A:A	A:A	A:A	A:A	A:A	A:A	A:A	A:A	A:A	A:A	A:A	A:A	A:A	A:A	A:A	A:A	A:A	A:A	A:A	A:A	A:A	A:A	A:A	A:A	A:A	A:A	A:A	A:A	A:A	A:A	A:A	A:A	A:A	A:A	A:A	A:A	A:A
1_1336	G:G	G:G	G:G	G:G	G:G	G:G	G:G	G:G	G:G	G:G	G:G	G:G	G:G	G:G	G:G	G:G	G:G	G:G	G:G	G:G	G:G	G:G	G:G	G:G	G:G	G:G	G:G	G:G	G:G	G:G	G:G	G:G	G:G	G:G	G:G	G:G	G:G	G:G	G:G	G:G	G:G	G:G	G:G	G:G	G:G	G:G	G:G	G:G	G:G
1_1337	A:A	A:A	?:?	?:?	A:A	A:A	T:T	T:T	T:T	T:T	T:T	T:T	T:T	T:T	T:T	T:T	?:?	?:?	?:?	T:T	T:T	?:?	?:?	?:?	?:?	?:?	?:?	?:?	T:T	T:T	T:T	T:T	T:T	T:T	T:T	T:T	T:T	T:T	T:T	T:T	?:?	T:T	?:?	?:?	T:T	T:T	T:T	T:T	T:T
1_1338	?:?	?:?	?:?	?:?	?:?	?:?	?:?	?:?	?:?	?:?	?:?	?:?	?:?	?:?	?:?	?:?	?:?	?:?	?:?	?:?	?:?	?:?	?:?	?:?	?:?	?:?	?:?	?:?	?:?	?:?	?:?	?:?	?:?	?:?	?:?	?:?	?:?	?:?	?:?	?:?	?:?	?:?	?:?	?:?	?:?	?:?	?:?	?:?	?:?
1_1339	A:A	A:A	A:A	A:A	A:A	A:A	A:A	A:A	A:A	A:A	A:A	A:A	A:A	A:A	A:A	A:A	A:A	A:A	A:A	A:A	A:A	A:A	A:A	A:A	A:A	A:A	A:A	A:A	A:A	A:A	A:A	A:A	A:A	A:A	A:A	A:A	A:A	A:A	A:A	A:A	A:A	A:A	A:A	A:A	A:A	A:A	A:A	A:A	A:A
1_1340	G:G	G:G	G:G	G:G	G:G	G:G	G:G	G:G	G:G	G:G	G:G	G:G	G:G	G:G	G:G	G:G	G:G	G:G	G:G	G:G	G:G	G:G	G:G	G:G	G:G	G:G	G:G	G:G	G:G	G:G	G:G	G:G	G:G	G:G	G:G	G:G	G:G	G:G	G:G	G:G	G:G	G:G	G:G	G:G	G:G	G:G	G:G	G:G	G:G
1_1341	G:G	G:G	G:G	G:G	G:G	G:G	G:G	A:A	G:G	A:A	A:A	G:G	A:A	A:G	A:A	A:A	G:G	G:G	G:G	A:A	G:G	G:G	G:G	A:A	A:A	A:A	A:A	A:A	A:A	G:G	G:G	G:G	G:G	A:G	A:A	A:A	G:G	G:G	G:G	G:G	A:A	G:G	A:A	A:A	G:G	A:A	A:A	G:G	A:A
1_1342	G:G	G:G	G:G	G:G	G:G	G:G	G:G	G:G	G:G	G:G	G:G	G:G	G:G	G:G	G:G	G:G	G:G	G:G	G:G	G:G	G:G	G:G	G:G	G:G	G:G	G:G	G:G	G:G	G:G	G:G	G:G	G:G	G:G	G:G	G:G	G:G	G:G	G:G	G:G	G:G	G:G	G:G	G:G	G:G	G:G	G:G	G:G	G:G	G:G
1_1343	A:A	A:A	A:A	G:G	A:A	A:A	A:A	A:A	A:A	A:A	A:A	A:A	A:A	A:A	A:A	A:A	A:A	A:A	A:A	A:A	A:A	A:A	A:A	A:A	A:A	A:A	A:A	A:A	A:A	A:A	A:A	A:A	A:A	A:A	A:A	G:G	A:A	A:A	A:A	A:A	G:G	A:A	A:A	A:A	A:A	A:A	G:G	A:A	A:A
1_1344	G:G	?:?	G:G	G:G	G:G	G:G	G:G	G:G	?:?	?:?	?:?	?:?	G:G	?:?	?:?	?:?	?:?	G:G	?:?	G:G	G:G	G:G	G:G	G:G	?:?	A:A	A:A	A:A	G:G	G:G	G:G	?:?	G:G	G:G	G:G	G:G	G:G	G:G	G:G	G:G	G:G	G:G	G:G	?:?	G:G	G:G	G:G	?:?	G:G
1_1345	C:C	C:C	C:C	C:C	C:C	C:C	A:A	A:A	A:A	A:A	A:A	A:A	A:A	C:C	A:A	A:A	A:A	C:C	C:C	C:C	C:C	C:C	C:C	C:C	C:C	C:C	C:C	C:C	C:C	C:C	C:C	A:A	C:C	C:C	C:C	C:C	C:C	C:C	?:?	C:C	C:C	C:C	C:C	?:?	C:C	C:C	?:?	C:C	C:C
1_1346	A:A	A:A	C:C	A:A	A:A	A:A	C:C	C:C	C:C	C:C	A:A	C:C	A:C	C:C	A:A	A:C	A:A	A:A	A:A	A:A	A:A	A:A	A:A	C:C	A:A	C:C	C:C	C:C	A:A	A:A	C:C	C:C	A:A	C:C	A:A	A:A	A:A	A:A	A:A	A:A	A:A	C:C	C:C	C:C	A:A	A:A	A:A	A:A	C:C
1_1347	G:G	G:G	A:A	A:A	G:G	G:G	A:A	A:A	A:A	G:G	A:A	A:A	A:A	A:A	A:A	A:A	A:A	A:A	A:A	A:A	G:G	A:A	A:A	A:A	A:A	A:A	A:A	A:A	A:A	A:A	A:A	A:A	A:A	A:A	A:G	A:A	A:A	A:A	A:A	A:A	G:G	A:A	A:A	A:A	A:A	A:A	A:A	G:G	A:A
1_1348	G:G	G:G	G:G	G:G	G:G	G:G	G:G	G:G	A:A	G:G	A:A	G:G	A:G	A:G	G:G	A:A	G:G	G:G	G:G	G:G	G:G	G:G	G:G	G:G	G:G	G:G	G:G	G:G	A:A	G:G	A:A	A:A	G:G	G:G	G:G	G:G	G:G	G:G	G:G	G:G	G:G	G:G	A:A	G:G	G:G	G:G	G:G	G:G	G:G
1_1349	A:A	A:A	A:A	A:A	A:A	G:G	A:A	A:A	A:A	A:A	A:A	A:A	A:A	A:A	A:A	A:A	A:A	G:G	?:?	G:G	?:?	?:?	G:G	A:A	A:A	A:A	A:A	A:A	A:A	?:?	A:A	A:A	G:G	A:A	G:G	?:?	G:G	G:G	A:G	G:G	G:G	A:A	A:A	A:A	G:G	A:A	A:A	?:?	A:A
1_1350	G:G	G:G	G:G	G:G	G:G	G:G	A:A	A:A	A:A	A:A	A:A	A:A	A:A	A:A	A:A	A:A	A:A	G:G	G:G	G:G	G:G	G:G	G:G	G:G	G:G	G:G	G:G	G:G	G:G	G:G	G:G	A:A	G:G	A:A	G:G	G:G	G:G	G:G	G:G	G:G	G:G	G:G	A:A	A:A	G:G	G:G	G:G	G:G	A:A
1_1351	G:G	?:?	G:G	G:G	G:G	G:G	C:C	C:C	C:C	G:G	C:C	G:G	G:G	C:C	C:C	C:G	G:G	G:G	G:G	G:G	G:G	G:G	G:G	G:G	G:G	G:G	G:G	G:G	?:?	G:G	G:G	C:C	G:G	C:C	G:G	G:G	G:G	G:G	G:G	G:G	G:G	G:G	G:G	C:C	G:G	G:G	G:G	G:G	C:C
1_1352	A:A	C:C	A:A	A:A	A:A	A:A	C:C	C:C	C:C	C:C	C:C	C:C	C:C	C:C	C:C	C:C	C:C	A:A	C:C	A:A	A:A	C:C	C:C	C:C	A:A	C:C	C:C	C:C	C:C	C:C	C:C	C:C	C:C	C:C	C:C	A:A	C:C	A:A	A:A	A:A	C:C	A:A	C:C	C:C	C:C	A:A	C:C	C:C	C:C
1_1353	C:C	C:C	C:C	C:C	C:C	C:C	C:C	C:C	C:C	C:C	C:C	C:C	C:C	C:C	C:C	C:C	C:C	C:C	C:C	C:C	C:C	C:C	C:C	C:C	C:C	C:C	C:C	C:C	C:C	C:C	C:C	C:C	C:C	C:C	C:C	C:C	C:C	C:C	C:C	C:C	C:C	C:C	C:C	C:C	C:C	C:C	C:C	C:C	C:C
1_1354	G:G	G:G	G:G	G:G	G:G	G:G	G:G	G:G	G:G	G:G	G:G	G:G	G:G	G:G	G:G	G:G	G:G	G:G	G:G	G:G	G:G	G:G	G:G	G:G	G:G	G:G	G:G	G:G	G:G	G:G	G:G	G:G	G:G	G:G	G:G	G:G	G:G	G:G	G:G	G:G	G:G	G:G	G:G	G:G	G:G	G:G	G:G	G:G	G:G
1_1355	A:A	A:A	A:A	A:A	A:A	A:A	A:A	A:A	A:A	A:A	A:A	A:A	A:A	A:A	A:A	A:A	A:A	A:A	A:A	A:A	A:A	A:A	A:A	A:A	A:A	A:A	A:A	A:A	A:A	A:A	A:A	A:A	A:A	A:A	A:A	A:A	A:A	A:A	A:A	A:A	A:A	A:A	A:A	A:A	A:A	A:A	A:A	A:A	A:A
1_1356	C:C	C:C	C:C	C:C	C:C	C:C	C:C	C:C	C:C	C:C	C:C	C:C	C:C	C:C	C:C	C:C	C:C	C:C	C:C	C:C	C:C	C:C	C:C	C:C	C:C	C:C	C:C	C:C	C:C	C:C	A:A	C:C	C:C	C:C	C:C	C:C	C:C	C:C	C:C	C:C	C:C	C:C	C:C	C:C	C:C	C:C	C:C	C:C	C:C
1_1357	G:G	G:G	G:G	G:G	G:G	G:G	C:C	C:C	C:C	G:G	C:C	C:C	C:C	C:C	C:C	C:G	?:?	G:G	G:G	G:G	G:G	C:C	C:C	C:C	?:?	G:G	?:?	G:G	G:G	G:G	C:C	C:C	G:G	C:C	G:G	G:G	G:G	G:G	G:G	G:G	G:G	G:G	G:G	C:C	G:G	G:G	G:G	G:G	G:G
1_1358	A:A	G:G	G:G	A:A	G:G	G:G	G:G	G:G	G:G	G:G	G:G	G:G	G:G	G:G	G:G	G:G	G:G	G:G	G:G	G:G	G:G	G:G	G:G	G:G	G:G	G:G	G:G	G:G	G:G	G:G	G:G	G:G	G:G	G:G	G:G	G:G	G:G	G:G	G:G	G:G	G:G	G:G	G:G	G:G	G:G	G:G	G:G	G:G	G:G
1_1359	G:G	G:G	G:G	G:G	G:G	G:G	C:C	G:G	C:C	C:C	C:C	C:C	C:G	C:G	C:C	C:G	C:C	G:G	C:C	G:G	G:G	G:G	G:G	C:C	C:C	C:C	C:C	C:C	C:C	G:G	G:G	G:G	G:G	C:G	G:G	G:G	G:G	G:G	G:G	C:C	G:G	C:C	C:C	C:C	G:G	C:C	G:G	G:G	C:C
1_1360	T:T	A:A	T:T	T:T	T:T	T:T	A:A	A:A	A:A	A:A	A:A	A:A	A:A	A:A	A:A	A:A	A:A	A:A	T:T	A:A	A:A	A:A	A:A	A:A	A:A	A:A	T:T	T:T	T:T	T:T	A:A	A:A	T:T	A:A	T:T	T:T	T:T	T:T	T:T	T:T	T:T	T:T	A:A	A:A	T:T	T:T	T:T	T:T	A:A
1_1361	C:C	C:C	C:C	C:C	C:C	C:C	G:G	G:G	G:G	G:G	G:G	G:G	G:G	G:G	G:G	G:G	G:G	G:G	G:G	G:G	C:C	G:G	G:G	G:G	G:G	?:?	G:G	G:G	C:C	C:C	G:G	G:G	C:C	G:G	C:C	C:C	C:C	C:C	G:G	C:C	C:C	C:C	G:G	G:G	C:C	C:C	C:C	C:C	G:G
1_1362	G:G	G:G	G:G	G:G	G:G	G:G	G:G	A:G	G:G	G:G	G:G	G:G	G:G	G:G	G:G	G:G	G:G	G:G	G:G	G:G	G:G	G:G	G:G	G:G	G:G	G:G	G:G	G:G	G:G	G:G	G:G	G:G	G:G	A:G	G:G	G:G	G:G	G:G	G:G	G:G	G:G	G:G	G:G	G:G	G:G	G:G	G:G	G:G	G:G
1_1363	A:A	A:A	G:G	G:G	A:A	A:A	A:A	A:G	A:A	G:G	G:G	?:?	G:G	A:G	G:G	G:G	?:?	A:A	?:?	A:A	A:A	A:A	A:A	A:A	?:?	A:A	A:A	A:A	A:A	A:A	A:A	A:A	A:A	A:G	A:A	A:A	A:A	A:A	A:A	A:A	A:A	A:A	A:A	G:G	A:A	A:A	A:A	A:A	G:G
1_1364	G:G	G:G	G:G	G:G	G:G	G:G	G:G	G:G	G:G	G:G	G:G	G:G	G:G	G:G	G:G	G:G	G:G	G:G	G:G	G:G	G:G	G:G	G:G	G:G	G:G	G:G	G:G	G:G	G:G	G:G	G:G	G:G	G:G	G:G	G:G	G:G	G:G	G:G	G:G	G:G	A:A	A:A	G:G	G:G	G:G	G:G	G:G	G:G	G:G
1_1365	G:G	G:G	G:G	G:G	G:G	G:G	G:G	G:G	G:G	G:G	G:G	G:G	G:G	G:G	G:G	G:G	G:G	G:G	G:G	G:G	G:G	G:G	G:G	G:G	G:G	G:G	G:G	G:G	G:G	G:G	G:G	G:G	G:G	G:G	G:G	G:G	G:G	G:G	G:G	G:G	G:G	G:G	G:G	G:G	G:G	G:G	G:G	G:G	G:G
1_1366	A:A	A:A	A:A	A:A	A:A	C:C	A:A	A:A	A:A	A:A	A:A	A:A	A:A	A:A	A:A	A:A	A:A	A:A	A:A	C:C	A:A	C:C	C:C	A:A	A:A	A:A	A:A	A:A	A:A	A:A	A:A	A:A	C:C	A:A	C:C	C:C	C:C	C:C	C:C	C:C	C:C	A:A	A:A	A:A	A:A	A:A	C:C	C:C	A:A
1_1367	G:G	G:G	A:A	G:G	G:G	G:G	A:A	A:A	A:A	A:A	A:A	A:A	A:A	A:A	A:A	A:A	G:G	A:A	A:A	A:A	A:A	A:A	A:A	A:A	A:A	A:A	A:A	A:A	G:G	G:G	A:A	A:A	A:A	A:A	A:A	G:G	G:G	G:G	G:G	A:A	G:G	G:G	A:A	G:G	G:G	G:G	G:G	A:A	A:A
1_1368	A:A	A:A	A:A	G:G	A:A	A:A	G:G	G:G	G:G	G:G	G:G	G:G	G:G	G:G	G:G	G:G	A:A	A:A	A:A	A:A	A:A	A:A	A:A	A:A	A:A	A:A	A:A	A:A	A:A	A:A	G:G	G:G	A:A	G:G	A:A	A:A	A:A	A:A	A:A	A:A	A:A	A:A	A:A	A:A	A:A	A:A	A:A	A:A	G:G
1_1369	C:C	C:C	C:C	C:C	C:C	G:G	G:G	G:G	G:G	G:G	C:C	G:G	G:G	G:G	C:C	C:C	G:G	G:G	G:G	G:G	G:G	G:G	G:G	C:C	C:C	C:C	C:C	C:C	C:C	C:C	G:G	G:G	G:G	G:G	G:G	G:G	G:G	G:G	G:G	G:G	C:C	C:C	G:G	G:G	C:C	C:C	G:G	G:G	G:G
1_1370	G:G	A:A	G:G	G:G	G:G	A:A	G:G	A:G	G:G	G:G	A:A	A:A	A:A	A:G	A:A	A:G	A:A	A:A	A:A	G:G	G:G	A:A	A:A	A:A	A:A	A:A	A:A	A:A	A:A	A:A	G:G	G:G	A:A	A:G	A:A	A:A	A:A	A:A	A:A	A:A	A:A	A:A	G:G	A:A	A:A	A:A	A:A	A:A	G:G
1_1371	A:A	G:G	A:A	A:A	A:A	G:G	A:A	A:A	A:A	A:A	A:A	A:A	A:A	A:A	A:A	A:A	A:A	A:A	A:A	G:G	G:G	G:G	G:G	A:A	A:A	A:A	A:A	A:A	G:G	G:G	A:A	A:A	G:G	A:A	G:G	G:G	G:G	G:G	G:G	G:G	G:G	G:G	A:A	A:A	G:G	G:G	G:G	G:G	A:A
1_1372	C:C	C:C	C:C	?:?	C:C	?:?	?:?	?:?	?:?	?:?	?:?	?:?	?:?	?:?	?:?	?:?	?:?	?:?	?:?	C:C	?:?	?:?	?:?	?:?	C:C	?:?	?:?	?:?	?:?	?:?	?:?	?:?	?:?	?:?	?:?	?:?	?:?	?:?	?:?	?:?	C:C	?:?	?:?	?:?	?:?	?:?	?:?	?:?	?:?
1_1373	?:?	?:?	?:?	?:?	?:?	?:?	?:?	?:?	?:?	?:?	?:?	?:?	?:?	?:?	?:?	?:?	?:?	?:?	?:?	?:?	?:?	?:?	?:?	?:?	?:?	?:?	?:?	?:?	?:?	?:?	?:?	?:?	?:?	?:?	?:?	?:?	?:?	?:?	?:?	?:?	?:?	?:?	?:?	?:?	?:?	?:?	?:?	?:?	?:?
1_1374	A:A	A:A	A:A	A:A	A:A	A:A	A:A	A:G	G:G	A:A	G:G	A:A	G:G	G:G	A:A	A:G	A:A	G:G	G:G	A:A	G:G	A:A	A:A	A:A	A:A	A:A	A:A	A:A	A:A	G:G	G:G	A:A	G:G	A:G	G:G	A:A	A:A	A:A	A:G	G:G	A:A	A:A	A:A	A:A	G:G	A:A	G:G	G:G	A:A
1_1375	C:C	C:C	C:C	C:C	C:C	A:A	A:A	A:A	A:A	A:A	A:A	A:A	A:A	A:A	A:A	A:A	A:A	A:A	A:A	A:A	A:A	A:A	A:A	A:A	A:A	C:C	C:C	C:C	A:A	A:A	A:A	A:A	A:A	A:A	A:A	A:A	C:C	A:A	A:A	A:A	A:A	C:C	A:A	A:A	A:A	C:C	A:A	A:A	A:A
1_1376	A:A	A:A	A:A	A:A	A:A	A:A	G:G	A:G	A:A	A:A	A:A	G:G	A:G	A:G	G:G	A:A	G:G	A:A	A:A	A:A	A:A	G:G	G:G	G:G	G:G	A:A	G:G	A:A	A:A	A:A	G:G	G:G	A:A	A:A	A:A	A:A	A:A	A:A	A:A	A:A	A:A	A:A	G:G	A:A	A:A	A:A	A:A	A:A	A:A
1_1377	?:?	?:?	?:?	?:?	?:?	?:?	?:?	?:?	?:?	?:?	?:?	?:?	?:?	?:?	?:?	?:?	?:?	?:?	?:?	?:?	?:?	?:?	?:?	?:?	?:?	?:?	?:?	?:?	?:?	?:?	?:?	?:?	?:?	?:?	?:?	?:?	?:?	?:?	?:?	?:?	?:?	?:?	?:?	?:?	?:?	?:?	?:?	?:?	?:?
1_1378	?:?	?:?	?:?	?:?	?:?	?:?	C:C	?:?	?:?	?:?	?:?	?:?	C:C	?:?	?:?	?:?	?:?	?:?	?:?	?:?	?:?	C:C	?:?	?:?	?:?	?:?	?:?	?:?	?:?	?:?	?:?	C:C	?:?	C:C	?:?	?:?	?:?	?:?	?:?	?:?	?:?	?:?	?:?	?:?	?:?	?:?	?:?	?:?	?:?
1_1379	?:?	?:?	?:?	?:?	?:?	?:?	?:?	?:?	?:?	?:?	?:?	?:?	?:?	?:?	?:?	?:?	?:?	?:?	?:?	?:?	?:?	?:?	?:?	?:?	?:?	?:?	?:?	?:?	?:?	?:?	?:?	?:?	?:?	?:?	?:?	?:?	?:?	?:?	?:?	?:?	?:?	?:?	?:?	?:?	?:?	?:?	?:?	?:?	?:?
1_1380	?:?	?:?	?:?	?:?	?:?	?:?	?:?	?:?	?:?	?:?	?:?	?:?	?:?	?:?	?:?	?:?	?:?	?:?	?:?	?:?	?:?	?:?	?:?	?:?	?:?	?:?	?:?	?:?	?:?	?:?	?:?	?:?	?:?	?:?	?:?	?:?	?:?	?:?	?:?	?:?	?:?	?:?	?:?	?:?	?:?	?:?	?:?	?:?	?:?
1_1381	A:A	A:A	A:A	A:A	A:A	A:A	A:A	A:A	A:A	A:A	A:A	A:A	A:A	A:A	A:A	A:A	A:A	A:A	A:A	A:A	A:A	A:A	A:A	G:G	?:?	?:?	?:?	?:?	A:A	A:A	A:A	A:A	A:A	A:A	A:A	A:A	A:A	A:A	A:A	A:A	A:A	A:A	A:A	A:A	A:A	G:G	A:A	A:A	A:A
1_1382	A:A	T:T	A:A	A:A	A:A	T:T	T:T	A:T	T:T	T:T	T:T	T:T	T:T	T:T	T:T	T:T	A:A	T:T	T:T	T:T	T:T	T:T	T:T	A:A	A:A	A:A	A:A	A:A	T:T	T:T	T:T	T:T	T:T	A:T	T:T	T:T	T:T	T:T	T:T	T:T	T:T	T:T	T:T	T:T	T:T	T:T	T:T	T:T	A:A
1_1383	?:?	?:?	?:?	?:?	?:?	A:A	A:A	A:A	A:A	A:A	A:A	A:A	A:A	A:A	A:A	A:A	A:A	A:A	?:?	?:?	?:?	?:?	?:?	?:?	?:?	?:?	?:?	?:?	A:A	?:?	A:A	A:A	?:?	A:A	?:?	A:A	?:?	?:?	?:?	?:?	?:?	?:?	A:A	?:?	?:?	A:A	?:?	?:?	A:A
1_1384	A:A	A:A	A:A	A:A	A:A	A:A	A:A	A:A	A:A	A:A	A:A	A:A	A:A	A:A	A:A	A:A	A:A	A:A	A:A	A:A	A:A	A:A	A:A	A:A	A:A	A:A	A:A	A:A	A:A	A:A	A:A	A:A	A:A	A:A	A:A	A:A	A:A	A:A	A:A	A:A	A:A	A:A	A:A	A:A	A:A	A:A	A:A	A:A	A:A
1_1385	A:A	A:A	A:A	A:A	A:A	A:A	A:A	A:A	A:A	A:A	A:A	A:A	A:A	A:A	A:A	A:A	A:A	A:A	A:A	A:A	A:A	A:A	A:A	A:A	A:A	A:A	A:A	A:A	A:A	A:A	A:A	A:A	A:A	A:A	A:A	A:A	A:A	A:A	A:A	A:A	A:A	A:A	A:A	A:A	A:A	A:A	A:A	A:A	A:A
1_1386	G:G	G:G	G:G	G:G	G:G	G:G	G:G	G:G	G:G	G:G	G:G	G:G	G:G	G:G	G:G	G:G	G:G	G:G	G:G	G:G	G:G	G:G	G:G	G:G	G:G	G:G	G:G	G:G	G:G	G:G	G:G	G:G	G:G	G:G	G:G	G:G	G:G	G:G	G:G	G:G	G:G	G:G	G:G	G:G	G:G	G:G	G:G	G:G	G:G
1_1387	A:A	A:A	A:A	A:A	A:A	A:A	A:A	A:A	A:A	A:A	A:A	A:A	A:A	A:A	A:A	A:A	A:A	A:A	A:A	A:A	A:A	A:A	A:A	A:A	A:A	A:A	A:A	A:A	A:A	A:A	A:A	A:A	A:A	A:A	A:A	A:A	A:A	A:A	A:A	A:A	A:A	A:A	A:A	A:A	A:A	A:A	A:A	A:A	A:A
1_1388	G:G	A:A	G:G	G:G	G:G	A:A	A:A	A:A	A:A	A:A	A:A	A:A	A:A	A:A	A:A	A:A	A:A	G:G	G:G	G:G	A:A	A:A	A:A	G:G	A:A	G:G	G:G	A:A	G:G	A:A	A:A	A:A	A:A	A:A	A:A	A:A	G:G	A:A	A:A	A:A	A:A	G:G	A:A	A:A	A:A	A:A	A:A	A:A	A:A
1_1389	?:?	?:?	?:?	?:?	?:?	?:?	?:?	?:?	?:?	?:?	?:?	?:?	?:?	?:?	?:?	?:?	?:?	?:?	?:?	?:?	?:?	?:?	?:?	?:?	?:?	?:?	?:?	?:?	?:?	?:?	?:?	?:?	?:?	?:?	?:?	?:?	?:?	?:?	?:?	?:?	?:?	?:?	?:?	?:?	?:?	?:?	?:?	?:?	?:?
1_1390	A:A	?:?	A:A	A:A	G:G	G:G	A:A	A:G	?:?	G:G	A:A	A:A	G:G	A:G	G:G	A:G	A:A	G:G	?:?	G:G	A:A	A:A	A:A	G:G	?:?	?:?	?:?	?:?	G:G	G:G	A:A	A:A	G:G	A:A	G:G	G:G	G:G	G:G	G:G	G:G	G:G	G:G	A:A	G:G	G:G	G:G	G:G	G:G	G:G
1_1391	A:A	A:A	A:A	A:A	A:A	A:A	A:A	A:A	A:A	A:A	A:A	A:A	A:A	A:A	A:A	A:A	A:A	A:A	A:A	A:A	A:A	A:A	A:A	A:A	A:A	A:A	A:A	A:A	A:A	A:A	A:A	A:A	A:A	A:A	A:A	A:A	A:A	A:A	A:A	A:A	A:A	A:A	A:A	A:A	A:A	A:A	A:A	A:A	A:A
1_1392	G:G	G:G	G:G	A:A	G:G	G:G	A:G	A:G	G:G	A:G	G:G	G:G	A:A	G:G	G:G	A:G	G:G	G:G	G:G	G:G	G:G	G:G	G:G	G:G	G:G	G:G	G:G	G:G	G:G	G:G	G:G	G:G	G:G	A:G	G:G	G:G	G:G	G:G	G:G	G:G	G:G	G:G	G:G	G:G	G:G	G:G	G:G	G:G	A:A
1_1393	A:A	A:A	A:A	A:A	A:A	G:G	G:G	G:G	G:G	G:G	G:G	G:G	G:G	G:G	G:G	G:G	A:A	G:G	A:A	G:G	G:G	G:G	G:G	G:G	G:G	G:G	G:G	G:G	A:A	G:G	G:G	G:G	G:G	G:G	G:G	A:A	A:A	G:G	G:G	A:A	A:A	G:G	G:G	G:G	G:G	G:G	G:G	G:G	G:G
1_1394	?:?	?:?	?:?	?:?	?:?	?:?	?:?	?:?	?:?	?:?	?:?	?:?	?:?	?:?	?:?	?:?	?:?	?:?	?:?	?:?	?:?	?:?	?:?	?:?	?:?	?:?	?:?	?:?	?:?	?:?	?:?	?:?	?:?	?:?	?:?	?:?	?:?	?:?	?:?	?:?	?:?	?:?	?:?	?:?	?:?	?:?	?:?	?:?	?:?
1_1395	G:G	G:G	G:G	G:G	G:G	G:G	G:G	G:G	G:G	G:G	G:G	G:G	G:G	G:G	G:G	G:G	G:G	G:G	G:G	G:G	G:G	G:G	G:G	G:G	G:G	G:G	G:G	G:G	G:G	G:G	G:G	G:G	G:G	G:G	G:G	G:G	G:G	G:G	G:G	G:G	G:G	G:G	G:G	G:G	G:G	G:G	G:G	G:G	G:G
1_1396	C:C	A:A	C:C	C:C	C:C	A:A	A:A	A:A	A:A	A:A	A:A	A:A	A:A	A:A	A:A	A:A	A:A	A:A	A:A	A:A	A:A	A:A	A:A	A:A	A:A	A:A	A:A	A:A	A:A	A:A	A:A	A:A	A:A	A:A	A:A	A:A	A:A	A:A	A:A	A:A	A:A	A:A	A:A	A:A	A:A	A:A	A:A	A:A	A:A
1_1397	A:A	A:A	A:A	A:A	A:A	A:A	A:A	A:A	A:A	A:A	A:A	A:A	A:A	A:A	A:A	A:A	A:A	A:A	A:A	A:A	A:A	A:A	A:A	A:A	A:A	A:A	A:A	A:A	A:A	A:A	A:A	A:A	A:A	A:A	A:A	A:A	A:A	A:A	A:A	A:A	A:A	A:A	A:A	A:A	A:A	A:A	A:A	A:A	A:A
1_1398	A:A	A:A	A:A	A:A	A:A	A:A	A:A	A:A	A:A	A:A	A:A	A:A	A:A	A:G	A:A	A:A	A:A	A:A	A:A	A:A	A:A	A:A	A:A	A:A	A:A	A:A	A:A	A:A	A:A	A:A	A:A	A:A	A:A	A:G	A:A	A:A	A:A	A:A	A:A	A:A	A:A	A:A	A:A	A:A	A:A	A:A	A:A	A:A	A:A
1_1399	G:G	A:A	A:A	G:G	A:A	A:A	A:A	A:A	A:A	A:A	A:A	A:A	A:A	A:A	A:A	A:A	A:A	G:G	A:A	G:G	A:A	A:A	A:A	A:A	A:A	A:A	A:A	A:A	A:A	A:A	A:A	A:A	A:A	A:A	A:A	A:A	A:A	A:A	A:A	A:A	A:A	A:A	A:A	A:A	A:A	A:A	A:A	A:A	A:A
1_1400	?:?	?:?	?:?	?:?	?:?	?:?	?:?	?:?	?:?	?:?	?:?	?:?	?:?	?:?	?:?	?:?	?:?	?:?	?:?	?:?	?:?	?:?	?:?	?:?	?:?	?:?	?:?	?:?	?:?	?:?	?:?	?:?	?:?	?:?	?:?	?:?	?:?	?:?	?:?	?:?	?:?	?:?	?:?	?:?	?:?	?:?	?:?	?:?	?:?
1_1401	A:A	A:A	A:A	A:A	A:A	G:G	A:A	A:A	A:A	A:A	A:A	A:A	A:G	A:G	A:A	A:A	A:A	G:G	?:?	G:G	G:G	G:G	G:G	A:A	A:A	A:A	A:A	A:A	A:A	G:G	A:A	A:A	G:G	A:A	A:G	G:G	G:G	G:G	G:G	G:G	A:A	A:A	A:A	?:?	G:G	G:G	G:G	A:A	A:A
1_1402	G:G	G:G	G:G	G:G	G:G	G:G	G:G	G:G	G:G	G:G	C:C	G:G	G:G	G:G	C:C	C:G	G:G	G:G	G:G	G:G	G:G	G:G	G:G	C:C	G:G	G:G	G:G	G:G	G:G	G:G	G:G	G:G	G:G	C:G	G:G	G:G	G:G	G:G	G:G	G:G	G:G	G:G	G:G	G:G	G:G	G:G	G:G	G:G	G:G
1_1403	A:A	A:A	A:A	A:A	A:A	A:A	A:A	A:A	A:A	A:A	A:A	A:A	A:A	A:A	A:A	A:A	A:A	C:C	C:C	A:A	A:A	A:A	A:A	A:A	A:A	A:A	A:A	A:A	A:A	A:A	A:A	A:A	A:A	A:A	A:A	C:C	C:C	A:A	C:C	A:A	C:C	A:A	A:A	A:A	A:A	A:A	A:A	C:C	A:A
1_1404	A:A	?:?	A:A	A:A	A:A	C:C	A:A	A:A	A:A	A:A	C:C	C:C	A:A	A:A	A:A	A:C	?:?	A:A	?:?	C:C	A:A	A:A	A:A	A:A	?:?	?:?	?:?	?:?	A:A	C:C	A:A	C:C	C:C	A:A	A:C	A:A	C:C	C:C	C:C	C:C	C:C	A:A	C:C	A:A	C:C	C:C	A:A	A:A	A:A
1_1405	G:G	?:?	G:G	A:A	G:G	G:G	G:G	G:G	G:G	G:G	G:G	?:?	A:G	G:G	G:G	G:G	?:?	G:G	?:?	G:G	G:G	G:G	G:G	G:G	?:?	?:?	?:?	?:?	G:G	G:G	G:G	G:G	G:G	G:G	G:G	G:G	G:G	G:G	G:G	G:G	G:G	G:G	A:A	G:G	G:G	G:G	G:G	?:?	A:A
1_1406	A:A	C:C	A:A	A:A	A:A	C:C	A:A	A:A	A:A	A:A	A:A	A:A	A:A	A:A	A:A	A:A	A:A	A:A	C:C	C:C	C:C	A:A	A:A	A:A	A:A	A:A	A:A	A:A	C:C	C:C	A:A	A:A	A:A	A:A	C:C	C:C	C:C	C:C	C:C	C:C	C:C	C:C	A:A	A:A	C:C	C:C	C:C	C:C	A:A
1_1407	G:G	A:A	G:G	G:G	A:A	A:A	A:A	A:A	A:A	A:A	A:A	G:G	A:G	A:G	A:A	A:A	G:G	A:A	A:A	A:A	A:A	A:A	A:A	A:A	A:A	A:A	A:A	A:A	A:A	A:A	G:G	G:G	A:A	A:G	A:A	A:A	A:A	A:A	A:A	A:A	A:A	A:A	G:G	G:G	A:A	A:A	A:A	A:A	G:G
1_1408	A:A	G:G	A:A	A:A	A:A	G:G	G:G	G:G	G:G	G:G	G:G	G:G	G:G	G:G	G:G	G:G	A:A	G:G	G:G	G:G	G:G	G:G	G:G	A:A	A:A	G:G	G:G	G:G	G:G	G:G	G:G	G:G	G:G	G:G	G:G	G:G	G:G	G:G	G:G	G:G	G:G	G:G	G:G	G:G	G:G	G:G	G:G	G:G	G:G
1_1409	A:A	G:G	A:A	A:A	G:G	G:G	A:A	A:A	A:A	A:A	A:A	A:A	A:A	A:A	A:A	A:A	A:A	A:A	A:A	G:G	G:G	A:A	A:A	G:G	A:A	G:G	G:G	G:G	G:G	G:G	A:A	A:A	G:G	A:G	G:G	G:G	G:G	G:G	G:G	G:G	G:G	G:G	A:A	A:A	G:G	G:G	G:G	G:G	A:A
1_1410	G:G	G:G	G:G	G:G	G:G	G:G	G:G	G:G	G:G	G:G	G:G	G:G	G:G	G:G	G:G	G:G	G:G	G:G	G:G	G:G	G:G	G:G	G:G	G:G	G:G	G:G	G:G	G:G	G:G	G:G	G:G	G:G	G:G	G:G	G:G	G:G	G:G	G:G	G:G	G:G	G:G	G:G	G:G	G:G	G:G	G:G	G:G	G:G	G:G
1_1411	A:A	A:A	A:A	A:A	A:A	A:A	A:A	A:A	A:A	A:A	A:A	A:A	A:A	A:A	A:A	A:A	A:A	A:A	A:A	A:A	A:A	A:A	A:A	A:A	A:A	A:A	A:A	A:A	A:A	A:A	A:A	A:A	A:A	A:A	A:A	A:A	A:A	A:A	A:A	A:A	A:A	A:A	A:A	A:A	A:A	A:A	A:A	A:A	A:A
1_1412	G:G	G:G	G:G	G:G	G:G	G:G	A:G	A:G	A:A	A:A	A:A	A:A	A:A	A:G	A:A	A:A	G:G	G:G	G:G	G:G	G:G	G:G	G:G	G:G	G:G	G:G	G:G	G:G	G:G	G:G	G:G	A:A	G:G	A:G	G:G	G:G	G:G	G:G	G:G	G:G	G:G	G:G	G:G	G:G	G:G	G:G	G:G	G:G	G:G
1_1413	A:A	A:A	A:A	A:A	A:A	C:C	A:A	A:A	A:A	A:A	A:A	A:A	A:A	A:A	A:A	A:A	A:A	A:A	C:C	A:A	A:A	A:A	A:A	A:A	A:A	A:A	A:A	A:A	A:A	A:A	A:A	A:A	A:A	A:A	A:A	A:A	A:A	A:A	A:A	A:A	A:A	A:A	A:A	A:A	A:A	A:A	A:A	A:A	A:A
1_1414	G:G	A:A	G:G	G:G	G:G	A:A	G:G	G:G	G:G	G:G	?:?	G:G	G:G	G:G	G:G	G:G	G:G	G:G	G:G	A:A	A:A	G:G	G:G	G:G	G:G	G:G	G:G	G:G	A:A	A:A	G:G	G:G	A:A	G:G	A:A	G:G	A:A	A:A	A:A	G:G	A:A	G:G	G:G	?:?	A:A	A:A	A:A	A:A	G:G
1_1415	G:G	G:G	G:G	G:G	G:G	G:G	A:A	G:G	G:G	G:G	G:G	G:G	G:G	A:G	G:G	G:G	G:G	G:G	G:G	G:G	G:G	G:G	G:G	G:G	G:G	G:G	G:G	G:G	G:G	G:G	A:A	G:G	G:G	A:G	G:G	G:G	G:G	G:G	G:G	G:G	G:G	A:A	G:G	G:G	G:G	G:G	G:G	G:G	G:G
1_1416	G:G	G:G	G:G	G:G	G:G	G:G	A:A	A:A	A:A	A:A	A:A	A:A	A:A	A:A	A:A	A:A	G:G	G:G	G:G	G:G	G:G	G:G	G:G	G:G	G:G	G:G	G:G	G:G	G:G	G:G	A:A	A:A	G:G	A:A	G:G	G:G	G:G	G:G	G:G	G:G	G:G	G:G	A:A	A:A	G:G	G:G	G:G	G:G	A:A
1_1417	A:A	A:A	A:A	A:A	A:A	A:A	A:A	A:A	A:A	A:T	T:T	A:A	A:A	A:T	T:T	A:T	A:A	A:A	A:A	A:A	T:T	T:T	T:T	A:A	T:T	A:A	A:A	T:T	A:A	A:A	T:T	A:A	A:A	A:T	A:A	A:A	A:A	A:A	A:A	A:A	A:A	A:A	T:T	A:A	A:A	A:A	A:A	A:A	T:T
1_1418	C:C	C:C	C:C	C:C	C:C	C:C	A:A	A:A	A:A	A:A	A:A	A:A	A:A	A:A	A:A	A:A	A:A	C:C	C:C	C:C	C:C	A:A	A:A	C:C	C:C	C:C	C:C	C:C	C:C	C:C	A:A	A:A	C:C	A:A	C:C	C:C	C:C	C:C	C:C	C:C	C:C	C:C	A:A	A:A	C:C	C:C	C:C	C:C	A:A
1_1419	G:G	C:C	G:G	G:G	G:G	C:C	C:C	C:C	C:C	C:C	C:C	C:C	C:C	C:C	C:C	C:C	G:G	C:C	C:C	C:C	C:C	C:C	C:C	G:G	C:C	G:G	G:G	G:G	G:G	C:C	C:C	C:C	C:C	C:C	C:G	G:G	C:C	C:C	C:C	C:C	C:C	G:G	C:C	C:C	C:C	G:G	C:C	G:G	C:C
1_1420	G:G	?:?	G:G	G:G	G:G	G:G	G:G	G:G	G:G	G:G	G:G	G:G	G:G	G:G	G:G	G:G	?:?	G:G	?:?	G:G	G:G	G:G	G:G	G:G	?:?	?:?	?:?	?:?	G:G	G:G	G:G	G:G	G:G	G:G	G:G	G:G	G:G	G:G	G:G	G:G	G:G	G:G	G:G	G:G	G:G	G:G	G:G	G:G	G:G
1_1421	G:G	G:G	G:G	G:G	G:G	G:G	G:G	G:G	G:G	G:G	G:G	G:G	G:G	G:G	G:G	G:G	G:G	G:G	G:G	G:G	G:G	G:G	G:G	G:G	G:G	G:G	G:G	G:G	G:G	G:G	G:G	G:G	G:G	G:G	G:G	G:G	G:G	G:G	G:G	G:G	G:G	G:G	G:G	G:G	G:G	G:G	G:G	G:G	G:G
1_1422	A:A	A:A	A:A	A:A	A:A	A:A	A:A	A:A	A:A	A:A	A:A	A:A	A:A	A:A	A:A	A:A	A:A	A:A	A:A	A:A	A:A	A:A	A:A	A:A	A:A	A:A	A:A	A:A	A:A	A:A	A:A	A:A	A:A	A:A	A:A	A:A	A:A	A:A	A:G	A:A	A:A	A:A	A:A	A:A	A:A	A:A	G:G	A:A	A:A
1_1423	?:?	?:?	?:?	?:?	?:?	?:?	?:?	?:?	?:?	?:?	?:?	?:?	?:?	?:?	?:?	?:?	?:?	?:?	?:?	?:?	?:?	?:?	?:?	?:?	?:?	?:?	?:?	?:?	?:?	?:?	?:?	?:?	?:?	?:?	?:?	?:?	?:?	?:?	?:?	?:?	?:?	?:?	?:?	?:?	?:?	?:?	?:?	?:?	?:?
1_1424	A:A	A:A	A:A	A:A	A:A	A:A	G:G	G:G	G:G	A:A	A:A	A:A	A:A	A:A	A:A	A:A	G:G	A:A	A:A	A:A	A:A	A:A	A:A	A:A	A:A	A:A	A:A	A:A	A:A	A:A	A:A	A:A	A:A	A:G	A:G	A:A	A:A	A:A	A:A	A:A	A:A	G:G	G:G	A:A	A:A	A:A	A:A	A:A	A:A
1_1425	A:A	A:A	A:A	A:A	A:A	A:A	A:A	A:A	A:A	A:A	A:A	A:A	A:A	A:A	A:A	A:A	A:A	A:A	A:A	A:A	A:A	A:A	A:A	A:A	A:A	A:A	A:A	A:A	A:A	A:A	A:A	A:A	A:A	A:A	A:A	A:A	A:A	A:A	A:A	A:A	A:A	A:A	A:A	A:A	A:A	A:A	A:A	A:A	A:A
1_1426	A:A	A:A	A:A	A:A	A:A	A:A	A:A	A:A	A:A	A:A	A:A	A:A	A:A	A:A	A:A	A:A	A:A	A:A	A:A	A:A	A:A	A:A	A:A	A:A	A:A	A:A	A:A	A:A	A:A	A:A	A:A	A:A	A:A	A:A	A:A	A:A	A:A	A:A	A:A	A:A	A:A	A:A	A:A	A:A	A:A	A:A	A:A	A:A	A:A
1_1427	G:G	G:G	G:G	G:G	G:G	G:G	A:A	A:G	A:A	A:A	A:A	A:A	A:G	A:G	A:A	A:A	A:A	G:G	G:G	G:G	G:G	G:G	G:G	A:A	A:A	A:A	A:A	A:A	G:G	G:G	A:A	A:A	G:G	A:G	G:G	G:G	G:G	G:G	G:G	G:G	G:G	G:G	A:A	A:A	G:G	G:G	G:G	G:G	A:A
1_1428	A:A	C:C	A:A	C:C	C:C	C:C	C:C	C:C	C:C	C:C	C:C	C:C	C:C	C:C	C:C	C:C	C:C	C:C	C:C	A:A	A:A	C:C	C:C	C:C	C:C	C:C	C:C	C:C	C:C	A:A	C:C	C:C	C:C	C:C	C:C	A:A	C:C	C:C	A:A	A:A	C:C	C:C	C:C	C:C	A:A	C:C	C:C	A:A	C:C
1_1429	A:A	A:A	A:A	A:A	A:A	A:A	A:A	A:A	A:A	A:A	A:A	A:A	A:A	A:A	A:A	A:A	A:A	A:A	A:A	A:A	A:A	A:A	A:A	A:A	A:A	A:A	A:A	A:A	A:A	A:A	A:A	A:A	A:A	A:A	A:A	A:A	A:A	A:A	A:A	A:A	A:A	A:A	A:A	A:A	A:A	A:A	A:A	A:A	A:A
1_1430	A:A	A:A	A:A	A:A	A:A	A:A	A:A	A:A	A:A	A:A	A:A	A:A	A:A	A:A	A:A	A:A	A:A	A:A	A:A	A:A	A:A	A:A	A:A	A:A	A:A	A:A	A:A	A:A	A:A	A:A	A:A	A:A	A:A	A:A	A:A	A:A	A:A	A:A	A:A	C:C	A:A	A:A	A:A	A:A	A:A	A:A	C:C	A:A	A:A
1_1431	G:G	A:A	G:G	A:A	G:G	G:G	A:A	A:A	A:A	A:A	A:A	A:A	A:A	A:A	A:A	A:A	A:A	G:G	G:G	A:A	G:G	G:G	G:G	A:A	G:G	G:G	G:G	G:G	A:A	A:A	A:A	A:A	G:G	A:A	G:G	G:G	G:G	G:G	G:G	G:G	A:A	A:A	A:A	A:A	A:A	G:G	G:G	G:G	A:A
1_1432	A:A	?:?	A:A	A:A	A:A	A:A	G:G	A:G	A:A	G:G	G:G	?:?	G:G	G:G	G:G	G:G	?:?	?:?	?:?	A:A	A:A	A:A	A:A	A:A	?:?	?:?	?:?	?:?	A:A	A:A	G:G	G:G	A:A	G:G	A:A	A:A	A:A	A:A	A:A	A:A	A:A	A:A	G:G	?:?	A:A	A:A	A:A	A:A	G:G
1_1433	C:C	C:C	C:C	C:C	C:C	C:C	C:C	C:C	C:C	C:C	C:C	C:C	C:C	C:C	C:C	C:C	C:C	C:C	C:C	C:C	C:C	C:C	C:C	C:C	C:C	C:C	C:C	C:C	C:C	C:C	C:C	C:C	C:C	C:C	C:C	C:C	C:C	C:C	C:C	C:C	C:C	C:C	C:C	C:C	C:C	C:C	C:C	C:C	C:C
1_1434	C:C	C:C	C:C	C:C	C:C	C:C	C:C	C:C	A:A	C:C	C:C	C:C	C:C	A:C	C:C	C:C	?:?	C:C	?:?	C:C	C:C	C:C	C:C	C:C	?:?	?:?	C:C	C:C	C:C	C:C	C:C	C:C	C:C	C:C	C:C	C:C	C:C	C:C	C:C	C:C	C:C	C:C	C:C	C:C	C:C	C:C	C:C	C:C	C:C
1_1435	G:G	G:G	G:G	G:G	G:G	G:G	G:G	G:G	G:G	G:G	G:G	G:G	G:G	G:G	G:G	G:G	G:G	G:G	G:G	G:G	G:G	G:G	G:G	G:G	G:G	G:G	G:G	G:G	G:G	G:G	G:G	G:G	G:G	G:G	G:G	G:G	G:G	G:G	G:G	G:G	G:G	G:G	G:G	G:G	G:G	G:G	G:G	G:G	G:G
1_1436	A:A	A:A	A:A	A:A	A:A	A:A	A:A	A:A	A:A	A:A	A:A	A:A	A:A	A:A	A:A	A:A	A:A	A:A	A:A	A:A	A:A	A:A	A:A	A:A	A:A	A:A	A:A	A:A	A:A	A:A	A:A	A:A	A:A	A:A	A:A	A:A	A:A	A:A	A:A	A:A	A:A	A:A	A:A	A:A	A:A	A:A	A:A	A:A	A:A
1_1437	G:G	G:G	G:G	G:G	G:G	G:G	G:G	G:G	G:G	G:G	G:G	G:G	G:G	G:G	G:G	G:G	G:G	G:G	G:G	G:G	G:G	G:G	G:G	G:G	G:G	G:G	G:G	G:G	G:G	G:G	G:G	G:G	G:G	G:G	G:G	G:G	G:G	G:G	G:G	G:G	G:G	G:G	G:G	G:G	G:G	G:G	G:G	G:G	G:G
1_1438	C:C	C:C	C:C	C:C	C:C	C:C	C:C	C:C	C:C	C:C	C:C	C:C	C:C	C:C	C:C	C:C	C:C	C:C	C:C	C:C	C:C	C:C	C:C	C:C	C:C	C:C	C:C	C:C	C:C	C:C	C:C	C:C	C:C	C:C	C:C	C:C	C:C	C:C	C:C	C:C	C:C	C:C	C:C	C:C	C:C	C:C	C:C	C:C	C:C
1_1439	?:?	?:?	?:?	?:?	?:?	?:?	?:?	?:?	?:?	?:?	?:?	?:?	?:?	?:?	?:?	?:?	?:?	?:?	?:?	?:?	?:?	?:?	?:?	?:?	?:?	?:?	?:?	?:?	?:?	?:?	?:?	?:?	?:?	?:?	?:?	?:?	?:?	?:?	?:?	?:?	?:?	?:?	?:?	?:?	?:?	?:?	?:?	?:?	?:?
1_1440	G:G	A:A	A:A	G:G	A:A	A:A	A:A	A:A	A:A	A:A	A:A	A:A	A:A	A:A	A:A	A:A	A:A	A:A	A:A	A:A	A:A	A:A	A:A	A:A	A:A	A:A	A:A	A:A	A:A	A:A	A:A	A:A	A:A	A:A	A:A	A:A	A:A	A:A	A:A	A:A	A:A	A:A	A:A	A:A	A:A	A:A	A:A	A:A	A:A
1_1441	A:A	A:A	A:A	A:A	A:A	A:A	A:A	A:A	A:A	A:A	A:A	A:A	A:A	A:A	A:A	A:A	A:A	A:A	A:A	A:A	A:A	A:A	A:A	A:A	A:A	A:A	A:A	A:A	A:A	A:A	A:A	A:A	A:A	A:A	A:A	A:A	A:A	A:A	A:A	A:A	A:A	A:A	A:A	A:A	A:A	A:A	A:A	A:A	A:A
1_1442	A:A	A:A	A:A	A:A	A:A	A:A	A:A	A:A	A:A	A:A	A:A	A:A	A:A	A:A	A:A	A:A	A:A	A:A	A:A	A:A	A:A	A:A	A:A	A:A	A:A	A:A	A:A	A:A	A:A	A:A	A:A	A:A	A:A	A:A	A:A	A:A	A:A	A:A	A:A	A:A	A:A	A:A	A:A	A:A	A:A	A:A	A:A	A:A	A:A
1_1443	A:A	A:A	A:A	A:A	A:A	A:A	C:C	C:C	C:C	C:C	C:C	A:A	C:C	A:C	C:C	C:C	C:C	A:A	C:C	A:A	A:A	A:A	A:A	A:A	A:A	A:A	A:A	A:A	A:A	A:A	C:C	C:C	A:A	C:C	A:A	A:A	A:A	A:A	A:A	A:A	A:A	A:A	A:A	A:A	A:A	A:A	A:A	A:A	C:C
1_1444	G:G	G:G	G:G	G:G	G:G	G:G	G:G	G:G	G:G	G:G	G:G	G:G	G:G	G:G	G:G	G:G	G:G	G:G	G:G	G:G	G:G	G:G	G:G	G:G	G:G	G:G	G:G	G:G	G:G	G:G	G:G	G:G	G:G	G:G	G:G	G:G	G:G	G:G	G:G	G:G	A:A	G:G	G:G	G:G	G:G	G:G	G:G	G:G	G:G
1_1445	G:G	G:G	G:G	G:G	G:G	G:G	A:A	A:A	A:A	A:A	A:A	A:A	G:G	A:A	A:A	A:G	G:G	G:G	G:G	A:A	G:G	G:G	G:G	G:G	G:G	G:G	G:G	G:G	G:G	G:G	G:G	A:A	G:G	A:A	G:G	G:G	A:A	G:G	G:G	G:G	A:A	G:G	A:A	A:A	G:G	G:G	G:G	G:G	G:G
1_1446	A:A	A:A	A:A	A:A	A:A	A:A	C:C	C:C	C:C	C:C	A:A	A:A	C:C	C:C	C:C	A:C	C:C	A:A	A:A	A:A	A:A	C:C	C:C	C:C	C:C	A:A	C:C	C:C	A:A	A:A	A:A	A:A	A:A	C:C	A:A	A:A	A:A	A:A	A:A	A:A	A:A	A:A	C:C	C:C	A:A	A:A	A:A	A:A	C:C
1_1447	?:?	?:?	?:?	?:?	?:?	?:?	C:C	C:C	C:C	?:?	?:?	?:?	C:C	C:C	?:?	?:?	C:C	?:?	?:?	?:?	?:?	?:?	?:?	?:?	?:?	?:?	C:C	?:?	?:?	?:?	?:?	C:C	?:?	C:C	?:?	?:?	?:?	?:?	C:C	?:?	?:?	C:C	?:?	?:?	?:?	C:C	?:?	?:?	?:?
1_1448	G:G	G:G	G:G	G:G	G:G	G:G	G:G	G:G	G:G	G:G	G:G	G:G	G:G	G:G	G:G	G:G	G:G	G:G	G:G	G:G	G:G	G:G	G:G	G:G	G:G	G:G	G:G	G:G	G:G	G:G	G:G	G:G	G:G	G:G	G:G	G:G	G:G	G:G	G:G	G:G	G:G	G:G	G:G	G:G	G:G	G:G	G:G	G:G	G:G
1_1449	G:G	G:G	G:G	A:A	G:G	G:G	A:A	A:A	A:A	A:A	A:A	A:A	A:A	A:A	A:A	A:A	G:G	G:G	G:G	G:G	G:G	G:G	G:G	G:G	G:G	A:A	A:A	A:A	G:G	G:G	A:A	A:A	G:G	A:A	G:G	G:G	G:G	G:G	G:G	G:G	G:G	G:G	A:A	A:A	G:G	G:G	G:G	G:G	A:A
1_1450	G:G	G:G	G:G	G:G	G:G	G:G	G:G	G:G	G:G	G:G	G:G	G:G	G:G	G:G	G:G	G:G	G:G	G:G	G:G	G:G	G:G	G:G	G:G	G:G	G:G	G:G	G:G	G:G	G:G	G:G	G:G	G:G	G:G	G:G	G:G	G:G	G:G	G:G	G:G	G:G	G:G	G:G	G:G	G:G	G:G	G:G	G:G	G:G	G:G
1_1451	A:A	A:A	A:A	A:A	A:A	A:A	A:A	A:A	A:A	A:A	A:A	A:A	A:A	A:A	A:A	A:A	A:A	A:A	A:A	A:A	A:A	A:A	A:A	A:A	A:A	A:A	A:A	A:A	A:A	A:A	A:A	A:A	A:A	A:A	A:A	A:A	A:A	A:A	A:A	A:A	A:A	A:A	A:A	A:A	A:A	A:A	A:A	A:A	A:A
1_1452	C:C	A:A	C:C	C:C	C:C	C:C	A:A	A:A	A:A	A:A	A:A	A:A	A:A	A:A	A:A	A:A	A:A	C:C	?:?	C:C	C:C	C:C	C:C	A:A	A:A	A:A	A:A	A:A	A:A	A:A	A:A	A:A	C:C	A:A	C:C	C:C	A:A	C:C	C:C	C:C	A:A	A:A	A:A	A:A	A:A	A:A	C:C	C:C	A:A
1_1453	G:G	G:G	G:G	A:A	G:G	G:G	A:A	A:G	G:G	A:A	G:G	A:A	A:A	A:G	G:G	A:G	?:?	G:G	G:G	A:A	G:G	G:G	G:G	G:G	G:G	G:G	G:G	G:G	G:G	G:G	A:A	A:A	G:G	A:G	G:G	G:G	G:G	G:G	G:G	G:G	G:G	G:G	A:A	A:A	G:G	G:G	G:G	G:G	A:A
1_1454	?:?	?:?	?:?	?:?	?:?	?:?	?:?	?:?	?:?	?:?	?:?	?:?	?:?	?:?	?:?	?:?	?:?	?:?	?:?	?:?	?:?	?:?	?:?	?:?	?:?	?:?	?:?	?:?	?:?	?:?	?:?	?:?	?:?	?:?	?:?	?:?	?:?	?:?	?:?	?:?	?:?	?:?	?:?	?:?	?:?	?:?	?:?	?:?	?:?
1_1455	?:?	?:?	G:G	G:G	?:?	A:A	A:A	A:A	A:A	A:A	A:A	A:A	A:A	A:A	A:A	A:A	?:?	G:G	A:A	A:A	G:G	A:A	A:A	A:A	?:?	A:A	A:A	?:?	G:G	A:A	A:A	A:A	G:G	A:A	G:G	G:G	G:G	G:G	G:G	G:G	A:A	A:A	A:A	G:G	A:A	G:G	G:G	A:A	A:A
1_1456	T:T	T:T	T:T	T:T	T:T	T:T	T:T	A:T	A:A	A:A	A:A	T:T	T:T	T:T	A:A	A:A	T:T	T:T	T:T	T:T	T:T	T:T	T:T	T:T	T:T	T:T	T:T	T:T	T:T	T:T	A:A	T:T	T:T	T:T	T:T	T:T	T:T	T:T	T:T	T:T	T:T	T:T	A:A	A:A	T:T	T:T	T:T	T:T	T:T
1_1457	C:C	C:C	C:C	C:C	C:C	C:C	C:C	C:C	C:C	C:C	C:C	C:C	C:C	C:C	C:C	C:C	C:C	C:C	C:C	C:C	C:C	C:C	C:C	C:C	C:C	C:C	C:C	C:C	C:C	C:C	C:C	C:C	C:C	C:C	C:C	C:C	C:C	C:C	C:C	C:C	C:C	C:C	C:C	C:C	C:C	C:C	C:C	C:C	C:C
1_1458	A:A	A:A	A:A	A:A	A:A	A:A	A:A	A:A	A:A	A:A	A:A	A:A	A:A	A:A	A:A	A:A	A:A	A:A	A:A	A:A	A:A	A:A	A:A	A:A	A:A	A:A	A:A	A:A	A:A	A:A	A:A	A:A	A:A	A:A	A:A	A:A	A:A	A:A	A:A	A:A	A:A	A:A	A:A	A:A	A:A	A:A	A:A	A:A	A:A
1_1459	?:?	?:?	?:?	?:?	?:?	?:?	?:?	?:?	?:?	?:?	?:?	?:?	?:?	?:?	?:?	?:?	?:?	?:?	?:?	?:?	?:?	?:?	?:?	?:?	?:?	?:?	?:?	?:?	?:?	?:?	?:?	?:?	?:?	?:?	?:?	?:?	?:?	?:?	?:?	?:?	?:?	?:?	?:?	?:?	?:?	?:?	?:?	?:?	?:?
1_1460	A:A	G:G	A:A	A:A	A:A	G:G	G:G	A:G	A:A	G:G	G:G	A:A	G:G	A:G	G:G	G:G	G:G	G:G	G:G	G:G	G:G	G:G	G:G	G:G	G:G	G:G	G:G	G:G	G:G	G:G	A:A	A:A	G:G	A:G	A:G	G:G	G:G	G:G	A:A	A:A	G:G	A:A	G:G	A:A	G:G	A:A	G:G	G:G	G:G
1_1461	G:G	G:G	G:G	G:G	G:G	G:G	G:G	G:G	G:G	G:G	G:G	G:G	G:G	G:G	G:G	G:G	G:G	G:G	G:G	G:G	G:G	G:G	G:G	G:G	G:G	G:G	G:G	G:G	G:G	G:G	G:G	G:G	G:G	G:G	G:G	G:G	G:G	G:G	G:G	G:G	G:G	G:G	G:G	G:G	G:G	G:G	G:G	G:G	G:G
1_1462	A:A	A:A	A:A	A:A	A:A	A:A	A:A	A:A	A:A	A:A	A:A	A:A	A:A	A:A	A:A	A:A	A:A	A:A	A:A	A:A	A:A	A:A	A:A	A:A	A:A	A:A	A:A	A:A	A:A	A:A	A:A	A:A	A:A	A:A	A:A	A:A	A:A	A:A	A:A	A:A	A:A	A:A	A:A	A:A	A:A	A:A	A:A	A:A	A:A
1_1463	C:C	C:C	C:C	C:C	C:C	C:C	C:C	C:C	C:C	C:C	C:C	C:C	C:C	C:C	C:C	C:C	C:C	C:C	C:C	C:C	C:C	C:C	C:C	C:C	C:C	C:C	C:C	C:C	C:C	C:C	C:C	C:C	C:C	C:C	C:C	C:C	C:C	C:C	C:C	C:C	C:C	C:C	C:C	C:C	C:C	C:C	C:C	C:C	C:C
1_1464	G:G	G:G	G:G	G:G	G:G	G:G	G:G	G:G	G:G	G:G	G:G	G:G	G:G	G:G	G:G	G:G	G:G	G:G	G:G	G:G	G:G	G:G	G:G	G:G	G:G	G:G	G:G	G:G	G:G	G:G	G:G	G:G	G:G	G:G	G:G	G:G	G:G	G:G	G:G	G:G	G:G	G:G	G:G	G:G	G:G	G:G	G:G	G:G	G:G
1_1465	A:A	C:C	A:A	A:A	A:A	C:C	C:C	C:C	C:C	C:C	C:C	?:?	C:C	C:C	C:C	C:C	?:?	C:C	?:?	C:C	A:A	C:C	C:C	C:C	?:?	?:?	?:?	?:?	C:C	C:C	C:C	C:C	A:A	C:C	A:A	A:A	C:C	C:C	C:C	C:C	A:A	C:C	C:C	C:C	C:C	C:C	C:C	A:A	C:C
1_1466	G:G	G:G	G:G	G:G	G:G	G:G	G:G	G:G	G:G	G:G	G:G	G:G	G:G	G:G	G:G	G:G	G:G	G:G	G:G	G:G	G:G	G:G	G:G	G:G	G:G	G:G	G:G	G:G	G:G	G:G	G:G	G:G	G:G	G:G	G:G	G:G	G:G	G:G	G:G	G:G	G:G	G:G	G:G	G:G	G:G	G:G	G:G	G:G	G:G
1_1467	G:G	G:G	G:G	G:G	G:G	A:A	A:G	G:G	G:G	G:G	G:G	A:A	G:G	A:G	G:G	G:G	G:G	G:G	A:A	G:G	A:A	G:G	G:G	G:G	G:G	G:G	G:G	G:G	A:A	G:G	G:G	A:A	A:A	A:G	A:A	A:A	G:G	A:A	A:A	A:A	G:G	A:A	A:A	G:G	G:G	A:A	A:A	A:A	G:G
1_1468	?:?	?:?	?:?	?:?	?:?	?:?	?:?	?:?	?:?	?:?	?:?	?:?	?:?	?:?	?:?	?:?	?:?	?:?	?:?	?:?	?:?	?:?	?:?	?:?	?:?	?:?	?:?	?:?	?:?	?:?	?:?	?:?	?:?	?:?	?:?	?:?	?:?	?:?	?:?	?:?	?:?	?:?	?:?	?:?	?:?	?:?	?:?	?:?	?:?
1_1469	C:C	C:C	C:C	G:G	C:C	C:C	G:G	G:G	G:G	G:G	G:G	G:G	G:G	G:G	G:G	G:G	G:G	C:C	C:C	C:C	?:?	C:C	C:C	C:C	G:G	G:G	G:G	G:G	C:C	?:?	G:G	G:G	C:C	G:G	C:C	?:?	C:C	C:C	C:C	C:C	G:G	C:C	G:G	G:G	C:C	C:C	C:C	C:C	G:G
1_1470	A:A	A:A	A:A	A:A	A:A	A:A	G:G	G:G	G:G	G:G	G:G	G:G	G:G	G:G	G:G	G:G	G:G	A:A	A:A	A:A	A:A	A:A	A:A	A:A	A:A	A:A	A:A	A:A	A:A	A:A	G:G	G:G	A:A	G:G	A:A	A:A	A:A	A:A	A:A	A:A	A:A	A:A	G:G	G:G	A:A	A:A	A:A	A:A	G:G
1_1471	?:?	?:?	?:?	?:?	?:?	?:?	?:?	?:?	?:?	?:?	?:?	?:?	?:?	?:?	?:?	?:?	?:?	?:?	?:?	?:?	?:?	?:?	?:?	?:?	?:?	?:?	?:?	?:?	?:?	?:?	?:?	?:?	?:?	?:?	?:?	?:?	?:?	?:?	?:?	?:?	?:?	?:?	?:?	?:?	?:?	?:?	?:?	?:?	?:?
1_1472	?:?	?:?	?:?	?:?	A:A	?:?	G:G	G:G	?:?	G:G	G:G	G:G	G:G	G:G	G:G	G:G	?:?	G:G	?:?	G:G	?:?	A:A	A:A	?:?	?:?	?:?	?:?	?:?	?:?	A:A	G:G	G:G	A:A	A:G	?:?	?:?	?:?	?:?	?:?	?:?	A:A	?:?	G:G	A:A	A:A	A:A	?:?	A:A	A:A
1_1473	?:?	?:?	?:?	?:?	?:?	?:?	?:?	?:?	?:?	?:?	?:?	?:?	?:?	?:?	?:?	?:?	?:?	?:?	?:?	?:?	?:?	?:?	?:?	?:?	?:?	?:?	?:?	?:?	?:?	?:?	?:?	?:?	?:?	?:?	?:?	?:?	?:?	?:?	?:?	?:?	?:?	?:?	?:?	?:?	?:?	?:?	?:?	?:?	?:?
1_1474	A:A	A:A	A:A	A:A	A:A	A:A	A:A	A:A	A:A	A:A	A:A	A:A	A:A	A:A	A:A	A:A	A:A	A:A	A:A	A:A	A:A	A:A	A:A	A:A	A:A	A:A	A:A	A:A	A:A	A:A	A:A	A:A	A:A	A:A	A:A	A:A	A:A	A:A	A:A	A:A	A:A	A:A	A:A	A:A	A:A	A:A	A:A	A:A	A:A
1_1475	A:A	A:A	A:A	A:A	A:A	A:A	A:A	A:A	A:A	A:A	A:A	A:A	A:A	A:A	A:A	A:A	A:A	A:A	A:A	A:A	A:A	A:A	A:A	A:A	A:A	A:A	A:A	A:A	A:A	A:A	A:A	A:A	A:A	A:A	A:A	A:A	A:A	A:A	A:A	A:A	A:A	A:A	A:A	A:A	A:A	A:A	A:A	A:A	A:A
1_1476	G:G	G:G	G:G	G:G	G:G	G:G	G:G	G:G	G:G	G:G	G:G	G:G	G:G	G:G	G:G	G:G	G:G	G:G	G:G	G:G	G:G	G:G	G:G	G:G	G:G	G:G	G:G	G:G	G:G	G:G	G:G	G:G	G:G	G:G	G:G	G:G	G:G	G:G	G:G	G:G	G:G	G:G	G:G	G:G	G:G	G:G	G:G	G:G	G:G
1_1477	A:A	A:A	A:A	A:A	A:A	A:A	A:A	A:A	A:A	A:A	A:A	A:A	A:A	A:A	A:A	A:A	A:A	A:A	A:A	A:A	A:A	A:A	A:A	A:A	A:A	A:A	A:A	A:A	A:A	A:A	A:A	A:A	A:A	A:A	A:A	A:A	A:A	A:A	A:A	A:A	A:A	A:A	A:A	A:A	A:A	A:A	A:A	A:A	A:A
1_1478	G:G	G:G	G:G	G:G	G:G	G:G	A:A	A:A	G:G	A:A	G:G	A:A	G:G	A:G	G:G	A:G	G:G	G:G	G:G	A:A	G:G	A:A	A:A	G:G	G:G	G:G	G:G	G:G	G:G	G:G	A:A	A:A	G:G	A:G	G:G	G:G	G:G	G:G	G:G	G:G	G:G	G:G	G:G	G:G	G:G	G:G	G:G	G:G	G:G
1_1479	G:G	G:G	G:G	G:G	G:G	G:G	G:G	G:G	G:G	G:G	G:G	G:G	G:G	G:G	G:G	G:G	G:G	G:G	G:G	G:G	G:G	G:G	G:G	G:G	G:G	G:G	G:G	G:G	G:G	G:G	G:G	G:G	G:G	G:G	G:G	G:G	G:G	G:G	G:G	G:G	G:G	G:G	G:G	G:G	G:G	G:G	G:G	G:G	G:G
1_1480	A:A	A:A	A:A	A:A	A:A	A:A	A:A	A:A	A:A	A:A	A:A	A:A	A:A	A:A	A:A	A:A	A:A	A:A	A:A	A:A	A:A	A:A	A:A	A:A	A:A	A:A	A:A	A:A	A:A	A:A	A:A	A:A	A:A	A:A	A:A	A:A	A:A	A:A	A:A	A:A	A:A	A:A	A:A	A:A	A:A	A:A	A:A	A:A	A:A
1_1481	G:G	C:C	G:G	G:G	G:G	G:G	C:C	G:G	G:G	G:G	C:C	C:C	G:G	C:G	C:C	C:G	G:G	G:G	G:G	G:G	C:C	G:G	G:G	G:G	G:G	G:G	G:G	G:G	G:G	C:C	G:G	G:G	C:C	G:G	C:C	C:C	C:C	G:G	C:C	C:C	G:G	G:G	C:C	C:C	C:C	G:G	C:C	C:C	C:C
1_1482	G:G	G:G	G:G	G:G	G:G	G:G	G:G	C:G	G:G	G:G	G:G	C:C	G:G	C:G	G:G	G:G	G:G	C:C	C:C	C:C	G:G	G:G	G:G	G:G	G:G	G:G	G:G	G:G	G:G	G:G	G:G	C:C	G:G	C:G	G:G	G:G	G:G	G:G	G:G	G:G	G:G	G:G	C:C	G:G	G:G	G:G	G:G	G:G	G:G
1_1483	C:C	A:A	C:C	C:C	C:C	C:C	A:A	A:C	C:C	C:C	A:A	?:?	?:?	A:C	C:C	A:C	C:C	A:A	C:C	C:C	C:C	C:C	C:C	C:C	C:C	C:C	C:C	A:A	A:A	C:C	A:A	A:A	C:C	A:C	C:C	C:C	C:C	C:C	C:C	C:C	C:C	C:C	A:A	C:C	C:C	C:C	C:C	C:C	C:C
1_1484	G:G	G:G	G:G	G:G	G:G	G:G	G:G	A:G	G:G	A:A	G:G	G:G	A:A	A:G	G:G	A:G	A:A	G:G	A:A	G:G	G:G	G:G	G:G	G:G	G:G	G:G	G:G	G:G	G:G	G:G	G:G	G:G	G:G	G:G	G:G	G:G	G:G	G:G	G:G	G:G	G:G	G:G	A:A	A:A	G:G	G:G	G:G	G:G	G:G
1_1485	?:?	?:?	?:?	?:?	?:?	?:?	?:?	?:?	?:?	?:?	?:?	?:?	?:?	?:?	?:?	?:?	?:?	?:?	?:?	?:?	?:?	?:?	?:?	?:?	?:?	?:?	?:?	?:?	?:?	?:?	?:?	?:?	?:?	?:?	?:?	?:?	?:?	?:?	?:?	?:?	?:?	?:?	?:?	?:?	?:?	?:?	?:?	?:?	?:?
1_1486	G:G	G:G	G:G	G:G	G:G	G:G	G:G	G:G	G:G	G:G	G:G	G:G	G:G	G:G	G:G	G:G	A:A	G:G	G:G	G:G	G:G	G:G	G:G	G:G	G:G	G:G	G:G	G:G	G:G	G:G	G:G	G:G	G:G	G:G	G:G	G:G	G:G	G:G	G:G	G:G	G:G	G:G	G:G	G:G	G:G	G:G	G:G	G:G	A:A
1_1487	C:C	C:C	C:C	C:C	C:C	C:C	C:C	C:C	C:C	C:C	C:C	C:C	C:C	C:C	C:C	C:C	C:C	C:C	C:C	C:C	C:C	C:C	C:C	C:C	C:C	C:C	C:C	C:C	C:C	C:C	C:C	C:C	C:C	C:C	C:C	C:C	C:C	C:C	C:C	C:C	C:C	C:C	C:C	C:C	C:C	C:C	C:C	C:C	C:C
1_1488	A:A	A:A	A:A	A:A	A:A	A:A	A:A	A:A	A:A	A:A	A:A	A:A	A:A	A:A	A:A	A:A	A:A	A:A	A:A	A:A	A:A	A:A	A:A	A:A	A:A	A:A	A:A	A:A	A:A	A:A	A:A	A:A	A:A	A:A	A:A	A:A	A:A	A:A	A:A	A:A	A:A	A:A	A:A	A:A	A:A	A:A	A:A	A:A	A:A
1_1489	A:A	A:A	A:A	A:A	A:A	A:A	?:?	A:A	?:?	A:A	A:A	A:A	?:?	A:A	A:A	A:A	A:A	A:A	A:A	A:A	A:A	A:A	A:A	A:A	A:A	A:A	A:A	A:A	A:A	A:A	A:A	A:A	A:A	A:A	A:A	A:A	A:A	A:A	A:A	A:A	A:A	A:A	A:A	A:A	A:A	A:A	A:A	A:A	A:A
1_1490	G:G	G:G	G:G	G:G	G:G	G:G	G:G	C:G	G:G	C:C	G:G	G:G	C:G	G:G	G:G	C:G	G:G	G:G	G:G	G:G	G:G	G:G	G:G	G:G	G:G	G:G	G:G	G:G	G:G	G:G	G:G	G:G	G:G	C:G	G:G	G:G	G:G	G:G	G:G	G:G	G:G	?:?	G:G	G:G	G:G	G:G	G:G	G:G	C:C
1_1491	C:C	C:C	C:C	C:C	C:C	A:A	A:A	A:C	C:C	A:C	A:A	A:A	A:A	A:C	C:C	A:A	A:A	C:C	C:C	A:A	A:A	C:C	C:C	A:A	A:A	A:A	A:A	A:A	C:C	C:C	C:C	A:A	C:C	A:A	A:A	C:C	C:C	A:A	A:A	A:A	C:C	C:C	A:A	C:C	C:C	C:C	A:A	A:A	A:A
1_1492	C:C	C:C	C:C	C:C	C:C	C:C	G:G	G:G	G:G	G:G	C:C	C:C	C:G	C:G	C:C	C:G	C:C	C:C	C:C	G:G	C:C	C:C	C:C	G:G	G:G	C:C	C:C	C:C	C:C	C:C	C:C	G:G	C:C	C:G	C:C	C:C	C:C	C:C	C:C	C:C	C:C	C:C	G:G	G:G	C:C	C:C	C:C	C:C	G:G
1_1493	A:A	A:A	A:A	A:A	A:A	A:A	A:A	A:A	A:A	A:A	A:A	A:A	A:A	A:A	A:A	A:A	A:A	A:A	A:A	A:A	A:A	A:A	A:A	A:A	A:A	A:A	A:A	A:A	A:A	A:A	A:A	A:A	A:A	A:A	A:A	A:A	A:A	A:A	A:A	A:A	A:A	A:A	A:A	A:A	A:A	A:A	A:A	A:A	A:A
1_1494	A:A	A:A	A:A	A:A	A:A	A:A	A:A	A:A	A:A	A:A	A:A	A:A	A:A	A:A	A:A	A:A	A:A	A:A	A:A	A:A	A:A	A:A	A:A	A:A	A:A	A:A	A:A	A:A	A:A	A:A	A:A	A:A	A:A	A:A	A:A	A:A	A:A	A:A	A:A	A:A	A:A	A:A	A:A	A:A	A:A	A:A	A:A	A:A	A:A
1_1495	C:C	?:?	C:C	C:C	C:C	C:C	C:C	C:C	C:C	C:C	C:C	C:C	C:C	C:C	C:C	C:C	A:A	A:A	A:A	A:A	C:C	C:C	C:C	C:C	?:?	?:?	?:?	?:?	C:C	C:C	A:A	A:A	C:C	C:C	C:C	?:?	C:C	C:C	C:C	C:C	C:C	C:C	C:C	C:C	C:C	C:C	C:C	C:C	C:C
1_1496	G:G	A:A	G:G	A:A	A:A	A:A	A:A	A:A	A:A	?:?	A:A	A:A	A:A	A:A	A:A	A:A	A:A	A:A	A:A	A:A	A:A	A:A	A:A	A:A	A:A	A:A	A:A	A:A	A:A	A:A	A:A	A:A	A:A	A:A	A:A	A:A	A:A	A:A	A:A	A:A	A:A	A:A	A:A	?:?	A:A	A:A	A:A	A:A	A:A
1_1497	A:A	A:A	A:A	A:A	A:A	A:A	A:A	A:A	A:A	A:A	A:A	A:A	A:A	A:A	A:A	A:A	A:A	A:A	A:A	A:A	A:A	A:A	A:A	A:A	A:A	A:A	A:A	A:A	A:A	A:A	A:A	A:A	A:A	A:A	A:A	A:A	A:A	A:A	A:A	A:A	A:A	A:A	A:A	A:A	A:A	A:A	A:A	A:A	A:A
1_1498	?:?	?:?	?:?	?:?	?:?	?:?	?:?	?:?	?:?	?:?	?:?	?:?	?:?	?:?	?:?	?:?	?:?	?:?	?:?	?:?	?:?	?:?	?:?	?:?	?:?	?:?	?:?	?:?	?:?	?:?	?:?	?:?	?:?	?:?	?:?	?:?	?:?	?:?	?:?	?:?	?:?	?:?	?:?	?:?	?:?	?:?	?:?	?:?	?:?
1_1499	G:G	A:A	G:G	G:G	G:G	A:A	G:G	A:A	A:A	A:A	A:A	A:A	A:A	A:A	A:A	A:G	?:?	G:G	A:A	A:A	A:A	A:A	A:A	A:A	?:?	A:A	?:?	?:?	A:A	A:A	A:A	G:G	A:A	A:A	A:A	A:A	A:A	A:A	G:G	A:A	A:A	G:G	A:A	A:A	A:A	G:G	G:G	A:A	A:A
1_1500	?:?	?:?	?:?	?:?	?:?	?:?	?:?	A:G	?:?	?:?	?:?	?:?	A:G	?:?	?:?	?:?	G:G	?:?	?:?	?:?	?:?	?:?	?:?	G:G	G:G	G:G	G:G	G:G	?:?	?:?	?:?	A:G	?:?	?:?	?:?	?:?	?:?	?:?	?:?	?:?	?:?	?:?	?:?	A:G	?:?	?:?	?:?	?:?	?:?
1_1501	A:A	A:A	A:A	A:A	A:A	A:A	A:A	A:A	A:A	A:A	A:A	A:A	A:A	A:A	A:A	A:A	A:A	A:A	A:A	A:A	A:A	A:A	A:A	A:A	A:A	A:A	A:A	A:A	A:A	A:A	A:A	A:A	A:A	A:A	A:A	A:A	A:A	A:A	A:A	A:A	A:A	A:A	A:A	A:A	A:A	A:A	A:A	A:A	A:A
1_1502	?:?	?:?	?:?	?:?	?:?	?:?	?:?	?:?	?:?	?:?	?:?	?:?	?:?	?:?	?:?	?:?	?:?	?:?	?:?	?:?	?:?	?:?	?:?	?:?	?:?	?:?	?:?	?:?	?:?	?:?	?:?	?:?	?:?	?:?	?:?	?:?	?:?	?:?	?:?	?:?	?:?	?:?	?:?	?:?	?:?	?:?	?:?	?:?	?:?
1_1503	A:A	A:A	A:A	A:A	A:A	A:A	A:A	A:A	A:A	A:A	A:A	A:A	A:A	A:A	A:A	A:A	A:A	A:A	A:A	A:A	A:A	A:A	A:A	A:A	A:A	A:A	A:A	A:A	A:A	A:A	A:A	A:A	A:A	A:A	A:A	A:A	A:A	A:A	A:A	A:A	A:A	A:A	A:A	A:A	A:A	A:A	A:A	A:A	A:A
1_1504	C:C	C:C	C:C	C:C	C:C	C:C	C:C	C:C	C:C	C:C	C:C	C:C	C:C	C:C	C:C	C:C	C:C	C:C	C:C	C:C	C:C	C:C	C:C	C:C	C:C	C:C	C:C	G:G	C:C	C:C	C:C	C:C	C:C	C:G	C:C	C:C	C:C	C:C	C:C	C:C	C:C	C:C	C:C	C:C	C:C	C:C	C:C	C:C	G:G
1_1505	A:A	A:A	A:A	C:C	A:A	A:A	C:C	C:C	C:C	C:C	C:C	C:C	C:C	C:C	C:C	C:C	A:A	A:A	A:A	A:A	A:A	A:A	A:A	C:C	C:C	C:C	C:C	C:C	A:A	A:A	C:C	C:C	A:A	C:C	A:A	A:A	A:A	A:A	A:A	A:A	A:A	A:A	C:C	C:C	A:A	A:A	A:A	A:A	C:C
1_1506	?:?	?:?	?:?	?:?	?:?	?:?	?:?	?:?	?:?	?:?	?:?	?:?	?:?	?:?	?:?	?:?	?:?	?:?	?:?	?:?	?:?	?:?	?:?	?:?	?:?	?:?	?:?	?:?	?:?	?:?	?:?	?:?	?:?	?:?	?:?	?:?	?:?	?:?	?:?	?:?	?:?	?:?	?:?	?:?	?:?	?:?	?:?	?:?	?:?
1_1507	?:?	G:G	G:G	G:G	?:?	G:G	G:G	G:G	G:G	G:G	G:G	?:?	G:G	G:G	G:G	G:G	G:G	G:G	?:?	?:?	G:G	G:G	G:G	G:G	?:?	?:?	G:G	G:G	?:?	G:G	G:G	G:G	G:G	G:G	G:G	G:G	G:G	G:G	G:G	G:G	G:G	G:G	G:G	G:G	G:G	G:G	G:G	?:?	?:?
1_1508	G:G	G:G	G:G	G:G	G:G	G:G	G:G	G:G	G:G	G:G	G:G	G:G	G:G	G:G	G:G	G:G	G:G	G:G	G:G	G:G	G:G	G:G	G:G	G:G	G:G	G:G	G:G	G:G	G:G	G:G	G:G	G:G	G:G	G:G	G:G	G:G	G:G	G:G	G:G	G:G	G:G	G:G	G:G	G:G	G:G	G:G	G:G	G:G	G:G
1_1509	C:C	C:C	C:C	C:C	C:C	A:A	A:A	A:A	A:A	A:A	A:A	A:A	A:A	A:A	A:A	A:A	A:A	A:A	A:A	A:A	A:A	A:A	A:A	C:C	C:C	A:A	A:A	A:A	C:C	A:A	A:A	A:A	A:A	A:A	A:A	A:A	A:A	A:A	A:A	A:A	A:A	A:A	A:A	?:?	A:A	C:C	A:A	A:A	A:A
1_1510	T:T	A:A	T:T	T:T	T:T	T:T	T:T	T:T	T:T	T:T	T:T	T:T	T:T	T:T	T:T	T:T	T:T	T:T	T:T	T:T	T:T	A:A	A:A	A:A	A:A	A:A	A:A	A:A	A:A	T:T	T:T	T:T	T:T	T:T	T:T	T:T	T:T	T:T	T:T	T:T	T:T	T:T	T:T	T:T	T:T	T:T	T:T	T:T	T:T
1_1511	A:A	A:A	A:A	A:A	A:A	A:A	A:A	A:A	A:A	A:A	A:A	A:A	A:A	A:A	A:A	A:A	A:A	A:A	A:A	A:A	A:A	A:A	A:A	A:A	A:A	A:A	A:A	A:A	A:A	A:A	A:A	A:A	A:A	A:A	A:A	A:A	A:A	A:A	A:A	A:A	A:A	A:A	A:A	A:A	A:A	A:A	A:A	A:A	A:A
1_1512	T:T	T:T	T:T	T:T	T:T	T:T	A:A	A:A	A:A	A:A	A:A	T:T	T:T	A:T	A:A	A:A	A:A	T:T	A:A	T:T	T:T	T:T	T:T	T:T	A:A	T:T	T:T	T:T	T:T	T:T	T:T	A:A	T:T	A:T	A:A	T:T	T:T	T:T	T:T	T:T	T:T	A:A	A:A	A:A	T:T	A:A	T:T	T:T	T:T
1_1513	C:C	C:C	C:C	C:C	C:C	G:G	C:C	C:C	C:C	C:C	C:C	C:C	C:C	C:C	C:C	C:C	C:C	C:C	C:C	C:C	C:C	G:G	G:G	C:C	C:C	C:C	C:C	C:C	C:C	C:C	C:C	C:C	G:G	C:C	G:G	G:G	G:G	C:C	G:G	G:G	C:C	C:C	C:C	C:C	C:C	C:C	G:G	C:C	C:C
1_1514	A:A	A:A	A:A	A:A	A:A	A:A	A:A	A:A	A:A	A:A	A:A	A:A	A:A	A:A	A:A	A:A	A:A	A:A	A:A	A:A	A:A	A:A	A:A	A:A	A:A	A:A	A:A	A:A	A:A	A:A	A:A	A:A	A:A	A:A	A:A	A:A	A:A	A:A	A:A	A:A	A:A	A:A	A:A	A:A	A:A	A:A	A:A	A:A	A:A
1_1515	C:C	?:?	C:C	C:C	A:A	A:A	C:C	A:C	C:C	A:A	A:A	C:C	A:A	A:C	A:A	A:A	C:C	A:A	?:?	A:A	A:A	A:A	A:A	A:A	C:C	?:?	A:A	?:?	A:A	A:A	A:A	A:A	A:A	C:C	A:A	A:A	A:A	A:A	A:A	A:A	A:A	A:A	C:C	A:A	A:A	A:A	A:A	A:A	C:C
1_1516	?:?	?:?	?:?	?:?	?:?	?:?	?:?	?:?	?:?	?:?	?:?	?:?	?:?	?:?	?:?	?:?	?:?	?:?	?:?	?:?	?:?	?:?	?:?	?:?	?:?	?:?	?:?	?:?	?:?	?:?	?:?	?:?	?:?	?:?	?:?	?:?	?:?	?:?	?:?	?:?	?:?	?:?	?:?	?:?	?:?	?:?	?:?	?:?	?:?
1_1517	G:G	G:G	A:A	A:A	G:G	G:G	A:A	A:A	A:A	A:A	A:A	A:A	A:A	A:A	A:A	A:A	A:A	A:A	G:G	A:A	G:G	A:A	A:A	A:A	A:A	A:A	A:A	A:A	A:A	A:A	A:A	A:A	A:A	A:A	A:G	A:A	A:A	A:A	A:A	G:G	A:A	G:G	A:A	A:A	G:G	A:A	A:A	G:G	A:A
1_1518	A:A	A:A	A:A	A:A	A:A	A:A	A:A	A:A	A:A	A:A	A:A	A:A	A:A	A:A	A:A	A:A	A:A	A:A	A:A	A:A	A:A	A:A	A:A	A:A	A:A	A:A	A:A	A:A	A:A	A:A	A:A	A:A	A:A	A:A	A:A	A:A	A:A	A:A	A:A	A:A	A:A	A:A	A:A	A:A	A:A	A:A	A:A	A:A	A:A
1_1519	C:C	C:C	C:C	C:C	C:C	C:C	C:C	C:C	C:C	C:C	C:C	C:C	C:C	C:C	C:C	C:C	C:C	C:C	C:C	C:C	C:C	C:C	C:C	C:C	C:C	C:C	C:C	C:C	C:C	C:C	C:C	C:C	C:C	C:C	C:C	C:C	C:C	C:C	C:C	C:C	C:C	C:C	C:C	C:C	C:C	C:C	C:C	C:C	C:C
1_1520	C:C	C:C	C:C	C:C	C:C	C:C	C:C	C:C	G:G	C:C	C:C	C:C	C:G	C:C	C:C	C:C	C:C	C:C	C:C	C:C	C:C	C:C	C:C	C:C	C:C	C:C	C:C	C:C	G:G	G:G	C:C	C:C	C:C	C:C	C:C	C:C	C:C	C:C	G:G	G:G	C:C	C:C	C:C	C:C	G:G	G:G	C:C	G:G	C:C
1_1521	G:G	G:G	G:G	G:G	G:G	G:G	A:A	A:A	A:A	A:A	A:A	A:A	A:A	A:A	A:A	A:A	A:A	G:G	G:G	G:G	G:G	A:A	A:A	G:G	G:G	G:G	G:G	G:G	G:G	G:G	A:A	A:A	G:G	A:A	G:G	G:G	G:G	G:G	G:G	G:G	G:G	G:G	A:A	A:A	G:G	G:G	G:G	G:G	A:A
1_1522	?:?	?:?	?:?	?:?	?:?	?:?	?:?	?:?	?:?	?:?	?:?	?:?	?:?	?:?	?:?	?:?	?:?	?:?	?:?	?:?	?:?	?:?	?:?	?:?	?:?	?:?	?:?	?:?	?:?	?:?	?:?	?:?	?:?	?:?	?:?	?:?	?:?	?:?	?:?	?:?	?:?	?:?	?:?	?:?	?:?	?:?	?:?	?:?	?:?
1_1523	G:G	G:G	G:G	G:G	G:G	C:C	C:C	C:C	C:C	G:G	C:C	C:C	G:G	C:C	C:C	C:G	C:C	G:G	G:G	G:G	G:G	G:G	G:G	G:G	C:C	C:C	C:C	C:C	C:C	G:G	G:G	C:C	G:G	C:C	G:G	G:G	C:C	G:G	G:G	C:C	G:G	G:G	C:C	C:C	G:G	G:G	G:G	C:C	C:C
1_1524	A:A	A:A	A:A	A:A	A:A	A:A	A:A	A:A	A:A	A:A	A:A	A:A	A:A	A:A	A:A	A:A	A:A	A:A	A:A	A:A	A:A	A:A	A:A	A:A	A:A	A:A	A:A	A:A	A:A	A:A	A:A	A:A	A:A	A:A	A:A	A:A	A:A	A:A	A:A	A:A	A:A	A:A	A:A	A:A	A:A	A:A	A:A	A:A	A:A
1_1525	A:A	A:A	A:A	A:A	A:A	A:A	G:G	G:G	G:G	G:G	G:G	G:G	G:G	G:G	G:G	G:G	G:G	A:A	A:A	A:A	A:A	A:A	A:A	A:A	A:A	A:A	A:A	A:A	A:A	A:A	G:G	G:G	A:A	G:G	A:A	A:A	A:A	A:A	A:A	A:A	A:A	A:A	G:G	G:G	A:A	A:A	A:A	A:A	G:G
1_1526	A:A	G:G	A:A	A:A	A:A	A:A	G:G	G:G	G:G	G:G	G:G	G:G	G:G	G:G	G:G	G:G	A:A	?:?	G:G	?:?	G:G	G:G	?:?	G:G	G:G	G:G	G:G	G:G	?:?	G:G	G:G	G:G	G:G	G:G	G:G	G:G	G:G	G:G	G:G	G:G	G:G	G:G	?:?	G:G	G:G	G:G	G:G	A:A	G:G
1_1527	A:A	A:A	A:A	A:A	A:A	A:A	G:G	A:A	G:G	A:A	A:A	G:G	G:G	A:A	A:A	A:A	G:G	G:G	G:G	G:G	A:A	A:A	A:A	G:G	A:A	A:A	A:A	A:A	A:A	A:A	G:G	G:G	A:A	A:A	A:A	A:A	A:A	A:A	A:A	A:A	A:A	A:A	A:A	A:A	A:A	A:A	A:A	A:A	G:G
1_1528	A:A	A:A	A:A	A:A	A:A	A:A	A:A	A:A	A:A	C:C	A:A	A:A	A:A	A:A	A:A	A:A	A:A	A:A	A:A	A:A	A:A	A:A	A:A	A:A	A:A	A:A	A:A	A:A	A:A	A:A	A:A	A:A	A:A	A:A	A:A	A:A	A:A	A:A	A:A	A:A	A:A	A:A	A:A	A:A	A:A	A:A	A:A	A:A	A:A
1_1529	C:C	?:?	C:C	C:C	C:C	C:C	?:?	?:?	?:?	?:?	?:?	?:?	?:?	?:?	?:?	?:?	C:C	A:A	A:A	C:C	?:?	?:?	C:C	A:A	A:A	A:A	A:A	A:A	C:C	A:A	?:?	?:?	C:C	?:?	A:A	A:A	C:C	A:A	C:C	C:C	A:A	C:C	A:A	C:C	A:A	C:C	A:A	A:A	A:A
1_1530	A:A	A:A	A:A	G:G	A:A	G:G	G:G	G:G	G:G	G:G	G:G	G:G	G:G	G:G	G:G	G:G	A:A	A:A	A:A	A:A	A:A	A:A	A:A	A:A	A:A	A:A	A:A	A:A	A:A	A:A	G:G	G:G	A:A	G:G	A:G	G:G	A:A	A:A	A:A	A:A	A:A	G:G	A:A	A:A	A:A	A:A	G:G	A:A	G:G
1_1531	A:A	A:A	A:A	A:A	A:A	A:A	A:A	A:A	A:A	A:A	A:A	A:A	A:A	A:A	A:A	A:A	A:A	A:A	A:A	A:A	A:A	A:A	A:A	A:A	A:A	A:A	A:A	A:A	A:A	A:A	A:A	A:A	A:A	A:A	A:A	A:A	A:A	A:A	A:A	A:A	A:A	A:A	A:A	A:A	A:A	A:A	A:A	A:A	A:A
1_1532	A:A	A:A	A:A	A:A	A:A	A:A	A:A	A:A	A:A	A:A	A:A	A:A	A:A	A:A	A:A	A:A	A:A	A:A	A:A	A:A	A:A	A:A	A:A	A:A	A:A	A:A	A:A	A:A	A:A	A:A	A:A	A:A	A:A	A:A	A:A	A:A	A:A	A:A	A:A	A:A	A:A	A:A	A:A	A:A	A:A	A:A	A:A	A:A	A:A
1_1533	G:G	A:A	G:G	G:G	G:G	A:A	A:A	A:G	G:G	G:G	G:G	?:?	A:G	A:G	G:G	A:G	?:?	A:A	A:A	A:A	A:A	A:A	A:A	G:G	?:?	?:?	A:A	?:?	A:A	A:A	G:G	G:G	A:A	A:A	A:A	G:G	A:A	A:A	A:A	A:A	G:G	G:G	A:A	A:A	A:A	G:G	A:A	G:G	A:A
1_1534	A:A	A:A	A:A	A:A	A:A	A:A	G:G	A:G	G:G	A:A	G:G	A:A	A:A	A:A	A:A	A:G	G:G	A:A	A:A	A:A	A:A	G:G	G:G	A:A	A:A	A:A	A:A	A:A	A:A	G:G	A:A	G:G	A:A	A:A	A:A	A:A	A:A	A:A	A:A	A:A	A:A	A:A	G:G	A:A	G:G	A:A	A:A	A:A	A:A
1_1535	G:G	?:?	G:G	G:G	?:?	G:G	A:A	A:A	A:A	A:A	A:A	A:A	A:A	A:A	A:A	A:A	?:?	G:G	?:?	G:G	G:G	G:G	G:G	G:G	?:?	?:?	?:?	?:?	G:G	G:G	A:A	A:A	G:G	A:A	G:G	G:G	G:G	G:G	G:G	G:G	G:G	G:G	A:A	A:A	G:G	G:G	G:G	?:?	A:A
1_1536	?:?	?:?	?:?	?:?	?:?	?:?	?:?	?:?	?:?	?:?	?:?	?:?	?:?	?:?	?:?	?:?	?:?	?:?	?:?	?:?	?:?	?:?	?:?	?:?	?:?	?:?	?:?	?:?	?:?	?:?	?:?	?:?	?:?	?:?	?:?	?:?	?:?	?:?	?:?	?:?	?:?	?:?	?:?	?:?	?:?	?:?	?:?	?:?	?:?
[truncated: 166 more columns]

## Sheet: Variance Explained by PCs
Plot of the Variance Explained by principle components
PC	Eigenvalues	Individual Proportion	Cumulative Proportion
1	257.56	0.24004	0.24004
2	84.468	0.078721	0.31876
3	42.263	0.039388	0.35815
4	30.836	0.028738	0.38689
5	26.719	0.024901	0.41179
6	25.755	0.024003	0.43579
7	20.677	0.01927	0.45506
8	17.483	0.016294	0.47135
9	16.031	0.014941	0.48629
10	14.138	0.013176	0.49947
11	12.712	0.011847	0.51132
12	11.731	0.010933	0.52225
13	11.413	0.010636	0.53289
14	11.046	0.010295	0.54318
15	10.235	0.0095389	0.55272
16	10.022	0.0093402	0.56206
17	9.5158	0.0088684	0.57093
18	9.0717	0.0084545	0.57938
19	8.707	0.0081146	0.5875
20	8.5076	0.0079288	0.59543
21	8.0924	0.0075418	0.60297
22	7.9753	0.0074327	0.6104
23	7.7517	0.0072243	0.61763
24	7.4977	0.0069876	0.62461
25	7.3212	0.0068231	0.63144
26	7.0536	0.0065737	0.63801
27	7.0057	0.0065291	0.64454
28	6.8774	0.0064095	0.65095
29	6.7291	0.0062713	0.65722
30	6.6208	0.0061704	0.66339
31	6.4888	0.0060473	0.66944
32	6.274	0.0058472	0.67529
33	6.1657	0.0057462	0.68103
34	5.9589	0.0055535	0.68659
35	5.8748	0.0054751	0.69206
36	5.6945	0.0053071	0.69737
37	5.4776	0.0051049	0.70247
38	5.3977	0.0050305	0.7075
39	5.3168	0.004955	0.71246
40	5.2781	0.0049191	0.71738
41	5.1228	0.0047743	0.72215
42	5.0594	0.0047152	0.72687
43	4.9235	0.0045885	0.73145
44	4.8321	0.0045033	0.73596
45	4.8138	0.0044863	0.74044
46	4.675	0.0043569	0.7448
47	4.6062	0.0042928	0.74909
48	4.507	0.0042004	0.75329
49	4.4597	0.0041563	0.75745
50	4.3856	0.0040872	0.76154
51	4.3367	0.0040417	0.76558
52	4.2557	0.0039662	0.76955
53	4.1703	0.0038866	0.77343
54	4.1405	0.0038588	0.77729
55	4.0237	0.00375	0.78104
56	3.9795	0.0037087	0.78475
57	3.8659	0.0036029	0.78835
58	3.7965	0.0035382	0.79189
59	3.7431	0.0034884	0.79538
60	3.6564	0.0034076	0.79879
61	3.5926	0.0033482	0.80214
62	3.5528	0.0033111	0.80545
63	3.4833	0.0032463	0.80869
64	3.4726	0.0032363	0.81193
65	3.416	0.0031836	0.81511
66	3.3991	0.0031679	0.81828
67	3.2986	0.0030742	0.82135
68	3.2849	0.0030614	0.82442
69	3.1982	0.0029806	0.8274
70	3.1398	0.0029262	0.83032
71	3.1239	0.0029114	0.83323
72	3.0834	0.0028736	0.83611
73	3.0202	0.0028148	0.83892
74	2.9849	0.0027818	0.8417
75	2.9609	0.0027594	0.84446
76	2.9132	0.0027151	0.84718
77	2.8713	0.002676	0.84985
78	2.8588	0.0026643	0.85252
79	2.7952	0.002605	0.85512
80	2.7669	0.0025787	0.8577
81	2.7109	0.0025265	0.86023
82	2.656	0.0024753	0.8627
83	2.6338	0.0024546	0.86516
84	2.6026	0.0024255	0.86758
85	2.5633	0.0023889	0.86997
86	2.5482	0.0023748	0.87235
87	2.5063	0.0023358	0.87468
88	2.461	0.0022936	0.87698
89	2.4185	0.0022539	0.87923
90	2.3947	0.0022318	0.88146
91	2.3757	0.002214	0.88368
92	2.3313	0.0021727	0.88585
93	2.2991	0.0021426	0.88799
94	2.282	0.0021267	0.89012
95	2.2517	0.0020985	0.89222
96	2.2309	0.0020792	0.8943
97	2.2112	0.0020608	0.89636
98	2.1726	0.0020248	0.89838
99	2.11	0.0019665	0.90035
100	2.0831	0.0019414	0.90229
101	2.0595	0.0019194	0.90421
102	2.0409	0.001902	0.90611
103	2.0217	0.0018842	0.908
104	1.9778	0.0018433	0.90984
105	1.9338	0.0018022	0.91164
106	1.9109	0.0017809	0.91342
107	1.8622	0.0017355	0.91516
108	1.8563	0.00173	0.91689
109	1.8431	0.0017177	0.91861
110	1.8079	0.0016849	0.92029
111	1.805	0.0016822	0.92197
112	1.7823	0.0016611	0.92363
113	1.7285	0.0016109	0.92525
114	1.7074	0.0015912	0.92684
115	1.6859	0.0015712	0.92841
116	1.6393	0.0015278	0.92994
117	1.6051	0.0014959	0.93143
118	1.6002	0.0014913	0.93292
119	1.5571	0.0014511	0.93437
120	1.5507	0.0014452	0.93582
121	1.5455	0.0014403	0.93726
122	1.5104	0.0014077	0.93867
123	1.4948	0.0013931	0.94006
124	1.4733	0.0013731	0.94143
125	1.4539	0.001355	0.94279
126	1.4235	0.0013266	0.94411
127	1.4092	0.0013133	0.94543
128	1.4013	0.001306	0.94673
129	1.3763	0.0012827	0.94802
130	1.3561	0.0012638	0.94928
131	1.346	0.0012544	0.95053
132	1.3257	0.0012355	0.95177
133	1.3046	0.0012158	0.95299
134	1.2938	0.0012058	0.95419
135	1.2749	0.0011882	0.95538
136	1.2549	0.0011695	0.95655
137	1.2506	0.0011655	0.95772
138	1.2313	0.0011476	0.95886
139	1.2167	0.0011339	0.96
140	1.2014	0.0011196	0.96112
141	1.1755	0.0010955	0.96221
142	1.1357	0.0010584	0.96327
143	1.1298	0.001053	0.96432
144	1.111	0.0010354	0.96536
145	1.0968	0.0010222	0.96638
146	1.0689	0.00099615	0.96738
147	1.0572	0.00098529	0.96836
148	1.035	0.00096459	0.96933
149	1.0106	0.00094189	0.97027
150	1.0036	0.00093533	0.9712
151	0.98307	0.00091619	0.97212
152	0.97879	0.0009122	0.97303
153	0.95637	0.00089131	0.97392
154	0.93374	0.00087021	0.97479
155	0.92479	0.00086187	0.97566
156	0.8971	0.00083607	0.97649
157	0.87853	0.00081876	0.97731
158	0.86172	0.00080309	0.97811
159	0.84228	0.00078498	0.9789
160	0.82933	0.0007729	0.97967
161	0.80585	0.00075102	0.98042
162	0.80038	0.00074593	0.98117
163	0.78044	0.00072735	0.9819
164	0.76499	0.00071295	0.98261
165	0.75977	0.00070808	0.98332
166	0.74547	0.00069476	0.98401
167	0.72536	0.00067601	0.98469
168	0.71684	0.00066807	0.98536
169	0.69688	0.00064947	0.98601
170	0.66674	0.00062137	0.98663
171	0.66032	0.0006154	0.98724
172	0.65105	0.00060675	0.98785
173	0.63755	0.00059418	0.98844
174	0.62374	0.0005813	0.98902
175	0.61418	0.0005724	0.9896
176	0.58909	0.00054901	0.99015
177	0.58555	0.00054571	0.99069
178	0.56472	0.0005263	0.99122
179	0.5526	0.000515	0.99173
180	0.54013	0.00050339	0.99224
181	0.51456	0.00047955	0.99272
182	0.50969	0.00047501	0.99319
183	0.49851	0.0004646	0.99366
184	0.48291	0.00045006	0.99411
185	0.47343	0.00044122	0.99455
186	0.45524	0.00042427	0.99497
187	0.44372	0.00041354	0.99538
188	0.41382	0.00038567	0.99577
189	0.39669	0.0003697	0.99614
190	0.38914	0.00036267	0.9965
191	0.3766	0.00035098	0.99685
192	0.34776	0.0003241	0.99718
193	0.33644	0.00031355	0.99749
194	0.31397	0.00029261	0.99778
195	0.30667	0.00028581	0.99807
196	0.30095	0.00028047	0.99835
197	0.28942	0.00026973	0.99862
198	0.24341	0.00022685	0.99885
199	0.22643	0.00021103	0.99906
200	0.19589	0.00018256	0.99924
201	0.17758	0.00016549	0.99941
202	0.15471	0.00014418	0.99955
203	0.14791	0.00013784	0.99969
204	0.1297	0.00012087	0.99981
205	0.1151	0.00010726	0.99992
206	0.041934	3.9081e-05	0.99995
207	0.021015	1.9586e-05	0.99997
208	0.019897	1.8544e-05	0.99999
209	0.0030387	2.832e-06	1
210	0.0024442	2.2779e-06	1
211	0.0018755	1.7479e-06	1
212	0.00043812	4.0831e-07	1
213	8.1326e-29	7.5793e-32	1
214	2.341e-30	2.1818e-33	1
215	1.7323e-30	1.6145e-33	1

## Sheet: PCA
PCA Results output from TASSEL and plotted
<Use>			covariate	covariate	covariate	covariate	covariate	covariate	covariate	covariate	covariate	covariate
<Format>			num	num	num	num	num	num	num	num	num	num
<Trait>	Country	Region	PC 1	PC 2	PC 3	PC 4	PC 5	PC 6	PC 7	PC 8	PC 9	PC 10
LB1	China	Asia	3.30283	-20.9673	16.4359	-1.55087	0.298655	-0.937386	3.75713	-1.31914	0.540733	-0.648919
LB1162#7	China	Asia	4.17749	-19.7964	14.8226	-0.517103	1.20582	0.028273	3.10261	1.52408	0.386369	-1.17427
LB90	China	Asia	3.51104	-20.7577	14.1436	-3.05287	0.673156	0.631116	0.0930709	-1.72697	-2.02534	1.04549
LB30#1	China	Asia	3.60259	-22.5598	14.1055	-3.63096	0.292475	-0.404673	0.765919	-1.79365	-1.59452	0.410674
LB80	China	Asia	4.36888	-20.5322	13.2075	-3.41432	0.88636	0.0973362	-0.278046	-0.683067	-2.63623	1.14931
TVu-14862	China	Asia	2.434	-23.0041	12.635	-1.27146	-0.219709	-0.241909	3.20542	-2.8705	-1.36728	-1.03532
TVu-14875	China	Asia	6.35961	-20.3558	13.7121	-1.95644	0.124776	1.20919	1.4155	-2.06582	0.5526	1.25312
TVu-3657	China	Asia	3.35212	-9.30192	-0.0920598	0.397099	2.08009	-3.04982	0.918238	-3.10064	-1.36401	-2.3868
TVu-7798	Papua New Guinea	Asia	6.42474	-18.5959	17.4045	0.314687	-0.925745	-0.644335	2.52253	4.0743	2.14099	0.0229104
TVu-8072	Papua New Guinea	Asia	5.40116	-19.6622	14.7517	1.19846	1.36238	-0.255434	2.98025	2.98081	1.58821	-2.40355
Tvu-8389	Papua New Guinea	Asia	8.31085	-18.3379	16.4359	0.261051	-0.416025	0.570594	2.37561	3.7294	3.54916	-3.26943
TVu-21	Philippines	Asia	4.03705	-19.7016	1.51366	6.10421	0.635437	2.86151	-2.23202	9.42698	-0.590111	-4.75477
TVu-7290	Thailand	Asia	4.4514	-21.2895	17.2586	-2.30965	1.56207	0.447302	4.65475	2.23212	-0.216184	-0.924497
524-B	Blackeye	California	-9.38635	-21.3114	-21.8072	8.54585	0.351912	2.91362	-1.26549	7.50903	2.20548	-2.08323
CB27	california	California	-8.40114	-21.9179	-17.9724	7.06859	0.704758	2.07244	-0.874907	6.18428	1.79399	-2.4957
CB46	california	California	-1.49024	-18.3489	-20.9713	8.28103	0.030215	5.22385	-0.155429	9.21849	2.47012	-7.36171
CB5	california	California	-11.1724	-20.4861	-20.4987	4.81694	1.3276	2.48145	1.37781	0.483741	1.13646	-0.528259
TVu-16237	Italy	europe	0.407321	-21.8818	7.94109	-0.157882	0.101769	-0.464771	1.55379	-1.87491	-0.891749	0.19456
TVu-16253	Italy	europe	3.93919	-19.0657	14.7248	-2.06113	-0.893489	1.96902	0.551387	-2.23243	-0.956908	1.87196
TVu-16269	Italy	europe	2.97433	-20.4032	15.7725	-3.16218	0.888247	2.64113	1.03401	-0.931923	-0.57749	1.80406
TVu-16304	Italy	europe	2.81234	-21.7996	14.0294	-1.88638	-0.147766	0.798532	1.42872	-0.269929	-0.414087	0.812024
TVu-13958	Union of Soviet Socialist	Europe	3.22684	-16.9869	13.0243	-2.23629	-0.599274	0.358106	2.58229	-0.0782536	-1.90127	0.0146573
TVu-13965	Union of Soviet Socialist	Europe	7.28269	-17.4174	12.6664	-2.46289	-0.874616	3.19001	-0.683006	-0.940633	0.301052	2.95802
TVu-13968	Union of Soviet Socialist	Europe	0.427035	-21.4408	9.86362	0.305101	2.82538	3.09116	2.13992	-1.49267	-2.12212	1.26425
TVu-2252	United Kingdom	Europe	-2.52232	-17.3621	5.06506	0.478759	0.252313	-2.16398	2.31682	-4.24404	-1.5799	-0.355393
TVu-2398	Iran	Middle East	-5.30146	-17.4589	-0.309638	0.662412	-0.0754277	-1.09078	3.29912	-5.19675	-1.00534	2.58355
TVu-1886	Pakistan	Middle East	-6.28651	-17.074	-2.58238	1.5239	0.562062	0.269779	2.80824	-3.02065	-1.23621	2.96138
TVu-2418	United Arab Emirates	Middle East	-10.7803	-17.1109	-15.559	3.41662	1.41267	2.54219	0.711427	-1.31254	0.314099	0.841691
TVu-9468	Egypt	North Africa	-8.83864	-14.9934	-11.7532	1.67395	0.82541	2.2609	-0.269288	-2.30632	0.176877	0.771363
TVu-9474	Egypt	North Africa	-8.04218	-14.2384	-13.9791	2.17849	1.90415	2.49835	0.174164	-2.49493	-0.125615	3.48127
TVu-9486	Egypt	North Africa	-9.13856	-14.5765	-15.8045	2.78459	2.87133	2.2877	0.561499	-3.64118	-1.14621	2.04074
TVu-9492	Egypt	North Africa	-9.9259	-16.5818	-15.0694	2.82943	1.84243	2.65187	0.922486	-2.30381	-0.995698	1.1694
TVu-9506	Egypt	North Africa	-9.44675	-16.2059	-14.4468	2.40641	1.15529	1.11876	-0.0190408	-2.95943	-1.83135	2.53713
TVu-9556	Egypt	North Africa	-9.78449	-15.7358	-14.5187	2.57923	1.83427	2.63207	-0.517076	-2.14452	0.262372	1.36845
TVu-9557	Egypt	North Africa	-10.3003	-15.482	-13.1819	3.01162	1.75272	1.61286	1.86904	-2.2197	0.614623	1.23387
TVu-9620	Egypt	North Africa	-9.17798	-14.9296	-14.3793	1.29761	0.920464	1.18436	0.598014	-2.77737	-1.63214	2.78015
TVu-9651	Egypt	North Africa	-9.87017	-17.0136	-16.2251	3.30141	1.94557	3.1417	1.71852	-1.57849	1.29081	1.38031
TVu-9676	Egypt	North Africa	-9.50988	-16.1778	-14.4394	2.48622	1.14853	1.08556	0.0178626	-2.9318	-1.94651	2.54566
TVu-9749	Egypt	North Africa	-10.5738	-18.2667	-15.9633	1.7176	0.833061	1.27365	3.05563	-2.35561	1.08057	1.51525
UCR779	Botswana	South East Africa	35.0979	8.07478	-4.97802	-5.64138	14.7373	-7.17743	27.4259	6.27328	5.80094	1.21892
Tvu-14676	Botswana	South East Africa	19.7566	2.0463	-2.32134	-7.18274	12.4946	-5.17525	-2.67448	-4.88643	-3.45394	1.35423
TVu-14683	Botswana	South East Africa	18.1216	2.28432	-4.38716	-6.58234	10.9271	-2.24491	-7.14917	-4.90732	-4.68398	-13.4277
TVu-14691	Botswana	South East Africa	22.6469	2.69514	-1.44393	-3.85203	10.0801	-1.72315	-1.5358	-4.04804	-2.85065	-5.36717
TVu-14759	Botswana	South East Africa	23.346	0.20408	-0.602819	1.84503	-0.467662	2.04155	-6.75708	7.39687	2.76557	-0.868998
TVu-14890	Botswana	South East Africa	22.8913	3.36015	-2.15257	-4.12557	11.4338	-3.14582	-5.83093	-3.22868	-1.0737	7.33009
TVu-15976	Botswana	South East Africa	16.9154	-0.949796	-6.31558	3.09825	-3.94788	-2.26401	0.482609	2.39218	-0.865096	-5.07063
TVu-13950	Botswana	South East Africa	7.36734	-1.01783	2.38228	15.2946	-1.47295	-14.1054	-5.07878	-1.23526	3.61246	-0.443163
TVu-14290	Botswana	South East Africa	21.6115	3.40484	-2.37941	-4.44507	11.2224	-2.78675	-6.52014	-3.24797	0.234687	10.5647
TVu-14321	Botswana	South East Africa	23.2353	3.20681	-3.31429	-5.49943	14.5417	-1.98459	-2.2966	-0.689598	-1.54417	-8.78552
TVu-13463	Kenya	South East Africa	18.6402	1.95377	-3.48852	-6.31498	11.3309	-1.7753	-7.96637	-5.27338	-4.94453	-13.9583
TVu-13485	Kenya	South East Africa	22.5366	-0.812137	5.07508	3.12327	-7.29312	6.78877	-7.80498	3.75057	4.72768	-7.26486
TVu-15391	Lesotho	South East Africa	27.2089	5.24435	0.459829	-1.49715	6.28491	-4.65692	-0.810858	-0.0759803	-1.2182	0.642388
TVu-15400	Lesotho	South East Africa	22.5756	2.74307	-0.0887533	-3.05069	12.1838	-4.97453	-6.16816	-2.18438	1.49817	14.321
TVu-15411	Lesotho	South East Africa	23.2006	4.34962	-3.05761	-2.77556	13.266	-3.95883	-3.96693	-3.46295	2.01253	17.2279
TVu-15426	Lesotho	South East Africa	23.3623	3.83194	-2.4555	-3.60684	13.9598	-4.46235	-5.72582	-2.73318	1.10351	13.8705
TVu-10910	Malawi	South East Africa	18.479	1.89188	-1.62135	-2.15985	-2.37171	-0.255956	-6.39034	-0.403065	-1.61688	-3.36996
TVu-15112	Malawi	South East Africa	24.6541	4.15493	-0.0722518	1.18229	0.191636	-4.10509	-1.07472	1.82213	1.15026	-5.14586
TVu-15114	Malawi	South East Africa	28.5136	4.49285	-0.672675	2.22893	-0.45087	-2.13494	1.19749	-0.777331	-3.19645	-4.83925
TVu-15143	Malawi	South East Africa	28.274	4.07579	-1.41076	1.86039	-0.255517	-0.311884	0.127556	-1.62008	-3.41533	-2.60652
TVu-9801	Malawi	South East Africa	25.4976	5.7607	-1.34677	2.96254	-5.22049	2.965	-2.18486	-2.91036	-0.848615	4.84994
TVu-9820	Malawi	South East Africa	25.5971	5.04954	-1.78328	0.562022	-13.0372	9.77335	-1.04041	-9.9073	-2.31046	3.55197
TVu-9848	Malawi	South East Africa	26.1192	3.32321	-1.63328	2.42872	-8.10749	5.8495	-3.61068	-2.93198	-1.60077	0.0524407
TVu-9866	Malawi	South East Africa	26.9489	4.74038	-0.144568	1.74873	-7.96853	6.80052	-1.04859	-8.62313	-1.39212	1.07532
TVu-467	Mauritania	South East Africa	27.2859	3.33664	0.958141	0.785058	-2.77911	4.09884	-7.39785	0.407959	3.99722	1.86369
FN-1-14-04	Mozambique	South East Africa	32.0536	7.39261	-3.79708	-2.18833	0.90557	-0.627391	17.9303	6.50748	2.68049	-0.273331
FN-2-11-04	Mozambique	South East Africa	27.7517	6.11531	-2.17309	-0.128064	-2.26909	0.318119	9.24206	2.04951	2.55475	-2.25655
FN-2-13-04	Mozambique	South East Africa	27.7811	5.46575	-2.98501	-4.57137	-4.09358	3.79761	10.5831	-1.37952	-1.06912	-0.583691
INIA-152	Mozambique	South East Africa	28.0021	4.9188	-2.27935	2.00385	-9.00867	6.50484	1.266	-3.75129	-1.62244	-3.4778
INIA-19	Mozambique	South East Africa	24.4741	4.65389	-1.52218	-0.278425	-17.2362	11.3314	-2.22762	-13.9399	-2.53522	4.12813
INIA-19F	Mozambique	South East Africa	29.5398	5.83135	-3.30244	2.21891	-5.08802	2.70692	10.5539	2.82721	0.197137	-0.868835
INIA-23A	Mozambique	South East Africa	28.1296	5.99109	-2.2848	1.63407	-6.42048	1.69086	3.6433	0.874142	0.967556	-5.4304
INIA-3	Mozambique	South East Africa	28.035	5.81515	-2.16593	-1.86741	-1.23603	2.42545	9.17731	-0.953523	1.73126	0.153596
INIA-31	Mozambique	South East Africa	25.1701	3.55107	-0.666592	0.0562692	-14.5811	10.8181	-2.7251	-9.30065	-3.37109	2.42979
INIA-76	Mozambique	South East Africa	26.2641	4.92059	-2.40392	0.761743	-13.7434	7.94149	-0.728241	-7.7079	-1.85001	0.0923146
Muinana-Lawe	Mozambique	South East Africa	25.6327	7.0448	-1.51199	-0.732781	-3.65556	1.16065	13.9612	2.45841	3.52777	-1.34544
NamuesseD	Mozambique	South East Africa	31.001	5.98437	-5.96515	0.326779	-1.37369	-1.84555	15.9488	5.80083	1.51761	0.0449768
Timbawene-Moteado	Mozambique	South East Africa	26.6913	4.32844	0.148402	-1.68831	1.15776	1.06992	9.26069	3.05298	4.71646	-1.78934
VAR-10B	Mozambique	South East Africa	26.9113	4.89385	-1.91162	-0.138921	-4.81897	5.75188	7.29368	-2.5112	-1.23433	-0.639635
VAR-3A	Mozambique	South East Africa	31.5098	6.98459	-5.54444	-0.648958	0.921034	-3.70752	18.2434	6.69742	1.78096	2.24664
IT82E-18	Mozambique	South East Africa	14.1556	-3.25647	2.32989	4.20788	0.0427088	-8.58592	-6.2391	6.40398	2.70646	-3.96646
TVu-6439	South Africa	South East Africa	19.7865	0.294112	-1.51227	2.40999	0.920603	-0.938211	-9.76717	9.85402	3.32404	-3.08597
TVu-15445	Swaziland	South East Africa	24.394	4.60167	-1.4407	-0.177932	-16.9528	11.2567	-2.35527	-13.6752	-2.59809	4.19762
TVu-109	Tanzania	South East Africa	25.947	4.78763	-0.244894	3.67801	-4.36732	2.07887	-5.9866	4.60507	-2.03352	3.74812
TVu-1280	Tanzania	South East Africa	25.1937	5.05809	-0.994676	2.45459	-8.99358	7.12906	0.64931	-4.97709	-1.39596	0.311449
TVu-4622	Tanzania	South East Africa	24.697	2.85246	1.17575	5.38116	-2.31308	0.16118	-7.5749	8.01794	-1.07996	2.80738
TVu-4632	Tanzania	South East Africa	23.5156	1.29235	0.383273	4.40639	-3.56996	3.49962	-12.9834	21.6259	2.93995	2.48101
TVu-7155	Tanzania	South East Africa	22.4573	-0.181823	1.20285	4.29125	-6.28392	5.06495	-12.1736	22.8398	3.77498	3.67431
TVu-113	Uganda	South East Africa	23.514	1.03718	2.11238	2.34382	-8.1844	5.3634	-8.03761	5.72327	2.76343	-3.87264
TVu-132	Uganda	South East Africa	10.1916	-1.75557	1.63323	-0.985291	-1.71822	3.11313	-6.82869	5.87991	1.69922	-3.0372
TVu-1330	Uganda	South East Africa	19.2982	0.089254	2.06985	-2.92536	2.01429	0.213013	-8.95305	-0.0361949	0.644337	5.0141
TVu-6464	Uganda	South East Africa	27.4827	3.39159	-1.20751	-0.109197	5.47485	0.983843	-6.82724	3.20065	1.51508	14.3808
TVu-12432	Zambia	South East Africa	27.3925	4.02224	-0.8388	0.50676	0.47482	-1.2779	0.00817989	1.94934	0.285199	-8.30101
TVu-13035	Zambia	South East Africa	17.6148	0.797145	-2.52497	-5.64141	6.9024	-1.275	-7.19988	-4.75302	-4.34664	-7.6736
TVu-13305	Zambia	South East Africa	24.6236	2.48645	-1.59212	-2.21473	10.0687	-4.04619	-3.84022	-0.786979	1.22016	13.6752
TVu-13437	Zambia	South East Africa	17.7277	3.64072	-0.740369	-5.48203	10.5711	-2.36766	-6.42597	-1.17969	-4.99392	-8.85703
TVu-15053	Zambia	South East Africa	19.7744	2.41646	-0.78286	-5.54692	9.41581	-0.681066	-7.5122	-4.69402	-3.57652	-4.5195
TVu-15450	Zimbabwe	South East Africa	27.242	5.23105	-3.21065	-4.66937	9.75285	-3.49772	11.2022	-0.304477	1.50324	0.434209
TVu-15468	Zimbabwe	South East Africa	18.6683	2.85564	-2.92912	-5.80965	10.3292	1.20155	-6.36995	-4.36115	-4.35417	-12.5316
TVu-15487	Zimbabwe	South East Africa	16.7438	2.31352	-2.13389	-5.54162	10.0571	-3.12518	-6.74376	-2.67175	-4.71582	-7.22635
TVu-10281	Benin	West Africa	-14.1069	5.04302	1.48046	-0.961156	0.995087	1.77027	-0.33569	-0.951138	0.937088	-1.47028
TVu-10754	Benin	West Africa	-12.7513	3.41952	-0.123544	-5.24473	-0.399582	-0.320555	-0.394783	-1.51975	8.34961	-0.220678
TVu-8779	Benin	West Africa	-12.8488	3.82588	0.53112	-3.41115	-0.00774325	0.952004	-2.05094	-2.98346	11.0197	-1.96773
TVu-8812	Benin	West Africa	-14.6287	5.46381	0.961599	-3.31524	-0.580933	0.409385	-0.716787	-1.75391	9.81296	-1.28443
TVu-8834	Benin	West Africa	-12.5662	3.97619	1.84431	-3.58834	-0.31161	-0.511479	-0.69256	-2.45007	9.11217	-1.50119
TVu-8838	Benin	West Africa	-13.4397	4.72281	1.73807	-3.28616	0.587226	1.17034	-0.820472	-2.66584	11.6407	-1.22993
KVx525	Burkina Faso	West Africa	-11.2958	7.1574	1.99679	6.04821	0.808605	2.70097	0.744702	1.03909	-0.986931	3.55495
KVx544-6-151-3	Burkina Faso	West Africa	-6.86314	7.38546	3.31315	9.55254	0.781323	-2.87736	2.99856	2.86206	-4.18413	6.32355
KVx61-1-1	Burkina Faso	West Africa	-5.86041	7.19115	2.84988	9.19328	0.720916	-2.30127	1.40059	2.38524	-3.92018	5.96785
TVu-10918	Burkina Faso	West Africa	-12.1184	3.51965	-0.955774	-6.582	-2.18203	-2.77502	-1.23268	-1.7915	10.3207	-0.105988
TVu-13271	Burkina Faso	West Africa	-12.2586	3.34476	-0.949564	-6.03706	-3.19109	-2.86989	-0.467933	-0.513298	8.36439	0.305617
TVu-8262	Burkina Faso	West Africa	-11.7991	2.65662	-1.06998	-6.96593	-3.24632	-2.77149	-1.17074	-1.23996	8.11857	0.102024
TVu-8516	Burkina Faso	West Africa	-12.7532	5.18389	-0.380898	-4.71149	-1.1592	-0.360001	-1.62243	-1.37282	10.5575	-0.834137
TVu-9257	Burkina Faso	West Africa	-11.8705	2.9162	-0.704472	-7.8241	-2.81637	-2.75365	-1.97952	-1.27278	9.01022	-0.127073
TVu-9259	Burkina Faso	West Africa	-14.0268	6.09706	1.88535	-2.80553	0.843751	1.81709	-0.770182	-2.27548	10.2951	-1.80132
TVu-10835	Cameroon	West Africa	-9.25419	-0.939118	-2.31544	-1.78199	2.4146	3.54087	-1.03519	-2.68293	4.05791	-2.5207
TVu-13859	Central African Republic	West Africa	-10.8099	4.03528	1.99118	-2.10679	0.0955771	1.21635	-0.753677	-2.72752	1.74954	-0.928885
TVu-15251	Chad	West Africa	-15.3541	6.81912	1.9155	0.973273	0.715083	2.41313	1.23581	0.608106	-2.44502	-0.165649
TVu-15299	Chad	West Africa	-13.4978	4.55868	-1.21196	-5.581	-2.59814	-0.837407	-0.536438	1.95208	-5.43792	0.452374
TVu-15315	Chad	West Africa	-13.9099	5.31595	0.963021	0.836857	1.54105	2.51942	0.14329	0.223835	1.30219	-0.599495
TVu-16461	Chad	West Africa	-15.3922	6.83881	1.97207	0.957177	0.694338	2.41209	1.22483	0.647543	-2.44551	-0.15495
TVu-11610	Côte d'Ivoire	West Africa	-14.0877	5.80507	1.96406	-2.38356	0.672786	1.27533	-0.315013	-2.04429	9.36757	-1.18138
TVu-8082	Côte d'Ivoire	West Africa	-13.328	3.97844	-0.188695	-5.69914	-2.29637	-0.781723	-0.932054	-2.8709	12.0025	-0.902047
TVu-7325	Ghana	West Africa	-13.1952	5.15035	2.34267	-2.79647	0.498584	1.19878	-0.953025	-2.87068	10.5016	-1.35108
TVu-13528	Guinea	West Africa	-11.0795	2.91457	0.636772	-7.05045	-3.752	-4.22678	-1.37641	-0.448831	6.91581	0.709285
IT97K-499-35-1-1	improved variety with striga resistance, west africa?	West Africa	-0.478508	3.16291	0.36191	13.0128	-1.92628	-11.9792	0.0351242	-4.8132	4.4196	-0.919751
TVu-10362	Mali	West Africa	-14.2576	5.15045	1.74548	-1.67799	0.238488	0.52376	0.613762	1.31355	-1.38464	-0.158748
TVu-7614	Mali	West Africa	-13.0517	3.58873	0.182794	-3.66999	-0.614229	-1.57253	-0.0370576	-1.14018	4.7111	-1.50052
TVu-7625	Mali	West Africa	-12.2943	4.29018	2.39227	-3.73728	0.485115	0.981414	-0.466727	-0.310825	3.08281	-0.255068
TVu-7642	Mali	West Africa	-11.4949	2.13817	1.08268	-7.03082	-2.32238	-2.59005	-0.772876	-0.751294	7.76756	0.264681
TVu-7647	Mali	West Africa	-12.0353	2.7253	0.149714	-6.1411	-2.65807	-2.77962	-1.15211	-0.0450212	5.33868	0.357124
TVu-14949	Niger	West Africa	-14.7409	8.53402	3.93627	2.56697	3.34385	4.21105	0.799471	0.142041	-1.65062	0.825148
TVu-14970	Niger	West Africa	-11.8413	1.92786	-3.0283	-9.08244	-6.58135	-6.30922	0.172723	2.8089	-5.29419	-0.49918
TVu-14971	Niger	West Africa	-13.5988	5.10608	1.14301	-2.25205	-1.54268	-0.616123	1.05206	1.64684	-1.83805	0.526369
TVu-14992	Niger	West Africa	-13.5003	4.55661	-1.18673	-5.58396	-2.61924	-0.877399	-0.530524	1.93137	-5.40397	0.45477
TVu-15037	Niger	West Africa	-15.3983	7.63613	2.56567	2.51306	3.33527	4.55509	1.99075	1.72568	-5.16148	-0.117918
TVu-15591	Niger	West Africa	-14.6909	5.80239	2.20807	1.05659	2.2722	2.98908	1.98838	0.809565	-4.45739	-0.101539
TVu-4669	Niger	West Africa	-14.5704	5.14522	0.212795	1.01255	1.36794	1.52652	1.66149	0.148144	-4.40448	-0.891927
TVu-4696	Niger	West Africa	-15.0403	6.59386	1.1008	1.24005	1.77691	3.55546	1.9287	0.992608	-4.67442	-0.0510014
TVu-4783	Niger	West Africa	-10.4016	1.12593	-3.44001	-12.0112	-8.34316	-8.68653	-0.487711	4.40487	-6.4211	0.581366
TVu-4808	Niger	West Africa	-10.4016	1.12593	-3.44001	-12.0112	-8.34316	-8.68653	-0.487711	4.40487	-6.4211	0.581366
TVu-4823	Niger	West Africa	-6.31871	-2.4657	-4.93275	-4.08111	-6.14136	-7.26083	-0.898408	3.7745	-3.94137	-1.45705
TVu-4923	Niger	West Africa	-13.8875	7.88277	3.96921	1.93036	1.62575	1.42995	-0.0353175	-0.282861	-1.64382	0.0981385
TVu-4943	Niger	West Africa	-10.3824	1.10817	-3.44136	-11.9988	-8.35805	-8.71598	-0.482623	4.38546	-6.4223	0.57951
TVu-4963	Niger	West Africa	-14.6702	7.5573	2.90946	1.28847	1.7494	3.38953	1.14271	0.280248	-2.33984	-0.182035
TVu-4984	Niger	West Africa	-10.5767	0.836724	-3.71535	-11.9245	-9.14427	-9.48971	-0.425007	3.70567	-4.83871	0.430634
TVu-5018	Niger	West Africa	-10.5767	0.836724	-3.71535	-11.9245	-9.14427	-9.48971	-0.425007	3.70567	-4.83871	0.430634
TVu-5107	Niger	West Africa	-14.355	7.4748	3.23528	2.32184	3.20034	3.89889	1.11985	0.845394	-4.40484	0.825612
TVu-5307	Niger	West Africa	-15.2861	7.71317	2.41448	1.11494	3.4651	5.01668	0.825252	0.433316	-0.563577	-1.00244
TVu-5415	Niger	West Africa	-14.9571	7.94347	3.53954	1.44285	2.82712	3.0888	1.21425	1.41988	-5.94712	0.574861
TVu-5466	Niger	West Africa	-14.4843	7.97502	2.99479	2.31884	3.17135	3.3256	0.652828	0.468689	-4.38942	-0.215602
TVu-5473	Niger	West Africa	-15.2064	8.14979	2.92613	3.29883	3.28158	4.78114	1.80353	1.2907	-4.57056	-0.105509
TVu-5496	Niger	West Africa	-15.8521	7.327	2.52512	2.73133	2.73312	3.76262	2.18696	1.38106	-5.48015	0.521865
TVu-5498	Niger	West Africa	-15.0727	7.84403	2.38361	1.7718	1.90229	3.10843	1.48142	0.972269	-3.44487	1.00875
TVu-5500	Niger	West Africa	-15.5633	7.07241	2.30357	2.33195	2.87275	4.02874	1.67187	1.2039	-4.95473	0.196654
TVu-5609	Niger	West Africa	-14.7303	7.95167	2.62116	2.19413	3.59202	4.74974	1.48183	1.01641	-5.09751	-0.0746026
TVu-5649	Niger	West Africa	-15.1464	8.01066	2.24757	1.96702	2.99897	4.81992	2.02586	1.26242	-5.53544	-0.147824
TVu-6947	Niger	West Africa	-12.6285	4.20467	0.871714	-1.89016	0.0643349	2.24622	-0.590585	1.32499	-1.44415	0.431607
TVu-6959	Niger	West Africa	-14.9391	6.75513	0.480125	2.01351	3.88399	5.34476	0.772286	0.749343	-2.05139	0.683577
TVu-6966	Niger	West Africa	-11.7072	1.45507	-3.15606	-8.16992	-4.38915	-4.47346	-0.0287175	3.4385	-5.88786	0.282576
TVu-6968	Niger	West Africa	-15.0769	6.47755	0.508079	2.16625	3.75277	5.34494	0.795427	0.669839	-1.37279	0.750922
TVu-6994	Niger	West Africa	-13.5487	5.25529	1.89488	0.635024	2.01209	3.87162	-0.478784	1.57049	-2.52348	-1.08718
IT85F-3139	Nigeria	West Africa	-6.61619	4.8359	3.06413	14.7807	-2.32418	-13.9563	0.448353	-3.96398	-2.91435	-1.59681
IT89KD-288	Nigeria	West Africa	-1.72838	4.70162	4.25545	18.1755	-3.08298	-16.2169	0.557097	-5.526	0.515743	-1.5688
Suvita-2	Nigeria	West Africa	-16.0188	7.0856	1.96539	3.01175	2.61443	3.28701	2.05724	1.77216	-5.85849	1.05664
TVu-10005	Nigeria	West Africa	-13.8794	6.71119	2.30465	1.16608	2.30084	4.94049	0.867746	-0.0575397	0.444803	-0.519979
TVu-10545	Nigeria	West Africa	-14.7849	7.38105	3.08971	1.8373	2.3725	3.56264	0.924988	0.822909	-3.53379	-0.712923
TVu-10559	Nigeria	West Africa	-13.8905	7.57742	2.52047	1.3999	2.21199	4.09509	0.417239	0.511487	1.29481	0.322224
TVu-10687	Nigeria	West Africa	-13.6942	7.59229	2.67473	1.87565	2.11479	4.91895	0.121837	0.577241	-0.840107	0.525047
TVu-10952	Nigeria	West Africa	-9.45203	-1.20849	-0.75201	-1.08968	0.429265	1.41519	-1.10671	-2.58292	4.43833	-0.517297
TVu-10973	Nigeria	West Africa	-13.7222	7.13459	1.27147	1.31728	2.32011	5.36364	0.382002	-0.395574	0.790859	0.426997
TVu-1124	Nigeria	West Africa	-14.8238	5.73105	0.969808	2.08544	2.70053	4.02848	0.835477	-0.0410178	-0.36998	0.152914
TVu-15610	Nigeria	West Africa	-4.59574	3.75673	3.47741	10.762	-1.78205	0.168367	-1.57747	3.5393	0.236943	2.53154
TVu-15639	Nigeria	West Africa	-0.826639	4.91719	2.58902	10.1191	-0.994247	-1.88228	-1.06557	2.74495	1.13095	2.78788
TVu-15687	Nigeria	West Africa	-2.00401	4.17138	-0.711497	5.36573	-1.8472	-8.38018	-1.63767	-3.77132	5.19508	-1.9646
TVu-16486	Nigeria	West Africa	-5.5494	5.14293	3.37682	15.5586	-2.95634	-14.4577	0.202537	-3.80623	-2.87062	-0.909974
TVu-16504	Nigeria	West Africa	1.93624	3.27548	1.96899	19.4496	-3.51756	-19.3107	-0.471705	-8.39425	1.01244	-2.86551
TVu-16505	Nigeria	West Africa	1.64024	3.27329	2.07093	19.6226	-3.56994	-19.7927	-0.192936	-8.68909	0.878721	-2.10047
TVu-16722	Nigeria	West Africa	-1.89027	4.8517	3.83556	17.6183	-3.15141	-15.6165	0.541886	-5.12101	0.868082	-1.40183
TVu-2027	Nigeria	West Africa	-15.5337	6.33919	2.25996	2.41582	2.25565	2.28492	1.17185	0.695668	-1.91219	-0.214824
TVu-3736	Nigeria	West Africa	-14.2446	7.76094	2.1067	1.41641	2.36727	4.63042	0.431852	0.497017	0.657603	-0.907007
TVu-3745	Nigeria	West Africa	-15.0411	5.17358	0.885871	3.32178	1.27749	1.60356	0.960704	-0.664274	-2.9396	-1.05232
TVu-3804	Nigeria	West Africa	-14.2308	5.94761	1.44175	1.93418	2.04592	4.78352	0.357976	-0.174271	1.93481	-0.979695
TVu-3817	Nigeria	West Africa	-15.1427	7.51269	3.62137	3.55143	3.7481	3.57055	1.20745	0.375883	-2.64528	-0.40324
TVu-3965	Nigeria	West Africa	-15.0775	6.94987	2.3063	2.15422	3.20942	2.50688	1.53938	-0.0632492	-4.69749	-0.650638
TVu-3969	Nigeria	West Africa	-11.4647	4.31828	0.251992	-1.44239	0.615644	2.16387	-0.47123	-1.98006	4.6422	-1.54373
TVu-4030	Nigeria	West Africa	-13.542	5.49091	2.32857	-0.693092	1.48373	3.23137	0.0710322	-0.771838	3.70757	0.11476
TVu-4097	Nigeria	West Africa	-11.6463	3.50808	-0.180635	-2.71811	-0.572955	2.07984	-1.56611	-1.32127	6.67206	-0.118224
TVu-4535	Nigeria	West Africa	-4.25079	3.60589	3.08005	8.77503	-1.36478	-1.63957	-2.9197	6.48868	0.354212	3.11675
TVu-4545	Nigeria	West Africa	-3.51541	3.71054	2.30171	6.97633	-0.0867722	-1.31581	-3.75139	4.11049	0.205214	2.83243
TVu-4557	Nigeria	West Africa	0.993936	6.06916	-1.34246	8.73071	-3.25182	6.275	2.00652	2.47194	-0.461587	-0.477692
TVu-53	Nigeria	West Africa	-11.5633	1.68193	1.39308	8.11603	0.244106	-0.40824	-0.933797	5.02535	-1.39571	-1.36204
TVu-5721	Nigeria	West Africa	-14.6786	7.07794	2.6954	0.914518	1.59921	2.59584	-0.37902	-0.319525	0.00918625	0.0325648
TVu-578	Nigeria	West Africa	-14.0136	6.5247	1.83407	0.869992	1.42603	3.76169	0.433457	-0.0451923	-0.75329	-0.0258933
TVu-5874	Nigeria	West Africa	-14.6525	7.21643	3.22528	2.40947	3.46585	4.49533	1.25589	0.267321	-3.22689	0.183383
TVu-5957	Nigeria	West Africa	-14.5608	5.85403	1.60787	1.38813	2.09268	2.74893	0.950423	0.455042	-5.27721	-0.749349
TVu-7559	Nigeria	West Africa	-14.1792	6.54536	1.565	1.06376	0.898736	3.40048	-0.512665	-0.460739	3.41691	-0.235863
TVu-7991	Nigeria	West Africa	-14.6298	7.14529	3.03789	1.82905	3.27094	4.66555	1.17289	0.919901	-1.96468	-0.208215
TVu-8123	Nigeria	West Africa	-14.8828	7.62076	1.48744	1.5539	2.23258	3.99943	1.27375	-0.32044	-0.419145	-0.691259
TVu-870	Nigeria	West Africa	-14.4483	6.9341	2.49573	0.978661	1.47744	3.52081	0.0967621	0.218564	2.70854	0.379665
TVu-8923	Nigeria	West Africa	-13.6374	4.72611	0.258822	-2.59317	0.691769	0.808406	-0.729416	-1.7331	5.68671	-1.91051
TVu-8934	Nigeria	West Africa	-10.8629	-0.46049	-2.10632	-1.31867	0.988964	2.23617	-1.10078	-2.73918	2.84507	-3.03448
TVu-9031	Nigeria	West Africa	-10.2793	-1.04523	-1.7109	-0.863653	1.16709	3.53245	-1.65852	-1.97471	1.39288	-1.61482
MoussaLocal	Senegal	West Africa	-11.9825	3.5796	-0.913391	-6.52657	-2.21686	-2.76892	-1.2981	-1.85095	10.1581	-0.0863765
58-57	senegal	West Africa	-10.0085	-0.16575	-3.09591	-11.1533	-7.31351	-8.77509	0.173101	1.73384	-3.67264	1.68498
TVu-14336	Senegal	West Africa	-13.3262	3.81743	-0.36322	-1.29325	-0.99793	-0.373646	0.949725	1.24618	-4.644	1.63952
TVu-14345	Senegal	West Africa	-9.70584	0.0550569	-2.71925	-10.9057	-8.24228	-8.47757	-0.230415	1.34105	-4.85833	1.16373
TVu-14346	Senegal	West Africa	-9.75771	-0.0534824	-2.42398	-9.96948	-7.58242	-8.05967	-0.305973	1.43682	-4.38868	1.22083
TVu-14393	Senegal	West Africa	-9.89858	0.10386	-1.66339	-9.36765	-6.87214	-8.23493	-0.154925	2.63411	-3.529	1.54052
TVu-14401	Senegal	West Africa	-9.45472	0.539287	-1.93074	-9.35443	-6.2665	-7.6483	0.0456868	2.17877	-3.23287	1.68044
TVu-14406	Senegal	West Africa	-10.165	0.179679	-2.5219	-9.75844	-6.67042	-8.0575	0.108734	1.94243	-3.21958	1.35876
TVu-14788	Senegal	West Africa	-10.0208	0.210977	-2.7578	-10.643	-8.09546	-8.37979	-0.418392	1.19329	-4.91036	0.951044
Danila	Senegal Cultivar Large white rough	West Africa	-14.9185	6.62048	1.00118	1.20324	2.3938	5.61113	1.08814	1.07949	0.420168	0.283318
Mouride	Senegal Cultivar small brown eye	West Africa	-9.5624	-2.11036	-3.43356	-7.79449	-6.31707	-6.34355	-0.236514	0.151917	-2.06098	1.89428
Yacine	Senegal Large Brown Cultivar	West Africa	-5.67601	2.38537	-1.25564	3.3205	-3.14877	-5.92781	-1.06712	3.70246	-0.951766	3.73905

## Sheet: Distribution of Css-1
Distribution of Css-1 Among Germplasm
Css-1	Favorable	524-B	58-57	CB27	CB46	CB5	Danila	FN-1-14-04	FN-2-11-04	FN-2-13-04	INIA-152	INIA-19	INIA-19F	INIA-23A	INIA-3	INIA-31	INIA-76	IT82E-18	IT85F-3139	IT89KD-288	IT97K-499-35-1-1	KVx525	KVx544-6-151-3	KVx61-1-1	LB1	LB1162#7	LB30#1	LB80	LB90	Mouride	MoussaLocal	Muinana-Lawe	NamuesseD	Suvita-2	Timbawene-Moteado	TVu-10005	TVu-10281	TVu-10362	TVu-10545	TVu-10559	TVu-10687	TVu-10754	TVu-10835	TVu-109	TVu-10910	TVu-10918	TVu-10952	TVu-10973	TVu-1124
1_0078	A:A	G:G	G:G	G:G	G:G	G:G	G:G	A:A	A:A	A:A	A:A	A:A	A:A	A:A	A:A	A:A	A:A	A:A	A:A	A:A	A:A	A:A	A:A	A:A	?:?	A:A	A:A	A:A	A:A	G:G	A:A	A:A	A:A	A:A	A:A	G:G	G:G	G:G	A:A	G:G	G:G	A:A	G:G	A:A	?:?	A:A	A:A	A:A	A:A
1_0099	G:G	A:A	A:A	A:A	A:A	A:A	A:A	G:G	G:G	G:G	G:G	G:G	G:G	G:G	G:G	G:G	G:G	G:G	A:A	A:A	A:A	A:A	A:A	A:A	A:A	A:A	A:A	A:A	A:A	A:A	A:A	G:G	G:G	A:A	G:G	A:A	A:A	A:A	A:A	A:A	A:A	A:A	A:A	G:G	G:G	A:A	A:A	A:A	A:A
1_0935	G:G	A:A	A:A	A:A	A:A	A:A	A:A	A:A	A:G	A:A	A:A	A:A	A:A	A:G	A:G	A:A	A:A	G:G	A:A	A:A	A:A	A:A	A:A	A:A	G:G	G:G	G:G	A:A	G:G	A:A	A:A	A:A	G:G	A:A	A:A	A:A	A:A	A:A	A:A	A:A	A:A	A:A	A:A	A:A	A:A	A:A	A:A	A:A	A:A
1_0974	G:G	A:A	?:?	A:A	A:A	A:A	A:A	G:G	G:G	G:G	G:G	G:G	G:G	G:G	G:G	G:G	G:G	G:G	A:A	A:A	G:G	G:G	A:A	A:A	G:G	?:?	?:?	?:?	?:?	G:G	G:G	G:G	G:G	A:A	G:G	A:G	G:G	A:A	A:A	A:A	A:A	G:G	G:G	G:G	G:G	G:G	G:G	A:A	G:G
Css-1	Favorable	IT82E-18	NamuesseD	TVu-113	TVu-13305	TVu-13950	TVu-14759	TVu-14890	TVu-15114	TVu-15143	TVu-15391	TVu-15450	TVu-4622	TVu-4632	TVu-467	TVu-6439	TVu-6464	TVu-7155	VAR-10B	VAR-3A	FN-1-14-04	FN-2-11-04	FN-2-13-04	INIA-152	INIA-19	INIA-19F	INIA-23A	INIA-3	INIA-31	INIA-76	Muinana-Lawe	Timbawene-Moteado	TVu-109	TVu-1280	TVu-13035	TVu-1330	TVu-13485	TVu-13965	TVu-14290	TVu-14875	TVu-15053	TVu-15112	TVu-15400	TVu-15411	TVu-15426	TVu-15445	TVu-15487	TVu-16253	TVu-16269
1_0078	A:A	1	1	1	1	1	1	1	1	1	1	1	1	1	1	1	1	1	1	1	1	1	1	1	1	1	1	1	1	1	1	1	1	1	1	1	1	1	1	1	1	1	1	1	1	1	1	1	1
1_0099	G:G	1	1	1	1	1	1	1	1	1	1	1	1	1	1	1	1	1	1	1	1	1	1	1	1	1	1	1	1	1	1	1	1	1	1	1	0	0	1	0	1	1	1	1	1	1	0	0	0
1_0935	G:G	1	1	1	1	1	1	1	1	1	1	1	1	1	1	1	1	1	1	1	0	0	0	0	0	0	0	0	0	0	0	0	0	0	0	0	1	1	0	1	0	0	0	0	0	0	1	1	1
1_0974	G:G	1	1	1	1	1	1	1	1	1	1	1	1	1	1	1	1	1	1	1	1	1	1	1	1	1	1	1	1	1	1	1	1	1	1	1	1	1	1	1	1	1	1	1	1	1	1	1	1
	SUM	4	4	4	4	4	4	4	4	4	4	4	4	4	4	4	4	4	4	4	3	3	3	3	3	3	3	3	3	3	3	3	3	3	3	3	3	3	3	3	3	3	3	3	3	3	3	3	3
	Region	South East Africa	South East Africa	South East Africa	South East Africa	South East Africa	South East Africa	South East Africa	South East Africa	South East Africa	South East Africa	South East Africa	South East Africa	South East Africa	South East Africa	South East Africa	South East Africa	South East Africa	South East Africa	South East Africa	South East Africa	South East Africa	South East Africa	South East Africa	South East Africa	South East Africa	South East Africa	South East Africa	South East Africa	South East Africa	South East Africa	South East Africa	South East Africa	South East Africa	South East Africa	South East Africa	South East Africa	Europe	South East Africa	Asia	South East Africa	South East Africa	South East Africa	South East Africa	South East Africa	South East Africa	South East Africa	europe	europe
	Country	Mozambique	Mozambique	Uganda	Zambia	Botswana	Botswana	Botswana	Malawi	Malawi	Lesotho	Zimbabwe	Tanzania	Tanzania	Mauritania	South Africa	Uganda	Tanzania	Mozambique	Mozambique	Mozambique	Mozambique	Mozambique	Mozambique	Mozambique	Mozambique	Mozambique	Mozambique	Mozambique	Mozambique	Mozambique	Mozambique	Tanzania	Tanzania	Zambia	Uganda	Kenya	Union of Soviet Socialist	Botswana	China	Zambia	Malawi	Lesotho	Lesotho	Lesotho	Swaziland	Zimbabwe	Italy	Italy
[truncated: 167 more columns]

## Sheet: Polymorphism of Parents
1,536 SNP Genotype Calls and polymorphism between CB27 and IT82E-18
SNP	CB27	IT82E-18	Polymorphic
1_0078	GG	AA	yes
1_0099	AA	GG	yes
1_0935	AA	GG	yes
1_0923	AA	AA	no
1_0974	AA	GG	yes
1_1536	--	--	no
1_1387	AA	AA	no
1_0747	CC	CC	no
1_0570	AA	AA	no
1_0523	AA	AA	no
1_1095	CC	AA	yes
1_0870	--	--	no
1_1528	AA	AA	no
1_1507	GG	GG	no
1_1510	TT	TT	no
1_0096	AA	GG	yes
1_0725	GG	GG	no
1_1530	AA	AA	no
1_0977	AA	AA	no
1_1468	--	--	no
1_1527	AA	GG	yes
1_0371	GG	AA	yes
1_1434	CC	CC	no
1_1511	AA	AA	no
1_1054	--	--	no
1_1456	TT	TT	no
1_1472	--	AA	no
1_1042	GG	GG	no
1_1214	GG	GG	no
1_1514	AA	AA	no
1_1521	GG	AA	yes
1_1535	GG	AA	yes
1_1430	AA	AA	no
1_1457	CC	CC	no
1_1352	AA	CC	yes
1_1503	AA	AA	no
1_1446	AA	CC	yes
1_1144	AA	TT	yes
1_0471	GG	GG	no
1_1484	GG	AA	yes
1_1348	GG	GG	no
1_1193	TT	AA	yes
1_0648	CC	AA	yes
1_0684	AA	CC	yes
1_1015	AA	GG	yes
1_1100	CC	CC	no
1_0276	AA	AA	no
1_1526	AA	AA	no
1_1534	AA	GG	yes
1_1120	GG	GG	no
1_1464	GG	GG	no
1_1533	GG	GG	no
1_0814	AA	AA	no
1_0670	GG	AA	yes
1_1378	--	--	no
1_0731	AA	AA	no
1_1298	AA	GG	yes
1_1495	CC	AA	yes
1_1525	AA	GG	yes
1_1392	GG	GG	no
1_0028	AA	TT	yes
1_1531	AA	AA	no
1_1307	GG	GG	no
1_1373	GG	GG	no
1_0513	GG	AA	yes
1_0940	GG	GG	no
1_0914	GG	GG	no
1_1505	AA	AA	no
1_1269	CC	CC	no
1_1303	GG	GG	no
1_0702	CC	AA	yes
1_1474	AA	AA	no
1_0844	AA	AA	no
1_1471	--	--	no
1_1438	CC	CC	no
1_0757	CC	CC	no
1_1404	AA	AA	no
1_1524	AA	AA	no
1_1086	AA	--	no
1_0027	AA	AA	no
1_1532	AA	AA	no
1_1453	GG	AA	yes
1_1523	GG	CC	yes
1_1520	CC	CC	no
1_0401	AA	AA	no
1_1482	GG	GG	no
1_0514	AA	AA	no
1_1512	TT	AA	yes
1_1498	CC	CC	no
1_1470	AA	GG	yes
1_0492	AA	AA	no
1_0687	AA	AA	no
1_1517	AA	AA	no
1_0534	AA	AA	no
1_0742	TT	AA	yes
1_1497	AA	AA	no
1_1380	--	--	no
1_1393	AA	AA	no
1_1273	TT	--	no
1_0634	GG	GG	no
1_1509	CC	AA	yes
1_1529	CC	CC	no
1_1516	--	--	no
1_1177	--	--	no
1_0116	GG	CC	yes
1_0385	GG	GG	no
1_1134	AA	AA	no
1_1410	GG	GG	no
1_1349	AA	AA	no
1_0433	GG	GG	no
1_0564	GG	GG	no
1_1501	AA	AA	no
1_1382	AA	AA	no
1_1407	GG	GG	no
1_1522	--	AA	no
1_0733	GG	GG	no
1_1415	GG	GG	no
1_0734	AA	CC	yes
1_0936	--	--	no
1_0272	--	--	no
1_0984	AA	AA	no
1_0200	GG	AA	yes
1_0753	AA	AA	no
1_1401	AA	AA	no
1_0426	AA	GG	yes
1_0252	GG	GG	no
1_0179	GG	AA	yes
1_1486	GG	AA	yes
1_0413	AA	AA	no
1_1513	CC	CC	no
1_1418	CC	AA	yes
1_0421	AA	AA	no
1_0441	AA	AA	no
1_0938	GG	AA	yes
1_1504	CC	CC	no
1_1055	--	--	no
1_0014	AA	AA	no
1_1319	GG	GG	no
1_0072	GG	GG	no
1_0985	TT	AA	yes
1_1386	GG	GG	no
1_0296	AA	GG	yes
1_1429	AA	AA	no
1_0481	GG	GG	no
1_1515	CC	CC	no
1_1381	AA	AA	no
1_1195	CC	CC	no
1_1427	GG	AA	yes
1_1475	AA	AA	no
1_1467	GG	GG	no
1_0858	--	--	no
1_0831	AA	CC	yes
1_1318	AA	AA	no
1_1500	--	GG	no
1_0890	CC	CC	no
1_1388	GG	AA	yes
1_0992	CC	CC	no
1_1493	AA	AA	no
1_1302	GG	GG	no
1_1003	GG	AA	yes
1_0782	GG	AA	yes
1_0103	AA	AA	no
1_0149	--	--	no
1_1179	--	--	no
1_1127	--	--	no
1_1519	CC	CC	no
1_0690	AA	AG	no
1_1479	GG	GG	no
1_1461	GG	GG	no
1_1038	GG	GG	no
1_1081	TT	TT	no
1_0062	GG	CC	yes
1_1367	AA	GG	yes
1_0452	GG	GG	no
1_1032	CC	CC	no
1_1342	GG	GG	no
1_0568	GG	GG	no
1_0172	AA	AA	no
1_1508	GG	AA	yes
1_1518	AA	AA	no
1_0231	GG	GG	no
1_1162	GG	GG	no
1_0137	GG	AA	yes
1_0704	GG	GG	no
1_1245	--	--	no
1_0986	AA	GG	yes
1_0411	--	--	no
1_0830	AA	AA	no
1_1282	AA	AA	no
1_0177	--	--	no
1_1458	AA	AA	no
1_0041	GG	AA	yes
1_1296	AA	AA	no
1_1506	--	--	no
1_0238	AA	GG	yes
1_1417	AA	AA	no
1_1431	GG	AA	yes
1_1084	--	--	no
1_1114	GG	GG	no
1_1375	CC	AA	yes
1_0889	GG	GG	no
1_0770	AA	AA	no
1_1502	--	--	no
1_1190	--	--	no
1_0863	--	--	no
1_0169	CC	CC	no
1_1062	CC	AA	yes
1_1441	AA	AA	no
1_0496	GG	AA	yes
1_0046	--	--	no
1_1343	AA	AA	no
1_0093	AA	GG	yes
1_0934	GG	GG	no
1_0308	CC	CC	no
1_0943	AA	AA	no
1_1389	AA	AA	no
1_0109	AA	AA	no
1_1064	AA	AA	no
1_1183	GG	GG	no
1_0286	--	--	no
1_0073	--	--	no
1_1488	AA	AA	no
1_1412	GG	GG	no
1_1152	AA	AA	no
1_0428	AA	AA	no
1_0487	GG	GG	no
1_1396	CC	AA	yes
1_0242	AA	AA	no
1_0393	GG	GG	no
1_1397	AA	AA	no
1_1182	AA	AA	no
1_1056	CC	CC	no
1_0709	GG	AA	yes
1_0664	AA	AA	no
1_0349	GG	GG	no
1_1097	GG	GG	no
1_1279	GG	GG	no
1_1445	GG	GG	no
1_1499	GG	GG	no
1_0070	AA	GG	yes
1_1209	GG	GG	no
1_0603	AA	GG	yes
1_0736	TT	TT	no
1_1492	CC	CC	no
1_1491	CC	AA	yes
1_0491	CC	AA	yes
1_0665	AA	GG	yes
1_1331	GG	GG	no
1_0329	GG	AA	yes
1_0389	GG	GG	no
1_1168	AA	GG	yes
1_1119	TT	TT	no
1_1379	--	--	no
1_0542	AA	CC	yes
1_0868	AA	AA	no
1_0743	AA	AA	no
1_1490	GG	GG	no
1_1021	GG	CC	yes
1_1059	TT	TT	no
1_1039	TT	--	no
1_1390	AA	AA	no
1_0284	GG	GG	no
1_0468	GG	GG	no
1_0167	CC	CC	no
1_1460	AA	GG	yes
1_1322	AA	AA	no
1_0114	--	--	no
1_0345	GG	AA	yes
1_1462	AA	AA	no
1_1426	AA	AA	no
1_0244	GG	GG	no
1_0718	AA	GG	yes
1_1481	GG	GG	no
1_1187	--	--	no
1_1320	GG	GG	no
1_1344	GG	GG	no
1_0571	AA	CC	yes
1_0410	TT	AA	yes
1_0669	GG	GG	no
1_1151	GG	AA	yes
1_1299	GG	AA	yes
1_1402	GG	GG	no
1_1271	AA	GG	yes
1_1439	TT	TT	no
1_0533	--	--	no
1_1287	AA	--	no
1_1366	AA	AA	no
1_0691	AA	GG	yes
1_1337	--	--	no
1_1465	AA	--	no
1_0340	AA	--	no
1_1489	AA	AA	no
1_0332	AA	AA	no
1_1487	CC	CC	no
1_0580	--	--	no
1_1025	AA	AA	no
1_1496	GG	AA	yes
1_1395	GG	GG	no
1_1466	GG	GG	no
1_1455	GG	GG	no
1_1238	--	--	no
1_0906	TT	TT	no
1_0966	GG	AA	yes
1_1268	AA	AA	no
1_0744	CC	CC	no
1_0633	AA	AA	no
1_0040	CC	AA	yes
1_1494	AA	AA	no
1_0647	AA	GG	yes
1_1433	CC	CC	no
1_0008	GG	GG	no
1_0845	--	--	no
1_0596	GG	--	no
1_1376	AA	GG	yes
1_0576	AA	GG	yes
1_0641	--	--	no
1_0626	GG	GG	no
1_1266	--	--	no
1_0101	GG	AA	yes
1_1477	AA	AA	no
1_1476	GG	GG	no
1_1399	AA	AA	no
1_0806	GG	AA	yes
1_1037	GG	GG	no
1_1109	AA	AA	no
1_1014	CC	GG	yes
1_0220	AA	AA	no
1_1416	GG	GG	no
1_1203	AA	AA	no
1_0600	GG	AA	yes
1_1483	CC	CC	no
1_1129	GG	GG	no
1_1478	GG	GG	no
1_1316	AA	AA	no
1_0113	GG	CC	yes
1_1230	AA	AA	no
1_1049	GG	AA	yes
1_1463	CC	CC	no
1_1400	--	--	no
1_1432	AA	GG	yes
1_0474	CC	AA	yes
1_0627	CC	CC	no
1_0673	GG	GG	no
1_0658	GG	GG	no
1_1075	GG	AA	yes
1_1454	--	--	no
1_0546	--	--	no
1_0635	GG	GG	no
1_1408	AA	AA	no
1_1383	--	--	no
1_0136	GG	AA	yes
1_0766	AA	AA	no
1_0465	AA	GG	yes
1_0132	AA	AA	no
1_0617	GG	GG	no
1_1437	GG	GG	no
1_0342	AA	AA	no
1_0655	GG	AA	yes
1_0963	GG	GG	no
1_0134	AA	AA	no
1_0541	AA	AA	no
1_1146	AA	GG	yes
1_1157	AA	GG	yes
1_0142	AA	AA	no
1_1339	AA	AA	no
1_0656	GG	AA	yes
1_0982	AA	AA	no
1_0526	AA	AA	no
1_1326	--	--	no
1_0312	GG	CC	yes
1_1485	--	--	no
1_0661	GG	AA	yes
1_1241	--	--	no
1_0739	AA	AA	no
1_0981	AA	AA	no
1_1289	GG	GG	no
1_0781	AA	AA	no
1_0175	GG	GG	no
1_0755	GG	CC	yes
1_1221	AA	AA	no
1_0931	CC	CC	no
1_0518	--	--	no
1_1355	AA	AA	no
1_0793	GG	GG	no
1_1332	--	CG	no
1_0632	AA	GG	yes
1_0944	AA	AA	no
1_0680	AA	AA	no
1_1423	--	--	no
1_1336	GG	GG	no
1_0864	GG	GG	no
1_1469	CC	GG	yes
1_0464	GG	CC	yes
1_0577	GG	GG	no
1_0228	GG	GG	no
1_0088	AA	AA	no
1_1306	AA	AA	no
1_1405	GG	GG	no
1_1422	AA	AA	no
1_0715	GG	GG	no
1_0945	GG	AA	yes
1_1480	AA	AA	no
1_0811	TT	TT	no
1_1327	TT	AA	yes
1_0975	CC	CC	no
1_0095	AA	AA	no
1_1156	GG	GG	no
1_1300	CC	CC	no
1_0330	TT	AA	yes
1_1305	AA	AA	no
1_1310	--	--	no
1_1006	AA	CC	yes
1_0618	AA	AA	no
1_0860	GG	CC	yes
1_0337	AA	AA	no
1_1450	GG	GG	no
1_1360	TT	AA	yes
1_0120	AA	AA	no
1_0765	GG	GG	no
1_0650	AA	CC	yes
1_1024	GG	GG	no
1_0009	GG	AA	yes
1_0233	AA	AA	no
1_1444	GG	GG	no
1_1473	--	--	no
1_1357	GG	CC	yes
1_1170	AA	GG	yes
1_0125	AA	GG	yes
1_1421	GG	GG	no
1_0642	GG	GG	no
1_1359	GG	CC	yes
1_0853	AA	GG	yes
1_1425	AA	AA	no
1_1394	--	--	no
1_0237	GG	AA	yes
1_0106	CC	CC	no
1_0921	AA	GG	yes
1_0567	CC	GG	yes
1_0115	GG	AA	yes
1_1419	GG	GG	no
1_0562	AA	GG	yes
1_0788	GG	GG	no
1_1237	AA	CC	yes
1_0540	GG	CC	yes
1_0240	CC	CC	no
1_1335	AA	AA	no
1_0363	AA	AA	no
1_0092	AA	AA	no
1_0057	AA	AA	no
1_1459	--	--	no
1_1411	AA	AA	no
1_0476	TT	TT	no
1_0204	GG	GG	no
1_1265	--	--	no
1_0129	TT	AA	yes
1_0185	--	--	no
1_0318	AA	AA	no
1_1448	GG	GG	no
1_0913	GG	GG	no
1_0482	CC	CC	no
1_1133	AA	AA	no
1_0786	GG	GG	no
1_1173	AA	AA	no
1_1443	AA	CC	yes
1_1098	AA	AA	no
1_0397	CC	CC	no
1_1023	AA	GG	yes
1_0994	AA	AA	no
1_1330	CC	CC	no
1_0855	CC	AA	yes
1_1022	AA	GG	yes
1_1267	--	TT	no
1_1440	AA	AA	no
1_1414	GG	GG	no
1_0486	AA	CC	yes
1_1314	GG	GG	no
1_1165	AA	AA	no
1_1292	GG	AA	yes
1_0512	AA	AA	no
1_1117	CC	AA	yes
1_0701	CC	CC	no
1_0123	GG	GG	no
1_1223	--	--	no
1_0087	GG	GG	no
1_1409	AA	AA	no
1_0360	--	--	no
1_0273	AA	AA	no
1_0144	GG	AA	yes
1_0192	AA	AA	no
1_0894	GG	CC	yes
1_1447	--	CC	no
1_0785	GG	GG	no
1_0261	AA	GG	yes
1_1143	AA	AA	no
1_0079	GG	CC	yes
1_0511	GG	AA	yes
1_1002	AA	AA	no
1_0262	TT	TT	no
1_1428	AA	CC	yes
1_1452	CC	AA	yes
1_0967	GG	GG	no
1_1285	AA	AA	no
1_0067	AA	AA	no
1_1413	AA	AA	no
1_1210	GG	GG	no
1_1449	GG	GG	no
1_0484	GG	GG	no
1_1043	CC	AA	yes
1_1435	GG	GG	no
1_0639	AA	GG	yes
1_1028	GG	AA	yes
1_0676	AA	AA	no
1_1451	AA	AA	no
1_1013	GG	GG	no
1_1436	AA	AA	no
1_0156	--	--	no
1_0883	AA	GG	yes
1_1131	AA	AA	no
1_1424	AA	GG	yes
1_0217	AA	AA	no
1_0892	GG	GG	no
1_1094	GG	CC	yes
1_1294	AA	AA	no
1_0668	GG	GG	no
1_1442	AA	AA	no
1_0713	GG	AA	yes
1_1240	AA	AC	no
1_1270	AA	AA	no
1_1053	--	--	no
1_1231	GG	AA	yes
1_0756	AA	AA	no
1_1235	AA	GG	yes
1_1356	CC	CC	no
1_0787	--	--	no
1_0001	GG	AA	yes
1_0489	AA	TT	yes
1_1111	AA	TT	yes
1_0199	GG	AA	yes
1_1325	AA	AA	no
1_0590	AA	AA	no
1_0705	AA	AA	no
1_1403	AA	AA	no
1_0279	GG	GG	no
1_1089	CC	CC	no
1_0978	AA	AA	no
1_1087	AA	GG	yes
1_1122	CC	CC	no
1_0824	AA	TT	yes
1_1338	--	--	no
1_0561	AA	AA	no
1_1208	GG	GG	no
1_1347	AA	AA	no
1_0479	GG	GG	no
1_1085	GG	GG	no
1_1250	--	--	no
1_1001	GG	GG	no
1_0854	--	--	no
1_1072	GG	GG	no
1_0447	CC	GG	yes
1_1207	GG	GG	no
1_1253	CC	CC	no
1_1008	CC	CC	no
1_1110	AA	AA	no
1_0372	--	--	no
1_0328	GG	GG	no
1_0762	GG	AA	yes
1_0241	AA	AA	no
1_1000	AA	AA	no
1_1068	AA	AA	no
1_1244	AA	AA	no
1_0500	GG	GG	no
1_0063	GG	GG	no
1_0763	GG	AA	yes
1_0791	AA	AA	no
1_1123	GG	GG	no
1_0151	AA	AA	no
1_1370	GG	AA	yes
1_0128	GG	GG	no
1_0815	CC	AA	yes
1_0268	GG	GG	no
1_0373	GG	GG	no
1_1224	AA	GG	yes
1_0440	GG	GG	no
1_1290	TT	TT	no
1_0877	GG	AA	yes
1_0150	GG	GG	no
1_0927	GG	GG	no
1_0798	CC	CC	no
1_0508	AA	AA	no
1_1178	AA	AA	no
1_1420	GG	GG	no
1_1297	AA	AA	no
1_0236	AA	GG	yes
1_1233	AA	AA	no
1_0400	CC	CC	no
1_0119	TT	AA	yes
1_0667	CC	CC	no
1_1099	GG	GG	no
1_0954	CC	CC	no
1_0904	AA	AA	no
1_0797	GG	GG	no
1_1104	AA	AA	no
1_0895	CC	CC	no
1_0597	CC	CC	no
1_0506	GG	GG	no
1_1030	GG	GG	no
1_0094	AA	AA	no
1_1220	GG	GG	no
1_1093	AA	GG	yes
1_1185	CC	GG	yes
1_0519	CC	CC	no
1_0532	GG	GG	no
1_0455	AA	AA	no
1_1363	GG	GG	no
1_1391	AA	AA	no
1_1291	AA	AA	no
1_0686	GG	GG	no
1_1189	AA	AA	no
1_1358	GG	GG	no
1_1323	GG	GG	no
1_0303	AA	GG	yes
1_0402	GG	GG	no
1_1242	AA	AA	no
1_0343	GG	GG	no
1_0509	--	--	no
1_0527	AA	AA	no
1_1309	AA	AA	no
1_0295	AA	AA	no
1_0453	AA	AA	no
1_0391	AA	GG	yes
1_1371	AA	AA	no
1_0678	AA	AA	no
1_1365	GG	GG	no
1_0988	AA	AA	no
1_0307	GG	GG	no
1_0336	AA	AA	no
1_0555	CC	CC	no
1_1077	CC	CC	no
1_0589	AA	AA	no
1_0021	GG	AA	yes
1_1334	AA	AA	no
1_0327	--	--	no
1_1362	GG	GG	no
1_1176	GG	GG	no
1_1137	AA	AA	no
1_0245	--	--	no
1_1353	CC	CC	no
1_1228	--	--	no
1_0420	AA	GG	yes
1_1106	AA	CC	yes
1_1293	GG	GG	no
1_1007	GG	GG	no
1_1398	AA	AA	no
1_1364	GG	GG	no
1_0005	--	--	no
1_1372	CC	AA	yes
1_0900	GG	GG	no
1_0645	CC	CC	no
1_0127	AA	AA	no
1_1041	TT	TT	no
1_0499	AA	GG	yes
1_1311	GG	GG	no
1_0352	GG	AA	yes
1_0018	--	--	no
1_1361	CC	GG	yes
1_0380	AA	AA	no
1_1159	AA	AA	no
1_1406	AA	AA	no
1_1248	GG	--	no
1_0778	TT	TT	no
1_1112	AA	AA	no
1_1346	CC	AA	yes
1_1258	AA	GG	yes
1_0624	AA	AA	no
1_0059	GG	CC	yes
1_0004	--	--	no
1_1384	AA	AA	no
1_0859	GG	GG	no
1_0723	TT	AA	yes
1_0826	AA	AA	no
1_0714	GG	GG	no
1_0331	CC	CC	no
1_1385	AA	AA	no
1_0622	AA	AA	no
1_0323	CC	AA	yes
1_1016	GG	GG	no
1_1070	GG	GG	no
1_1105	AA	GG	yes
1_0960	AA	GG	yes
1_0449	AA	AA	no
1_0872	AA	AA	no
1_0346	CC	CC	no
1_1255	AA	TT	yes
1_1211	AA	AA	no
1_1222	GG	GG	no
1_0148	GG	GG	no
1_1090	GG	GG	no
1_1216	TT	TT	no
1_1096	GG	GG	no
1_0439	GG	AA	yes
1_0077	GG	AA	yes
1_0383	GG	GG	no
1_0181	CC	CC	no
1_0275	GG	AA	yes
1_0054	AA	AA	no
1_0685	GG	GG	no
1_1368	AA	AA	no
1_0584	GG	GG	no
1_0876	AA	TT	yes
1_0759	CC	AA	yes
1_0646	AA	AA	no
1_0867	GG	GG	no
1_0807	GG	GG	no
1_0608	GG	GG	no
1_1377	CC	CC	no
1_0588	GG	GG	no
1_1308	AA	AA	no
1_1276	AA	AA	no
1_0247	TT	AA	yes
1_0306	AA	AA	no
1_1232	--	--	no
1_0652	GG	AA	yes
1_1374	AA	AA	no
1_0549	--	--	no
1_1252	GG	GG	no
1_0653	AA	AA	no
1_1328	GG	GG	no
1_1333	CC	AA	yes
1_0888	AA	GG	yes
1_0703	AA	AA	no
1_1019	CC	CC	no
1_0168	GG	GG	no
1_1313	GG	GG	no
1_1288	--	--	no
1_0531	GG	GG	no
1_1324	--	--	no
1_0721	CC	CC	no
1_0700	AA	AA	no
1_1234	AA	AA	no
1_1186	CC	GG	yes
1_0503	GG	GG	no
1_0211	AA	AA	no
1_0235	GG	CC	yes
1_0654	AA	GG	yes
1_0990	AA	AA	no
1_0866	AA	AA	no
1_0640	GG	AA	yes
1_0521	AA	AA	no
1_0517	GG	GG	no
1_0033	GG	AA	yes
1_0941	GG	GG	no
1_0937	GG	CC	yes
1_1369	CC	GG	yes
1_0335	GG	GG	no
1_0879	TT	TT	no
1_1161	GG	GG	no
1_0861	AA	AA	no
1_1184	CC	CC	no
1_0946	CC	AA	yes
1_1124	CC	GG	yes
1_0300	TT	TT	no
1_0761	TT	AA	yes
1_0302	--	--	no
1_1200	AA	AA	no
1_0287	AA	AA	no
1_0301	AA	GG	yes
1_0979	CC	CC	no
1_1256	AA	AA	no
1_0205	AA	AA	no
1_0490	AA	AA	no
1_0675	AA	GG	yes
1_1277	AA	AA	no
1_0003	GG	AA	yes
1_1046	AA	AA	no
1_1045	--	--	no
1_0679	AA	GG	yes
1_0107	GG	CC	yes
1_0081	AA	AA	no
1_1340	GG	GG	no
1_0836	AA	AA	no
1_1118	GG	AA	yes
1_1350	GG	AA	yes
1_0783	GG	GG	no
1_0392	GG	AA	yes
1_0902	GG	GG	no
1_1132	AA	--	no
1_0660	AA	AA	no
1_0458	CC	CC	no
1_1321	GG	GG	no
1_0298	GG	AA	yes
1_0361	--	--	no
1_0369	CC	AA	yes
1_0050	TT	AA	yes
1_0130	GG	AA	yes
1_0277	GG	GG	no
1_1262	AA	AA	no
1_0091	AA	AA	no
1_1354	GG	GG	no
1_1229	GG	--	no
1_1201	CC	CC	no
1_0378	AA	AA	no
1_0543	GG	GG	no
1_0423	--	--	no
1_0188	TT	TT	no
1_1196	CC	CC	no
1_0980	GG	GG	no
1_1351	GG	GG	no
1_1227	TT	TT	no
1_1259	CC	CC	no
1_0344	GG	AA	yes
1_1251	AA	AA	no
1_0198	AA	AA	no
1_1076	GG	GG	no
1_0126	GG	AA	yes
1_1027	GG	GG	no
1_1236	--	--	no
1_0601	AA	AA	no
1_1329	GG	GG	no
1_1239	--	--	no
1_0319	GG	GG	no
1_1060	AA	GG	yes
1_0047	CC	CC	no
1_1345	CC	AA	yes
1_0928	CC	AA	yes
1_1304	AA	AA	no
1_0516	GG	GG	no
1_1121	AA	AA	no
1_0485	GG	GG	no
1_1341	GG	GG	no
1_1315	--	--	no
1_1169	GG	GG	no
1_0728	AA	CC	yes
1_0768	AA	AA	no
1_0214	GG	GG	no
1_1167	GG	CC	yes
1_0105	AA	GG	yes
1_1312	GG	GG	no
1_0071	GG	GG	no
1_1147	CC	CC	no
1_0354	AA	GG	yes
1_1219	AA	AA	no
1_0159	AA	AA	no
1_0436	CC	GG	yes
1_1171	AA	TT	yes
1_0399	GG	GG	no
1_1166	AA	AA	no
1_1148	AA	AA	no
1_0098	--	--	no
1_0497	GG	GG	no
1_0560	GG	GG	no
1_1155	AA	AA	no
1_0339	GG	GG	no
1_0309	--	--	no
1_0178	AA	AA	no
1_1295	AA	AA	no
1_0805	AA	AA	no
1_0769	AA	AA	no
1_0674	AA	AA	no
1_0746	AA	CC	yes
1_1283	AA	AA	no
1_0209	GG	GG	no
1_0996	GG	AA	yes
1_0964	CC	AA	yes
1_0583	GG	AA	yes
1_0395	TT	TT	no
1_1317	GG	GG	no
1_1018	AA	CC	yes
1_1281	GG	AA	yes
1_0080	AA	AA	no
1_0374	AA	AA	no
1_0379	AA	AA	no
1_0874	GG	GG	no
1_1142	GG	GG	no
1_1116	AA	AA	no
1_0566	AA	GG	yes
1_0215	AA	AA	no
1_0193	GG	GG	no
1_0227	GG	GG	no
1_0243	GG	GG	no
1_0871	AA	GG	yes
1_0404	GG	AA	yes
1_0145	CC	CC	no
1_0615	GG	GG	no
1_0610	--	--	no
1_1301	GG	GG	no
1_0424	AA	AA	no
1_0322	CC	AA	yes
1_0752	GG	GG	no
1_0110	GG	AA	yes
1_0905	GG	GG	no
1_0184	CC	CC	no
1_0269	CC	CC	no
1_0558	GG	GG	no
1_0547	--	--	no
1_1275	GG	AA	yes
1_0139	AA	CC	yes
1_1280	GG	GG	no
1_0180	AA	AA	no
1_1040	AA	AA	no
1_1278	GG	CC	yes
1_1063	TT	AA	yes
1_0359	CC	CC	no
1_1128	AA	AA	no
1_0174	GG	GG	no
1_1150	GG	GG	no
1_0234	GG	GG	no
1_0959	GG	AA	yes
1_0250	AA	GG	yes
1_1286	AA	GG	yes
1_0912	GG	AA	yes
1_0368	CC	AA	yes
1_0138	--	--	no
1_0171	GG	AA	yes
1_1260	GG	GG	no
1_0026	GG	GG	no
1_0223	GG	AA	yes
1_0504	AA	GG	yes
1_0528	--	--	no
1_1274	AA	AA	no
1_0388	AA	AA	no
1_1257	AA	AA	no
1_1047	GG	AA	yes
1_1284	AA	AA	no
1_1246	TT	AA	yes
1_0794	AA	AA	no
1_1004	TT	TT	no
1_0816	AA	AA	no
1_1103	CC	GG	yes
1_1249	GG	AA	yes
1_1243	GG	GG	no
1_1261	GG	GG	no
1_0024	CC	CC	no
1_0764	CC	CC	no
1_0539	GG	GG	no
1_0835	GG	GG	no
1_0213	AA	AA	no
1_1058	--	--	no
1_0602	GG	GG	no
1_0321	CC	AA	yes
1_0784	GG	GG	no
1_0146	GG	GG	no
1_0355	AA	AA	no
1_0553	CC	CC	no
1_0896	AA	AA	no
1_1079	AA	AA	no
1_0962	--	--	no
1_1164	GG	AA	yes
1_0760	GG	AA	yes
1_0697	--	--	no
1_1204	GG	GG	no
1_1226	GG	GG	no
1_1264	--	--	no
1_1034	GG	GG	no
1_0925	CC	CC	no
1_0469	GG	AA	yes
1_0847	--	--	no
1_0229	--	--	no
1_1174	AA	AA	no
1_0529	AA	AA	no
1_0817	GG	AA	yes
1_0834	GG	AA	yes
1_0893	GG	CC	yes
1_0190	AA	AA	no
1_0055	AA	GG	yes
1_1078	GG	GG	no
1_1263	--	--	no
1_0409	--	--	no
1_0850	--	--	no
1_0515	AA	AA	no
1_0320	AA	GG	yes
1_0407	AA	AA	no
1_0317	GG	AA	yes
1_1212	AA	AA	no
1_0707	AA	CC	yes
1_0849	AA	TT	yes
1_1175	GG	GG	no
1_0520	GG	GG	no
1_0586	AA	TT	yes
1_0133	AA	GG	yes
1_0351	CC	AA	yes
1_0638	--	--	no
1_1254	TT	TT	no
1_0282	AA	AA	no
1_1272	AA	AA	no
1_1050	AA	AA	no
1_0832	--	--	no
1_0777	GG	GG	no
1_0029	AA	AA	no
1_0544	--	--	no
1_1091	--	--	no
1_1213	--	--	no
1_0557	GG	AA	yes
1_0917	AA	GG	yes
1_1194	TT	TT	no
1_0968	AA	GG	yes
1_0802	AA	AA	no
1_0922	--	--	no
1_0958	CC	CC	no
1_1180	GG	AA	yes
1_1029	GG	GG	no
1_0249	AA	AA	no
1_1247	--	--	no
1_0456	GG	GG	no
1_0270	AA	GG	yes
1_0038	GG	GG	no
1_1057	GG	CC	yes
1_0338	AA	AA	no
1_0224	CC	AA	yes
1_0304	AA	GG	yes
1_0016	AA	CC	yes
1_0051	CC	AA	yes
1_1036	--	--	no
1_0034	GG	AA	yes
1_1107	AA	GG	yes
1_0885	AA	GG	yes
1_0186	AA	AA	no
1_0419	CC	AA	yes
1_0611	CC	AA	yes
1_0382	AA	AA	no
1_0039	AA	GG	yes
1_0135	--	--	no
1_0075	TT	AA	yes
1_0473	GG	GG	no
1_0141	AA	GG	yes
1_1145	CC	AA	yes
1_0430	AA	AA	no
1_0023	GG	AA	yes
1_0258	CC	CC	no
1_0222	GG	GG	no
1_0251	GG	GG	no
1_0353	GG	GG	no
1_1135	GG	AA	yes
1_0434	--	--	no
1_0437	GG	AA	yes
1_1130	AA	GG	yes
1_0592	CC	CC	no
1_0230	GG	GG	no
1_0593	--	--	no
1_0972	GG	GG	no
1_0280	AA	GG	yes
1_0717	GG	--	no
1_0266	AA	AA	no
1_1202	TT	TT	no
1_0086	TT	AA	yes
1_0843	GG	--	no
1_0314	GG	GG	no
1_0415	TT	TT	no
1_1139	AA	GG	yes
1_0089	AA	GG	yes
1_0554	AA	AA	no
1_0239	AA	AT	no
1_0559	AA	AA	no
1_0574	AA	GG	yes
1_1205	GG	AA	yes
1_1198	AA	AA	no
1_1140	TT	TT	no
1_0288	AA	AA	no
1_0292	AA	GG	yes
1_0682	GG	AA	yes
1_0173	GG	GG	no
1_0727	AA	AA	no
1_0681	AA	AA	no
1_1026	AA	AA	no
1_0695	CC	CC	no
1_1191	AA	AA	no
1_0069	GG	AA	yes
1_0384	--	--	no
1_0822	AA	AA	no
1_0450	--	--	no
1_0007	AA	GG	yes
1_0919	AA	GG	yes
1_0498	AA	AA	no
1_0221	AA	AA	no
1_0630	AA	TT	yes
1_1225	AA	--	no
1_1181	TT	TT	no
1_0446	GG	GG	no
1_0147	--	--	no
1_0924	AA	AA	no
1_0754	AA	AA	no
1_0366	--	--	no
1_0084	CC	CC	no
1_1172	CC	CC	no
1_0926	--	--	no
1_0799	GG	GG	no
1_0010	GG	GG	no
1_0189	--	--	no
1_1125	GG	GG	no
1_1108	CC	AA	yes
1_1163	--	--	no
1_1188	AA	AA	no
1_1197	TT	AA	yes
1_0074	CC	AA	yes
1_1217	AA	AA	no
1_1215	AA	AA	no
1_0949	AA	AA	no
1_1033	GG	AA	yes
1_1083	AA	AA	no
1_0263	AA	AA	no
1_0461	GG	GG	no
1_1153	AA	AA	no
1_0629	--	--	no
1_0259	GG	AA	yes
1_0899	GG	GG	no
1_0035	AA	AA	no
1_0819	TT	--	no
1_1031	GG	GG	no
1_0102	CC	AA	yes
1_1199	CC	AA	yes
1_1158	GG	AA	yes
1_0720	AA	AA	no
1_0957	CC	GG	yes
1_0390	GG	GG	no
1_0735	GG	GG	no
1_1044	AA	AA	no
1_1218	AA	AA	no
1_0165	GG	GG	no
1_1102	GG	GG	no
1_0724	AA	AA	no
1_0818	GG	AA	yes
1_0976	AA	GG	yes
1_1206	AA	AA	no
1_0451	CC	CC	no
1_0689	AA	AA	no
1_0356	AA	AA	no
1_1149	GG	GG	no
1_0225	AA	AA	no
1_0916	GG	GG	no
1_0053	GG	GG	no
1_0454	--	--	no
1_0951	GG	AA	yes
1_0851	--	--	no
1_0219	GG	GG	no
1_0011	--	--	no
1_0823	CC	CC	no
1_1048	TT	TT	no
1_0852	AA	AA	no
1_0995	AA	AA	no
1_1154	CC	CC	no
1_0297	AA	GG	yes
1_0708	AA	AA	no
1_1035	GG	AA	yes
1_0427	GG	GG	no
1_0551	GG	AA	yes
1_0530	AA	AA	no
1_0195	CC	--	no
1_1069	AA	AA	no
1_1005	CC	CC	no
1_0207	GG	GG	no
1_0929	--	--	no
1_0030	AA	AA	no
1_0044	CC	CC	no
1_0012	AA	GG	yes
1_0933	GG	GG	no
1_1082	AA	GG	yes
1_0575	GG	GG	no
1_0657	AA	AA	no
1_1192	TT	TT	no
1_0842	AA	GG	yes
1_0955	AA	AA	no
1_1061	AA	AA	no
1_0920	CC	CC	no
1_0444	AA	AA	no
1_0197	AA	AA	no
1_1065	AA	GG	yes
1_0365	AA	--	no
1_0031	AA	AA	no
1_0998	TT	TT	no
1_0358	TT	TT	no
1_0061	TT	TT	no
1_0350	AA	AA	no
1_0201	AA	GG	yes
1_0278	CC	CC	no
1_0370	AA	GG	yes
1_0637	AA	AA	no
1_1011	AA	AA	no
1_0324	CC	CC	no
1_0884	AA	GG	yes
1_0846	AA	AA	no
1_0710	GG	GG	no
1_0699	GG	GG	no
1_0256	GG	GG	no
1_0930	GG	--	no
1_1136	AA	AA	no
1_0394	AA	AA	no
1_0997	--	--	no
1_0598	AA	AA	no
1_0362	AA	GG	yes
1_0406	AA	GG	yes
1_0663	GG	AA	yes
1_0891	TT	TT	no
1_0161	AA	AA	no
1_0364	GG	AA	yes
1_0748	AA	AA	no
1_0285	AA	AA	no
1_0623	GG	GG	no
1_0311	--	--	no
1_0162	--	--	no
1_0886	GG	AA	yes
1_0357	AA	TT	yes
1_0191	CC	CC	no
1_0283	--	--	no
1_0170	GG	CC	yes
1_0688	GG	GG	no
1_0505	GG	GG	no
1_0294	CC	CC	no
1_0628	GG	CC	yes
1_0737	CC	CC	no
1_0182	--	--	no
1_0510	GG	GG	no
1_1160	AA	AA	no
1_0183	GG	AA	yes
1_0607	GG	GG	no
1_0694	--	--	no
1_1113	AA	GG	yes
1_0999	--	--	no
1_0947	AA	CC	yes
1_0569	GG	AA	yes
1_0838	AA	CC	yes
1_1141	GG	GG	no
1_0013	AA	TT	yes
1_0692	CC	CC	no
1_0751	AA	GG	yes
1_0538	TT	TT	no
1_0716	AA	AA	no
1_0064	AA	CC	yes
1_0659	AA	GG	yes
1_0416	GG	AA	yes
1_0525	AA	AA	no
1_0696	AA	GG	yes
1_0121	TT	AA	yes
1_0060	CC	AA	yes
1_0950	AA	GG	yes
1_0565	CC	CC	no
1_0848	CC	CC	no
1_0604	AA	AA	no
1_1067	GG	AA	yes
1_0166	AA	AA	no
1_0556	GG	GG	no
1_1115	AA	AA	no
1_0431	--	--	no
1_0631	--	--	no
1_0467	AA	AA	no
1_0022	CC	CC	no
1_0595	CC	GG	yes
1_0857	AA	AA	no
1_0488	GG	GG	no
1_1092	AA	AA	no
1_0083	TT	TT	no
1_0875	AA	AA	no
1_1009	GG	GG	no
1_1138	AA	AA	no
1_0536	GG	GG	no
1_0502	GG	GG	no
1_0773	GG	AA	yes
1_0776	GG	GG	no
1_0572	AA	AA	no
1_0143	TT	AA	yes
1_0901	GG	GG	no
1_0810	AA	AA	no
1_0460	AA	AA	no
1_0085	GG	AA	yes
1_0216	AA	AA	no
1_0435	AA	GG	yes
1_0882	AA	GG	yes
1_0267	TT	TT	no
1_0662	AA	GG	yes
1_0865	GG	AA	yes
1_0066	GG	GG	no
1_0942	AA	AA	no
1_0973	CC	CC	no
1_0677	GG	GG	no
1_0671	GG	GG	no
1_1051	AA	AA	no
1_1101	GG	GG	no
1_0347	AA	AA	no
1_0880	GG	GG	no
1_1052	AA	TT	yes
1_0910	AA	AA	no
1_0459	AA	AA	no
1_0683	AA	AA	no
1_0989	AA	GG	yes
1_0443	AA	GG	yes
1_1073	AA	AA	no
1_0325	AA	AA	no
1_0903	CC	CC	no
1_0507	GG	GG	no
1_0396	GG	GG	no
1_0956	GG	GG	no
1_0194	GG	GG	no
1_0052	CC	CC	no
1_0548	GG	GG	no
1_0939	AA	CC	yes
1_0015	GG	GG	no
1_0796	AA	AA	no
1_1126	GG	AA	yes
1_0290	GG	AA	yes
1_0722	CC	AA	yes
1_0726	AA	AA	no
1_0738	CC	CC	no
1_0790	GG	GG	no
1_0462	AA	AA	no
1_0418	AA	AA	no
1_0341	GG	AA	yes
1_0442	CC	CC	no
1_0082	AA	AA	no
1_1066	GG	GG	no
1_0969	AA	AA	no
1_0856	CC	CC	no
1_0045	AA	GG	yes
1_0585	TT	AA	yes
1_0918	AA	GG	yes
1_0837	AA	TT	yes
1_0907	--	--	no
1_0804	CC	CC	no
1_0043	GG	AA	yes
1_0100	GG	AA	yes
1_0693	CC	CC	no
1_0289	GG	GG	no
1_0155	CC	CC	no
1_0417	GG	GG	no
1_0281	AA	GG	yes
1_0246	CC	CC	no
1_0056	GG	AA	yes
1_0019	AA	GG	yes
1_0552	GG	GG	no
1_0732	GG	GG	no
1_0620	GG	GG	no
1_0991	GG	GG	no
1_0493	AA	AA	no
1_0157	AA	AA	no
1_1074	AA	AA	no
1_0621	GG	AA	yes
1_0152	--	--	no
1_0605	AA	AA	no
1_0619	AA	AA	no
1_0898	GG	GG	no
1_0274	AA	AA	no
1_0377	AA	AA	no
1_0873	AA	AA	no
1_0749	GG	CC	yes
1_0813	GG	GG	no
1_0218	--	--	no
1_0326	GG	GG	no
1_0232	AA	GG	yes
1_0212	AA	CC	yes
1_0609	--	--	no
1_0993	GG	GG	no
1_0140	AA	GG	yes
1_0672	TT	AA	yes
1_0820	GG	AA	yes
1_0313	--	--	no
1_0315	--	--	no
1_0457	AA	AA	no
1_0881	AA	AA	no
1_0414	GG	GG	no
1_0036	CC	CC	no
1_0293	--	--	no
1_0097	AA	AA	no
1_0478	AA	AA	no
1_0915	AA	AA	no
1_0911	CC	AA	yes
1_0740	AA	GG	yes
1_0812	AA	CC	yes
1_0821	AA	AA	no
1_0897	AA	AA	no
1_0887	AA	AA	no
1_0118	--	--	no
1_0463	--	--	no
1_0729	--	--	no
1_0208	AA	AA	no
1_0264	AA	AA	no
1_0772	GG	AA	yes
1_0581	GG	GG	no
1_1088	CC	CC	no
1_0829	AA	AA	no
1_0108	AA	AA	no
1_0730	AA	GG	yes
1_0002	GG	GG	no
1_0775	GG	CC	yes
1_1080	AA	CC	yes
1_0828	GG	GG	no
1_0158	AA	GG	yes
1_0825	GG	GG	no
1_0779	GG	GG	no
1_0405	AA	AA	no
1_0625	GG	GG	no
1_0483	CC	CC	no
1_0578	GG	GG	no
1_0839	GG	GG	no
1_0771	CC	CC	no
1_0020	AA	GG	yes
1_1071	CC	CC	no
1_0591	TT	TT	no
1_0862	AA	GG	yes
1_0065	AA	AA	no
1_0375	--	--	no
1_1020	GG	AA	yes
1_0651	CC	CC	no
1_0774	AA	AA	no
1_0271	GG	GG	no
1_0545	AA	TT	yes
1_0472	--	--	no
1_0800	CC	GG	yes
1_0750	CC	CC	no
1_0792	AA	GG	yes
1_0841	TT	TT	no
1_0032	GG	GG	no
1_0908	AA	GG	yes
1_0840	GG	CC	yes
1_0412	--	--	no
1_1017	GG	AA	yes
1_0795	AA	AA	no
1_0122	GG	AA	yes
1_0495	GG	GG	no
1_0466	TT	TT	no
1_0535	GG	GG	no
1_0780	AA	CC	yes
1_0255	GG	GG	no
1_0587	GG	GG	no
1_0422	GG	GG	no
1_0573	GG	GG	no
1_1010	GG	GG	no
1_0971	AA	AA	no
1_0112	AA	GG	yes
1_0809	AA	AA	no
1_0698	GG	GG	no
1_0164	AA	AA	no
1_0386	--	--	no
1_0398	AA	GG	yes
1_0187	GG	AA	yes
1_0265	--	--	no
1_0711	AA	GG	yes
1_0131	GG	AA	yes
1_0432	CC	CC	no
1_0160	GG	GG	no
1_0594	CC	CC	no
1_0448	GG	CC	yes
1_0316	GG	GG	no
1_0970	AA	GG	yes
1_0745	GG	GG	no
1_0333	AA	AA	no
1_0869	AA	AA	no
1_0636	GG	GG	no
1_0582	CC	CC	no
1_0948	AA	AA	no
1_0381	GG	GG	no
1_0291	CC	CC	no
1_0524	CC	CC	no
1_0090	AA	AA	no
1_0425	GG	GG	no
1_0104	AA	AA	no
1_0253	TT	TT	no
1_0305	AA	--	no
1_0644	GG	GG	no
1_0176	CC	CC	no
1_0953	AA	GG	yes
1_0153	AA	AA	no
1_0599	GG	AA	yes
1_0579	CC	CC	no
1_0257	GG	AA	yes
1_0965	AA	AA	no
1_0952	AA	GG	yes
1_0068	AA	GG	yes
1_0719	GG	AA	yes
1_0537	AA	AA	no
1_0767	CC	CC	no
1_0612	--	--	no
1_0643	AA	GG	yes
1_0480	CC	CC	no
1_0801	AA	AA	no
1_1012	GG	AA	yes
1_0878	AA	GG	yes
1_0712	GG	GG	no
1_0613	GG	GG	no
1_0909	AA	AA	no
1_0563	AA	AA	no
1_0501	CC	CC	no
1_0408	--	--	no
1_0387	GG	GG	no
1_0438	AA	GG	yes
1_0803	AA	AA	no
1_0606	GG	GG	no
1_0163	CC	AA	yes
1_0758	AA	GG	yes
1_0348	GG	GG	no
1_0037	AA	AA	no
1_0983	AA	AA	no
1_0477	AA	CC	yes
1_0522	CC	AA	yes
1_0248	CC	CC	no
1_0706	AA	GG	yes
1_0111	AA	AA	no
1_0376	--	--	no
1_0058	AA	AA	no
1_0310	AA	AA	no
1_0789	AA	CC	yes
1_0666	--	GG	no
1_0203	CC	CC	no
1_0210	GG	GG	no
1_0827	GG	GG	no
1_0117	CC	CC	no
1_0649	GG	GG	no
1_0006	AA	GG	yes
1_0260	GG	GG	no
1_0961	AA	AA	no
1_0254	AA	CC	yes
1_0049	CC	AA	yes
1_0048	AA	AA	no
1_0475	GG	AA	yes
1_0494	AA	AA	no
1_0196	CC	CC	no
1_0987	AA	AA	no
1_0017	AA	CC	yes
1_0124	GG	CC	yes
1_0429	AA	AA	no
1_0614	CC	CC	no
1_0367	GG	GG	no
1_0550	AA	GG	yes
1_0206	AA	AA	no
1_0226	AA	AA	no
1_0445	GG	CC	yes
1_0042	CC	CC	no
1_0616	AA	GG	yes
1_0403	AA	AA	no
1_0808	AA	AA	no
1_0025	AA	AA	no
1_0299	GG	GG	no
1_0154	AA	GG	yes
1_0833	GG	AA	yes
1_0932	CC	AA	yes
1_0470	TT	TT	no
1_0076	GG	GG	no
1_0202	GG	GG	no
1_0741	AA	GG	yes
1_0334	--	--	no

## Sheet: Cycle 1 Data
Genotype and Phenotype Data for Cycle 1 Breeding Lines, '1' = homozygous for desirable allele, '0.5' = heterozygous, '0' = homozygous undesriable allele, and '-' = missing data.
Foreground Selection
SNP	LG	cM	74B	90B	74-2-10	113-2-6	113-2-8	113B	62A	113-2-17	113-2-7	113-2-13	74-2-7	74-2-9	113-2-11	62-2-4	74-2-2	74-2-3	74-2-4	74-2-5	90-2-3	90-2-5	90-2-6	90-2-7	113-2-1	113-2-3	113-2-4	113-2-5	113-2-10	113-2-12	113-2-14	113-2-15	113-2-16	113-2-19	62-2-1	62-2-5	62-2-6	62-2-8	62-2-9	74-2-1	90-2-1	113-2-2	62-2-3	90-2-4	74-2-6	90-2-2	113-2-9	113-2-18	113-2-20
1_0078	5	62.072	1	1	1	1	1	1	1	0.5	1	1	0.5	0.5	1	0.5	0.5	0.5	0.5	0.5	0.5	0.5	0.5	0.5	0.5	0.5	0.5	0.5	0.5	0.5	0.5	0.5	0.5	1	0.5	0.5	0.5	0.5	0.5	0.5	0.5	0	0.5	0.5	0	0	0	0	0
1_0099	5	57.909	1	1	1	1	1	1	1	1	1	1	0.5	0.5	0.5	1	0.5	0.5	0.5	0.5	0.5	0.5	0.5	0.5	0.5	0.5	0.5	0.5	0.5	0.5	0.5	0.5	0.5	0	0.5	0.5	0.5	0.5	0.5	0.5	0.5	0.5	0	0	0	0	0	0	0
1_0935	5	58.917	1	1	1	1	1	1	1	1	1	0	0.5	0.5	0.5	1	0.5	0.5	0.5	0.5	0.5	0.5	0.5	0.5	0.5	0.5	0.5	0.5	0.5	0.5	0.5	0.5	0.5	0.5	0.5	0.5	0.5	0.5	0.5	0.5	0.5	0.5	0.5	0.5	0	0	0	0	0
1_0974	5	59.808	1	1	1	1	1	1	1	1	0	1	0.5	0.5	0.5	0	0.5	0.5	0.5	0.5	0.5	0.5	0.5	0.5	0.5	0.5	0.5	0.5	0.5	0.5	0.5	0.5	0.5	0.5	0.5	0.5	0.5	0.5	0.5	0.5	0.5	0.5	0.5	0.5	0	0	0	0	0
		SUM Foreground	4	4	4	4	4	4	4	3.5	3	3	2	2	2.5	2.5	2	2	2	2	2	2	2	2	2	2	2	2	2	2	2	2	2	2	2	2	2	2	2	2	2	1.5	1.5	1.5	0	0	0	0	0
		100 seed weight ->	23.18	25.7	26.5	27.51	29.22	30.96	23.07	28.48	28.13	29.88	24.45	26.68	26.11	25.04	23.43	24.44	25.38	24.04	22.14	25.55	28.56	-	27.66	34	26.35	30.23	28.98	24.16	29	-	24.51	30.27	27.83	22.52	28.18	26.22	26.43	28.66	25.93	-	25.32	-	20.15	22.02	27.14	25.88	25.06
		Seed Type	Other	Other	Other	Blackeye	Browneye	Other	Other	Other	Other	Other	Other	Other	Blackeye	Other	Other	Other	Other	Other	Blackeye	Browneye	Other	-	Other	Other	Browneye	Browneye	Blackeye	Other	Other	-	Browneye	Browneye	Other	Blackeye	Blackeye	Other	Other	Other	Browneye	-	Other	-	Other	Browneye	Other	Other	Other
Background Selection
SNP	LG	cM	113-2-15	90-2-3	62-2-9	74-2-3	113-2-17	62-2-2	113-2-5	113-2-6	113-2-10	113-2-12	113-2-13	113-2-9	113-2-16	113-2-18	62-2-1	62-2-6	90-2-8	62-2-8	74-2-10	113-2-11	113-2-14	62-2-5	74-2-2	74-2-6	90-2-4	113-2-1	113-2-2	113-2-20	74-2-8	90-2-5	74-2-9	90-2-2	74-2-1	74-2-5	90-2-1	62-2-7	62-2-10	90-2-7	113-2-4	62-2-4	90-2-6	113-2-7	113-2-8	113-2-19	62-2-3	74-2-4	74-2-7
1_0950	1	5.043	0.5	1	0.5	1	0.5	0.5	0.5	0.5	0	0	0.5	0	0	0.5	0.5	0.5	0.5	0.5	1	0	0.5	1	1	1	0.5	0	0.5	0	1	0	1	0	1	1	0	0	0.5	0	0	0	0	0	0.5	0.5	0	1	1
1_0876	1	14.144	1	1	0.5	1	0.5	0.5	0.5	0.5	0	0	0.5	0.5	0.5	1	0.5	0	0.5	0.5	1	0	1	1	1	0.5	0.5	0	0.5	0	1	0	1	0	1	1	0	0	0.5	0	0	0	0	0	0	0.5	0	1	1
1_1275	1	21.294	1	1	1	1	1	1	0.5	1	0.5	1	0	1	0	0.5	1	1	1	1	0.5	1	0.5	1	0.5	1	1	1	0	0.5	0.5	1	0	1	0.5	0.5	1	1	1	1	0	1	1	0.5	0	0.5	1	1	0.5
1_0837	1	26.545	1	1	1	1	1	1	0.5	1	0.5	1	0.5	1	0	0.5	1	1	0	1	0.5	0.5	0.5	1	0.5	1	1	1	0.5	0.5	0.5	0	0	0	0.5	0.5	0	1	1	0	0	1	0	0.5	0	0.5	1	1	0
1_0640	1	35.645	1	1	1	1	1	0.5	0.5	1	0.5	0	0.5	1	0	0.5	0.5	0	0.5	0	1	0.5	0.5	0.5	1	1	1	1	0	0.5	1	0	1	0	1	1	0	0	0.5	0	0	0	0	0.5	0	0	0	1	1
1_0435	1	47.688	1	1	1	1	1	0.5	0.5	0.5	0.5	0	0.5	0.5	0.5	0.5	0.5	0	0	0.5	1	0.5	0.5	0.5	1	1	0.5	0.5	0	0	1	0	1	0	1	1	0	0	0.5	0	0	0	0	0.5	0	0	0	1	1
1_0089	2	16.066	1	0.5	1	0.5	1	1	1	1	1	1	1	1	1	1	1	1	1	1	0.5	1	1	1	0.5	0.5	1	1	1	1	0.5	0.5	1	1	1	0.5	1	1	1	1	1	1	0	1	1	1	1	0.5	1
1_1372	2	20.599	1	0.5	1	0.5	1	0.5	1	1	1	1	1	1	1	1	1	0	1	0.5	0.5	1	1	0.5	0.5	0.5	1	1	0.5	1	1	0.5	1	0.5	1	0.5	1	0.5	0.5	0.5	1	0	0	1	1	0.5	1	0.5	1
1_1431	2	39.361	1	0.5	1	1	1	0	0.5	0.5	1	1	0.5	0	0.5	0.5	1	0	1	0.5	1	0	1	0.5	1	1	0.5	0.5	0.5	0	1	0.5	1	0.5	1	1	1	0.5	0.5	0.5	0.5	0.5	0.5	0.5	0.5	0	1	1	1
1_0741	2	43.771	1	0.5	1	1	1	1	0.5	0.5	1	1	0.5	0	0.5	0.5	1	1	0.5	1	1	0	1	1	1	1	0.5	0	0.5	0	1	0.5	1	0.5	1	1	0.5	1	1	0.5	0.5	1	0.5	0.5	0.5	0.5	1	1	1
1_0652	2	54.793	1	0	1	0.5	1	1	1	1	1	1	1	1	1	1	0.5	1	1	1	1	1	1	1	0.5	1	0	1	1	1	0.5	0.5	0.5	0.5	0.5	0.5	0.5	1	1	0.5	1	1	0.5	0.5	1	1	1	0	0
1_0709	2	63.804	1	0	1	0.5	0.5	1	1	0.5	0.5	0	0	0	0	0	1	1	1	1	1	0	0.5	1	0.5	0.5	0	0	1	0	0.5	0.5	0	0.5	0	0.5	0.5	1	1	0	0.5	1	0.5	0	0.5	0.5	1	0	0
1_0853	3	2.875	0.5	1	1	0.5	1	0.5	1	0	0.5	0.5	0.5	0.5	0.5	0.5	1	0.5	1	1	1	0.5	0.5	1	0.5	0	1	0.5	1	1	0.5	1	0	1	1	0.5	1	0.5	0.5	1	0.5	0.5	1	1	0.5	0.5	0	0	0
1_1224	3	28.786	1	1	1	1	1	1	1	1	1	1	1	1	1	1	1	1	1	1	1	1	1	1	1	1	1	1	1	1	1	1	1	1	1	1	1	1	1	1	1	1	1	1	1	1	1	1	1
1_0820	3	74.804	1	1	1	1	0.5	1	1	1	0.5	1	0.5	1	1	0.5	0.5	1	1	1	1	0.5	0.5	1	1	1	1	1	0.5	1	1	1	1	1	1	1	1	1	1	1	1	1	1	1	0.5	1	0.5	1	1
1_0464	3	81.075	0.5	1	0.5	0.5	0.5	0.5	0.5	1	0	1	0	0.5	0.5	0	0	0.5	1	0.5	0.5	0	0	0.5	0.5	1	1	0.5	0	0.5	1	1	0.5	1	0.5	0	1	0.5	0.5	1	0.5	1	1	0.5	0	0.5	0	0.5	1
1_0882	3	91.133	0	1	0.5	1	0	0.5	0	1	0	0.5	0	0	0.5	0	0	0.5	1	0	1	0	0.5	0	1	0.5	1	1	0	0.5	1	1	1	1	1	1	1	0.5	0.5	0.5	0.5	1	1	0.5	0	0.5	0	1	1
1_1144	3	102.033	1	1	1	1	1	0.5	1	1	1	1	1	1	1	1	0	0.5	1	0	1	1	1	0	1	0.5	1	1	1	1	1	1	1	1	1	1	1	0.5	0	1	1	0.5	1	1	1	0.5	0	1	1
1_0672	4	6.007	0.5	1	1	1	1	1	1	1	1	1	1	1	1	1	1	1	1	1	1	1	1	1	1	1	1	1	1	1	1	1	1	1	1	1	1	1	1	1	1	1	1	1	1	1	1	1	1
1_1146	4	44.477	1	1	0.5	0.5	1	1	1	1	1	1	1	1	1	1	1	0	0	1	0.5	1	1	1	1	0.5	0	1	1	1	0.5	0.5	1	1	0.5	0.5	0.5	1	0.5	0.5	1	1	1	1	1	0.5	0	0.5	0.5
1_0789	5	13.785	0.5	1	0.5	1	0	0.5	0.5	0.5	0	0.5	0.5	0.5	0.5	1	0.5	0.5	0.5	1	0.5	0.5	0.5	0	0.5	0.5	0.5	0	0	1	0	0	0.5	0.5	0	0.5	0	0.5	0.5	0	0.5	0	0.5	0	0.5	0.5	0.5	0.5	0
1_0800	5	37.13	1	1	0	1	1	1	1	1	1	1	1	1	1	1	0.5	0	0	0	0	1	1	0	0	0	0	1	0.5	1	0	0	0	0.5	0	0	0	0	0	0	1	0	0	1	1	0.5	0	0	0
1_0945	5	51.252	0.5	0.5	0.5	0.5	0	1	0.5	0	0	0.5	0	1	0.5	1	0.5	0.5	0.5	0.5	0	0.5	0.5	0.5	0.5	0.5	0.5	0.5	0	1	1	0.5	0.5	1	0.5	0.5	0.5	0.5	1	0.5	0.5	0	0.5	0	0.5	0.5	0.5	0.5	0.5
1_0323	6	2.23	1	1	1	0.5	1	1	1	1	1	1	1	1	1	1	1	1	1	1	1	1	1	1	0.5	0.5	1	1	1	1	0	1	0.5	1	0	1	1	1	1	1	1	1	1	1	1	1	1	0	0.5
1_0751	6	5.615	1	1	1	0.5	1	1	1	0.5	1	1	1	1	1	1	1	1	0.5	1	0.5	1	1	1	0.5	0.5	1	1	0.5	1	0	1	0.5	0.5	0	1	1	1	1	1	1	1	1	1	1	1	1	0	0.5
1_1020	6	28.215	1	1	1	1	1	1	1	1	1	1	1	1	1	1	1	1	1	1	0.5	1	1	1	0.5	0.5	1	1	1	1	0	1	0.5	1	0.5	1	1	1	1	1	1	1	1	1	1	1	1	0.5	0.5
1_1367	6	37.539	1	1	1	1	1	1	1	1	1	1	1	1	1	1	1	1	1	1	1	1	1	1	1	1	1	1	1	1	1	1	1	1	1	1	1	1	1	1	1	1	1	1	1	1	1	1	1
1_0706	6	40.621	1	1	1	1	1	1	1	1	1	1	1	1	1	1	1	1	1	1	1	1	1	1	1	1	1	1	1	1	1	1	1	1	1	1	1	1	1	1	1	1	1	1	1	1	1	1	1
1_0763	7	4.623	1	1	0	1	1	0.5	1	1	1	1	1	1	1	1	1	0.5	1	0.5	0.5	1	1	0.5	1	0	1	1	1	1	0	1	0	1	1	0	1	0	0	1	1	0	1	1	1	0.5	1	0	1
1_0723	7	19.361	1	1	0	1	1	1	1	1	1	1	1	1	1	1	1	1	1	0.5	1	1	1	0	1	0.5	1	1	1	1	1	1	1	1	1	1	1	0	0	1	1	0	1	1	1	0.5	0.5	0.5	1
1_0696	7	29.498	1	1	0	0.5	0.5	1	0	0	0.5	0.5	1	1	0.5	0.5	0.5	1	0.5	1	0.5	0.5	0.5	0	0.5	0.5	0	0	1	0.5	0	0.5	1	0	0.5	0.5	0.5	0	0	0.5	0	0	0.5	0	0.5	0.5	0	0.5	0
1_0824	7	42.33	1	1	0.5	1	0.5	1	0	0	0.5	0	1	1	0.5	0.5	0.5	1	0	1	1	0.5	0	0	1	1	0.5	0	0.5	0.5	1	0.5	1	0.5	1	1	0.5	0	0	1	0	0.5	0.5	0.5	0.5	0.5	0	1	1
1_0842	8	3.211	1	1	1	1	1	0	1	1	1	1	1	1	1	1	0	0.5	1	0	1	1	1	0.5	0.5	0.5	1	1	1	1	0.5	1	0.5	1	0.5	0.5	1	0.5	0	1	1	1	1	0.5	1	0.5	1	0	0
1_0762	8	22.757	1	0.5	0.5	1	1	0	1	1	1	1	1	1	1	1	0.5	1	0.5	0	0.5	1	1	1	0.5	0.5	0	1	1	1	0.5	1	0.5	0.5	0.5	0	0.5	1	0.5	0.5	1	0.5	0	1	1	0.5	0.5	0	0
1_0616	8	32.518	1	1	1	1	1	1	1	1	1	1	1	1	1	1	1	1	0.5	1	0.5	1	1	1	1	0	0	1	1	1	0.5	1	0.5	0.5	0.5	0	0	1	1	0.5	1	1	0	1	1	1	1	0	0
1_0728	9	8.069	1	1	1	0.5	0.5	1	1	1	1	1	1	1	1	1	1	1	1	1	1	1	1	1	0	1	1	1	1	1	1	1	1	1	1	0.5	1	1	1	1	1	0.5	1	1	1	1	1	0.5	0
1_0179	9	24.965	1	1	1	1	1	1	1	1	1	1	1	1	1	1	1	1	1	1	1	1	1	1	0	1	0.5	1	1	1	1	1	0.5	0.5	0	0.5	0.5	1	1	1	1	1	0.5	1	1	1	1	0.5	0
1_0330	10	10.485	1	1	1	0.5	0.5	0.5	1	0.5	1	0.5	0	0	1	0.5	0.5	1	0.5	0.5	0.5	1	0.5	0.5	0.5	0.5	1	0.5	1	0.5	0.5	1	0.5	1	0	0.5	1	0.5	0	1	0.5	1	1	0.5	0.5	0.5	0	1	0.5
1_1225	10	11.617	1	1	1	-	-	-	1	-	1	-	1	-	1	-	-	1	1	-	-	1	-	-	-	1	1	-	1	-	-	-	-	1	-	-	1	-	-	1	-	-	1	-	-	-	-	1	-
1_0050	10	41.165	1	1	1	1	0.5	1	1	0.5	1	0.5	1	0.5	1	0.5	1	1	1	1	1	0.5	0	1	1	1	1	0.5	1	1	1	1	1	1	1	1	1	1	1	1	0.5	1	1	0	0	1	1	1	1
1_0682	10	61.82	1	1	1	1	0.5	1	1	0.5	0.5	0.5	1	0.5	1	0	1	1	1	1	1	0.5	0	1	1	1	1	0.5	1	0.5	1	1	1	1	1	1	1	1	1	1	0.5	1	1	0	0.5	1	1	1	1
1_1164	11	9.666	0	0	0	0	0	0	0	0	0	0	0	0	0	0	0	0	0	0	0	0	0	0	0	0	0	0	0	0	0	0	0	0	0	0	0	0	0	0	0	0	0	0	0	0	0	0	0
1_0818	11	24.864	0.5	0.5	1	0.5	1	1	0	1	1	1	1	0.5	0.5	1	1	1	0.5	1	0	1	0.5	1	1	1	0.5	0.5	0.5	0	1	0.5	0.5	0	0.5	0.5	0	1	1	0	0.5	0.5	0.5	0.5	0.5	0.5	0.5	0	0
1_1327	11	26.758	0.5	0.5	1	0.5	1	1	0	1	1	1	1	0.5	0.5	1	1	1	0.5	1	0	1	0.5	1	1	1	0.5	0.5	0.5	0	1	1	0.5	0	0.5	0.5	0	1	1	0	0.5	1	0.5	0.5	0.5	0.5	1	0	0
1_0629	11	42.7	-	-	-	-	-	-	-	-	-	-	-	-	-	-	-	-	-	-	-	-	-	-	-	-	-	-	-	-	-	-	-	-	-	-	-	-	-	-	-	-	-	-	-	-	-	-	-
		SUM CB27 Background	38	37	34.5	34.5	33.5	33	32.5	32.5	32	32	32	31.5	31.5	31.5	31.5	31.5	31.5	31	31	30.5	30.5	30.5	30.5	30.5	30.5	30	30	29.5	29.5	29.5	29	29	28.5	28.5	28.5	28	28	28	27.5	27.5	27.5	27	27	27	26	25.5	24.5
[truncated: 5 more columns]

## Sheet: Inbred Selection from Cycle 1
Phenotype data for a cycle 1 homozygote that was selected to make families with large seeds.
Generation	100 seed Weight
113-2-6 Cycle 1 Homozygote (+/+)	27.51
Single Seed Decent….	NA
113-3-6 Homozygote (+/+)	30.7547
Seeds from one 113-3-6 made 113-4-6 lines…	NA
Average of BC1F4 Homozygotes	31.68
113-2-6 BC1F4 Homozygotes (+/+)	Number of Seeds	Seed Weight	100 Seed Weight		113-2-6 BC1F5 Homozygotes (+/+)	100 Seed Weight
-113-4-6-13	17	5.99	35.2353		-113-4-6-12-1	29.06
-113-4-6-14	100	34.69	34.69		-113-4-6-26-2	32.18
-113-4-6-12	100	34.47	34.47		-113-4-6-12-2	30.11
-113-4-6-2	69	23.63	34.2464		-113-4-6-13-1	28.08
-113-4-6-27	100	33.59	33.59		-113-4-6-26-1	28.31
-113-4-6-28	91	30.53	33.5495
-113-4-6-10	100	33.48	33.48
-113-4-6-5	100	33.03	33.03
-113-4-6-26	100	32.94	32.94
-113-4-6-1	87	28.63	32.908
-113-4-6-31	100	32.84	32.84
-113-4-6-17	76	24.72	32.5263
-113-4-6-4	100	32.12	32.12
-113-4-6-22	100	31.69	31.69
-113-4-6-21	100	31.03	31.03
-113-4-6-29	100	31.01	31.01
-113-4-6-24	88	27.28	31
-113-4-6-8	72	22.29	30.9583
-113-4-6-3	100	30.63	30.63
-113-4-6-25	100	29.78	29.78
-113-4-6-6	100	29.7	29.7
-113-4-6-30	100	29.43	29.43
-113-4-6-7	100	28.93	28.93
-113-4-6-9	100	28.93	28.93
-113-4-6-20	100	28.14	28.14
-113-4-6-23	100	27.94	27.94
-113-4-6-16	100	27.27	27.27

## Sheet: Cycle 2 Data
Genotype and Phenotype Data for Cycle 2 Breeding Lines, '1' = homozygous for desirable allele, '0.5' = heterozygous, '0' = homozygous undesriable allele, and '-' = missing data.
	Foreground Selection
Favorable Allele for Seed Size	SNP	LG	cM	74271	74275	74278	277412	277413	277416	277417	277418	277423	742710	742718	742724	27742	27744	27745	27746	27747	27748	27749	74272	74276	74277	277414	277415	277419	277421	742711	742713	742714	742715	742716	742721	742722	742723	27743	74273	277420	113	27741	74274	74279	113271	113272	113273	113274	113275
IT82E-18	1_0099	5	57.9088	1	1	1	1	1	1	1	1	1	1	1	0.5	0.5	0.5	0.5	0.5	0.5	0.5	0.5	0.5	0.5	0.5	0.5	0.5	0.5	0.5	0.5	0.5	0.5	0.5	0.5	0.5	0.5	0.5	0.5	0.5	0.5	-	0	0	0	-	0	0	-	0
IT82E-18	1_0935	5	58.9175	1	1	1	1	1	1	1	1	1	1	1	1	0.5	0.5	0.5	0.5	0.5	0.5	0.5	0.5	0.5	0.5	0.5	0.5	0.5	0.5	0.5	0.5	0.5	0.5	0.5	0.5	0.5	0.5	0.5	0.5	0.5	-	0	0	0	0	0	0	0	0
IT82E-18	1_0974	5	59.8085	1	1	1	1	1	1	1	1	1	1	1	1	0.5	0.5	0.5	0.5	0.5	0.5	0.5	0.5	0.5	0.5	0.5	0.5	0.5	0.5	0.5	0.5	0.5	0.5	0.5	0.5	0.5	0.5	0.5	-	0.5	-	0	0	0	0	0	-	0	0
IT82E-18	1_0078	5	62.0724	1	1	1	1	1	1	1	1	1	1	1	1	0.5	0.5	0.5	0.5	0.5	0.5	0.5	0.5	0.5	0.5	0.5	0.5	0.5	0.5	0.5	0.5	0.5	0.5	0.5	0.5	0.5	0.5	0	0.5	0	-	0	0	0	0	0	0	0	0
			SUM Foreground	4	4	4	4	4	4	4	4	4	4	4	3.5	2	2	2	2	2	2	2	2	2	2	2	2	2	2	2	2	2	2	2	2	2	2	1.5	1.5	1.5	0	0	0	0	0	0	0	0	0
			100 Seed Weight	25.3947	24.6316	24.0635	25.7128	27.5116	22.6923	-	-	27.53	22.58	22.6429	17.1667	26.44	27.13	27.1923	22.97	29.4286	23.49	24.375	25.71	25.4915	23.6	21.36	28.25	24.6429	32.3571	24.21	24	24.8333	24.1124	20.2727	23.5135	25.14	27.37	16.5556	27.125	25.6667	-	25.75	24.0105	20.85	-	-	-	-	-
			Seed Type	Blackeye	Blackeye	Blackeye	Blackeye	Blackeye	Blackeye	-	-	Blackeye	Blackeye	Browneye	Blackeye	Browneye	Blackeye	Blackeye	Browneye	Blackeye	Blackeye	Blackeye	Blackeye	Blackeye	Blackeye	Browneye	Blackeye	Blackeye	Blackeye	Blackeye	Browneye	Blackeye	Blackeye	Blackeye	Blackeye	Blackeye	Blackeye	Browneye	Blackeye	Blackeye	-	Blackeye	Blackeye	Blackeye	-	-	-	-	-
	Background Selection
Favorable Allele for Background	SNP	LG	cM	277411	277419	277416	277410	277421	74272	27741	74274	277417	113271	113275	113277	113279	1132711	1132716	1132718	1132720	1132723	1132724	1132728	1132729	1132731	1132733	1132734	1132736	277414	27745	113273	113274	113278	1132710	1132719	1132722	1132725	1132726	1132730	1132732	1132737	1132740	27747	742722	113272	1132713	1132714	1132717	1132721
CB27	1_1278	1	3.26136	1	1	1	1	1	1	1	1	1	1	1	1	1	1	1	1	1	1	1	1	1	1	1	1	1	1	1	1	1	1	1	1	1	1	1	1	1	1	1	1	1	1	1	1	1	1
CB27	1_0100	1	5.78864	1	1	1	1	1	1	1	1	1	1	1	1	1	1	1	1	1	1	1	1	1	1	1	1	1	1	1	1	1	1	1	1	1	1	1	1	1	1	1	1	1	1	1	1	1	1
CB27	1_0034	1	14.3119	-	1	1	1	1	1	1	1	1	1	1	1	1	1	1	1	1	1	1	1	1	1	1	1	1	1	1	1	1	1	1	1	1	1	1	1	1	1	1	1	1	1	1	1	1	1
CB27	1_0085	1	21.9273	1	1	1	1	1	1	1	1	1	1	1	1	1	1	1	1	1	1	1	1	1	1	1	1	1	1	1	1	1	-	1	1	1	1	1	1	1	1	1	-	1	1	1	1	1	-
CB27	1_1357	1	23.6813	1	1	1	1	1	1	1	1	1	1	1	1	1	1	1	1	1	1	1	1	1	1	1	1	1	1	1	1	1	1	1	1	1	1	1	1	1	1	1	1	1	1	1	1	1	1
CB27	1_0734	1	25.934	1	1	1	1	1	1	1	1	1	0	0	0	0	0	0	0	0	0	0	0	0	0	0	0	-	1	1	0	0	0	0	0	0	0	0	0	0	-	0	1	1	0	0	0	0	0
CB27	1_0837	1	26.5448	1	1	1	1	1	1	1	1	1	1	1	1	1	1	1	1	1	1	1	1	1	1	1	1	1	1	1	1	1	1	1	1	1	1	1	1	1	1	1	1	1	1	1	1	1	1
CB27	1_1534	1	33.0003	1	1	1	1	1	1	1	1	1	1	1	1	1	1	1	1	1	1	1	1	1	1	1	1	1	1	1	1	1	1	1	1	1	1	1	1	1	1	1	1	1	1	1	1	1	1
CB27	1_0238	1	41.2097	1	1	1	1	1	-	1	1	1	1	1	1	1	1	1	1	1	1	1	1	1	1	1	1	1	1	1	1	1	1	1	1	1	1	1	1	1	1	1	1	1	1	1	1	1	1
CB27	1_0344	1	47.3738	1	1	1	1	1	1	1	1	1	1	1	1	1	1	1	1	1	1	1	1	1	1	1	1	1	1	1	1	-	1	1	1	1	1	1	1	1	1	1	1	1	1	1	1	1	1
CB27	1_0012	1	50.652	1	1	1	1	1	1	1	1	1	1	1	1	1	1	1	1	1	1	1	1	1	1	1	1	1	1	1	1	1	1	1	1	1	1	1	1	1	1	1	1	1	1	1	1	1	1
CB27	1_0320	1	57.0402	1	1	1	1	1	1	1	1	1	1	1	1	1	1	1	1	1	1	1	1	1	1	1	1	1	1	1	1	1	1	1	1	1	1	1	1	1	1	1	1	1	1	1	1	1	1
CB27	1_1258	2	13.236	1	1	1	1	1	-	1	1	1	1	1	1	1	1	1	1	1	1	1	1	1	1	1	1	1	-	1	-	1	1	1	1	1	1	1	1	1	1	1	1	0	1	1	1	1	1
CB27	1_0792	2	15.8585	1	1	1	1	1	0.5	1	1	1	1	1	1	1	1	1	1	1	1	1	1	1	1	1	1	1	1	1	1	1	1	1	1	1	1	1	1	1	1	1	1	0	1	1	1	1	1
CB27	1_0021	2	15.8585	1	1	1	1	1	0.5	1	1	1	1	1	1	1	1	1	1	1	1	1	1	1	1	1	1	1	1	1	1	1	1	1	1	1	1	1	1	1	1	1	1	0	1	1	1	1	1
CB27	1_0089	2	16.0659	1	1	1	1	1	0.5	1	1	1	1	1	1	1	1	1	1	1	1	1	1	1	1	1	1	1	1	1	1	1	1	1	1	1	1	1	1	1	1	1	1	0	1	1	1	1	1
CB27	1_1469	2	16.0659	1	1	1	1	1	0.5	1	1	1	1	1	1	1	1	1	1	1	1	1	1	1	1	1	1	1	1	1	1	1	1	1	1	-	1	1	1	1	1	1	1	0	1	1	1	1	1
CB27	1_1372	2	20.5993	1	1	1	1	1	1	1	1	1	1	1	1	1	1	1	1	1	1	1	1	1	1	1	1	1	1	1	1	1	1	1	1	1	1	1	1	1	1	1	1	0	1	1	1	1	1
CB27	1_1086	2	21.3165	1	1	1	1	1	1	1	1	1	1	1	1	1	1	1	1	1	1	1	1	1	1	1	1	1	1	1	1	1	1	1	1	1	1	1	1	1	1	1	1	0	1	1	1	1	1
CB27	1_0585	2	26.5448	0.5	0.5	0.5	0.5	1	1	1	1	0.5	1	1	1	1	1	1	1	1	1	1	1	1	1	1	1	1	0	0.5	1	1	1	1	1	1	1	1	1	1	1	1	1	0.5	1	1	1	1	1
CB27	1_1158	2	32.7481	1	1	1	1	1	1	1	1	1	1	1	1	1	1	1	1	1	1	1	1	1	1	1	1	1	1	1	1	1	1	1	1	1	1	1	1	1	1	1	1	1	1	1	1	1	1
CB27	1_0062	2	35.2082	1	1	1	1	1	1	1	1	1	1	1	1	1	1	1	1	1	1	1	1	1	1	1	1	1	1	1	1	1	1	1	1	1	1	1	1	1	1	1	1	1	-	1	1	1	1
CB27	1_1431	2	39.3605	1	1	1	1	1	1	1	1	1	1	1	1	1	1	1	1	1	1	1	1	1	1	1	1	1	1	1	1	1	1	1	1	1	1	1	1	1	1	1	1	1	1	1	1	1	1
CB27	1_1157	2	41.8542	1	1	1	1	1	1	1	1	1	1	1	1	1	1	1	1	1	1	1	1	1	1	1	1	1	1	1	1	1	1	1	1	1	1	1	1	1	1	1	1	1	1	1	1	1	1
CB27	1_0595	2	41.9775	1	1	1	1	1	1	1	1	1	1	1	1	1	1	1	1	1	1	1	1	1	1	1	1	1	1	1	1	1	1	1	1	1	1	1	1	1	1	1	1	1	1	1	1	1	1
CB27	1_0144	2	44.8802	1	1	1	1	1	1	1	1	1	1	1	1	1	1	1	1	1	1	1	1	1	1	1	1	1	1	1	1	1	1	1	1	1	1	1	1	1	1	1	1	1	1	1	1	1	1
CB27	1_1470	2	47.8726	1	1	1	1	1	1	1	1	1	1	1	1	1	1	1	1	1	1	1	1	1	1	1	1	1	1	1	1	1	1	1	1	1	1	1	1	1	1	1	1	1	1	1	1	1	1
CB27	1_0652	2	54.7932	1	1	1	1	1	1	1	1	1	0.5	0.5	0.5	0.5	0.5	0.5	0.5	0.5	0.5	0.5	0.5	0.5	0.5	0.5	0.5	0.5	1	1	0.5	0.5	0.5	0.5	0.5	0.5	0.5	0.5	0.5	0.5	0.5	0.5	1	1	0.5	0.5	0.5	0.5	0.5
CB27	1_1432	2	61.6969	1	1	1	1	1	1	1	1	1	1	1	1	1	1	1	1	1	1	1	1	1	1	1	1	1	1	1	1	1	1	1	1	1	1	1	1	1	1	1	1	1	1	1	1	1	1
CB27	1_0815	2	67.777	1	1	1	0	1	1	1	1	0	1	1	1	1	1	1	1	1	1	1	1	1	1	1	1	1	1	1	1	1	1	1	1	1	1	1	1	1	1	1	1	0	1	1	1	1	1
CB27	1_0834	2	70.8702	0.5	0.5	0.5	0	0.5	0.5	0.5	0.5	0	1	1	1	1	1	1	1	1	1	1	1	1	1	1	1	1	0	0.5	1	1	1	1	1	1	1	1	1	1	1	1	0.5	0	1	1	1	1	1
CB27	1_0445	2	71.6379	0.5	0.5	0.5	0	0.5	0.5	0.5	0.5	0	1	1	1	1	1	1	1	1	1	1	1	1	1	1	1	1	0	0.5	1	1	1	1	1	1	1	1	1	-	1	1	0.5	0	1	1	1	1	1
CB27	1_0447	3	2.23028	1	1	1	1	-	1	1	1	1	1	1	1	1	1	1	1	1	1	1	1	1	1	1	1	1	1	1	1	1	1	1	1	1	1	1	1	1	1	1	1	1	1	1	1	1	1
CB27	1_0937	3	7.76115	1	1	1	1	1	1	1	1	1	1	1	1	1	1	1	1	1	1	1	1	1	1	1	1	1	1	1	1	1	1	1	1	1	1	1	1	1	1	1	1	1	1	1	1	1	1
CB27	1_1015	3	66.0846	1	1	1	1	1	1	1	1	1	1	1	1	1	1	1	1	1	1	1	1	1	1	1	1	1	1	1	1	1	1	-	1	1	1	1	1	1	-	1	1	1	1	-	1	1	1
CB27	1_0820	3	74.804	0	0	0	0	0	0	0	0	0	0	0	0	0	0	0	0	0	0	0	0	0	0	0	0	0	0	0	0	0	0	0	0	0	0	0	0	0	0	0	0	0	0	0	0	0	0
CB27	1_1106	3	77.0679	0	0	0	0	0	0	0	0	0	0	0	0	0	0	0	0	0	0	0	0	0	0	0	0	0	0	0	0	0	0	0	0	0	0	0	0	0	0	0	0	0	0	0	0	0	0
CB27	1_1292	3	77.236	0	0	0	0	0	0	0	0	0	0	0	0	0	0	0	0	0	0	0	0	0	0	0	0	0	0	0	0	0	0	0	0	0	0	0	0	0	0	0	0	0	0	0	0	0	0
CB27	1_0201	3	79.0404	0.5	0.5	0	1	0.5	0.5	1	-	1	0	0	0	0	0	0	0	0	0	0	0	0	0	0	0	0	0.5	0.5	0	0	0	0	0	0	0	0	0	0	0	0	0	1	0	0	0	0	0
CB27	1_0093	3	83.1312	0.5	0.5	1	0.5	0.5	0.5	0	0.5	0	1	1	1	1	1	1	1	1	1	1	1	1	1	1	1	1	0.5	0.5	1	1	1	1	1	1	1	1	1	1	1	1	1	0	1	1	1	1	1
CB27	1_0102	3	90.9764	1	1	1	1	1	1	1	1	1	1	1	1	1	1	1	1	1	1	1	1	1	1	1	1	1	1	1	1	1	1	1	1	1	1	1	1	1	1	1	1	1	1	1	1	1	1
CB27	1_1047	3	93.5205	1	1	1	1	1	1	1	1	1	1	1	1	1	1	1	1	1	1	1	1	1	1	1	1	1	1	1	1	1	1	1	1	1	1	1	1	1	1	1	1	1	1	1	1	1	1
CB27	1_0989	3	95.0727	1	1	1	1	1	1	1	1	1	1	1	1	1	1	1	1	1	1	1	1	1	1	1	1	1	1	1	1	1	1	1	1	1	1	1	1	1	1	1	1	1	1	1	1	1	1
CB27	1_0504	4	2.7178	1	1	1	1	1	1	1	1	1	1	1	1	1	1	1	1	1	1	1	1	1	1	1	1	1	1	1	1	1	1	1	1	1	1	1	1	1	1	1	1	1	1	1	1	1	1
CB27	1_1360	4	8.4448	1	1	1	1	1	1	1	1	1	1	1	1	1	1	1	1	1	1	1	1	1	1	1	1	1	1	1	1	1	1	1	1	1	1	1	1	1	1	1	1	1	1	1	1	1	1
CB27	1_0304	4	43.3448	1	0.5	0.5	0.5	1	1	0	1	0	1	1	1	1	1	1	1	1	1	1	1	1	1	1	1	1	0	1	1	1	1	1	1	1	1	1	1	1	1	1	0.5	1	1	1	1	1	1
CB27	1_0122	4	44.4767	1	0.5	0.5	0.5	1	1	0	1	0	1	1	1	1	1	1	1	1	1	1	1	1	1	1	1	1	0	1	1	1	1	1	1	1	1	1	1	1	1	1	0.5	1	1	1	1	1	1
CB27	1_1003	5	0	1	1	1	1	1	0.5	1	0.5	1	1	1	1	1	1	1	1	1	1	1	1	1	1	1	1	1	1	1	1	1	1	1	1	1	1	1	1	1	1	1	1	1	1	1	1	1	1
CB27	1_0049	5	2.52728	1	1	1	1	1	0.5	1	0.5	1	1	1	1	1	1	1	1	1	1	1	1	1	1	1	1	1	1	1	1	1	1	1	1	1	1	1	1	1	1	1	1	1	1	1	1	1	1
CB27	1_0806	5	12.698	1	1	0.5	0	0.5	0.5	0.5	0.5	0.5	1	1	1	1	1	1	1	1	1	1	1	1	1	1	1	1	0.5	0.5	1	1	1	1	1	1	1	1	1	1	1	1	1	1	1	1	1	1	1
CB27	1_0557	5	22.1123	1	1	1	1	1	1	1	1	1	1	1	1	1	1	1	1	1	1	1	1	1	1	1	1	1	1	1	1	1	1	1	1	1	1	1	1	1	1	1	1	1	1	1	1	1	1
CB27	1_0662	5	32.1541	1	1	1	1	1	1	1	1	1	1	1	1	1	1	1	1	1	1	1	1	1	1	1	1	1	1	1	1	1	1	1	1	1	1	1	1	1	1	1	1	1	1	1	1	1	1
CB27	1_0800	5	37.1302	1	1	-	1	1	1	1	1	1	1	1	1	1	1	1	1	1	1	1	1	1	1	1	1	1	1	1	1	1	1	1	1	1	1	-	1	1	1	1	1	1	1	1	1	-	1
CB27	1_0419	5	39.9881	1	1	1	1	1	1	1	1	1	0	0	0	0	0	0	0	0	0	0	0	0	0	0	0	0	1	1	0	0	0	0	0	0	0	0	0	0	0	0	1	1	0	0	0	0	0
CB27	1_1095	5	43.6978	1	1	0	0.5	1	0	0.5	1	0.5	1	1	1	1	1	1	1	1	1	1	1	1	1	1	1	1	0	0.5	1	1	1	1	1	1	-	1	1	1	1	1	1	0.5	1	1	-	1	1
CB27	1_0661	5	51.4589	1	-	0	1	1	0.5	1	1	0.5	1	1	1	1	1	1	1	1	1	1	1	1	1	1	1	1	0	0.5	1	1	1	1	1	1	1	1	1	1	1	1	0.5	0.5	1	1	1	1	1
CB27	1_0323	6	2.23028	1	1	1	1	1	1	1	1	1	1	1	1	1	1	1	1	1	1	1	1	1	1	1	1	1	1	1	1	1	1	1	1	1	1	1	1	1	1	1	1	1	1	1	1	1	1
CB27	1_0751	6	5.61493	1	1	1	1	1	1	1	0	1	0	0	0	0	0	0	0	0	0	0	0	0	0	0	0	0	1	1	0	0	0	0	0	0	0	0	-	0	-	0	1	0.5	0	0	0	0	0
CB27	1_1082	6	13.5386	1	1	1	1	1	1	1	0	1	0	0	0	0	0	0	0	0	0	0	0	0	0	0	-	-	1	1	0	0	0	0	0	0	0	0	0	0	-	0	1	0.5	0	0	0	0	0
CB27	1_0675	6	15.8753	1	1	1	1	1	0.5	1	0	1	0	0	0	0	0	0	0	0	0	0	0	0	0	0	0	0	1	1	0	0	0	0	0	0	0	0	0	0	-	0	1	0.5	0	0	0	0	0
CB27	1_0224	6	20.4592	1	1	1	1	1	0.5	1	0	1	0	0	0	0	0	0	0	0	0	0	0	0	0	0	0	-	1	1	0	0	0	0	0	0	0	0	0	0	-	0	1	0.5	0	0	0	0	0
CB27	1_0860	6	25.7547	1	1	1	1	1	0.5	1	0	1	1	1	1	1	1	1	1	1	1	1	1	1	1	1	1	1	1	1	1	1	1	1	1	1	1	1	1	1	1	1	1	1	1	1	1	1	1
CB27	1_1020	6	28.2147	1	1	1	1	1	0.5	1	0	1	1	1	1	1	1	1	1	1	1	1	1	1	1	1	1	1	1	1	1	1	1	1	1	1	1	1	1	1	1	1	1	1	1	1	1	1	1
CB27	1_0663	7	27.772	1	0.5	0.5	0.5	0.5	1	1	1	1	1	1	1	1	1	1	1	1	1	1	1	1	1	1	1	1	0.5	0	1	1	1	1	1	1	1	1	1	1	1	1	0	1	1	1	1	1	1
CB27	1_0648	7	29.498	1	0.5	0.5	0.5	0.5	1	1	1	1	1	1	1	1	1	1	1	1	1	1	1	1	1	1	1	1	0.5	0	1	1	1	1	1	1	1	1	1	1	1	1	0	1	1	1	1	1	1
CB27	1_0270	7	30.9493	1	0.5	0.5	0.5	0.5	1	1	1	1	1	1	1	1	1	1	1	1	1	1	1	1	1	1	1	1	0.5	0	1	1	1	1	1	1	1	1	1	1	1	1	0	1	1	1	1	1	1
CB27	1_0019	7	33.8801	1	0.5	0.5	0.5	0.5	1	-	1	1	1	1	1	1	1	1	1	1	1	1	1	1	1	1	1	1	0.5	0	1	1	1	1	1	1	1	1	1	1	1	1	0	1	1	1	1	-	1
CB27	1_0576	7	38.817	1	1	1	1	1	1	1	-	1	1	1	1	1	1	1	1	1	1	1	1	1	1	1	1	1	1	1	1	1	1	1	1	1	1	1	1	1	1	1	1	1	1	1	1	1	1
CB27	1_0056	7	42.6275	1	1	1	1	1	1	1	1	1	1	1	1	1	1	1	1	1	1	1	1	1	1	1	1	1	1	1	1	1	1	1	1	1	1	1	1	1	1	1	1	1	1	1	1	1	1
CB27	1_1465	7	48.1247	1	1	1	1	1	1	1	1	1	1	1	1	1	1	1	1	1	1	1	1	1	1	1	1	1	1	1	1	1	1	1	1	1	1	1	1	1	1	1	1	1	1	1	1	1	1
CB27	1_0842	8	3.21093	1	1	1	1	1	1	1	1	1	1	1	1	1	1	1	1	1	1	1	1	1	1	1	1	1	1	1	1	1	1	1	1	1	1	1	1	1	1	1	1	1	1	1	1	1	1
CB27	1_1370	8	9.17329	1	1	1	1	1	1	1	1	1	1	1	1	1	1	1	1	1	1	1	1	1	1	1	1	1	1	1	1	1	1	1	1	1	1	1	1	1	1	1	1	1	1	-	1	1	1
CB27	1_0567	8	19.5009	1	1	1	1	1	1	1	1	1	0	0	0	0	0	0	0	0	0	0	0	0	0	0	0	-	1	1	-	0	0	0	0	0	0	-	0	0	-	0	1	1	0	0	0	0	0
CB27	1_0918	8	22.9808	1	1	1	1	1	1	1	1	1	1	1	1	1	1	1	1	1	1	1	1	1	1	1	1	1	1	1	1	1	1	1	1	1	1	1	1	1	1	1	1	1	1	1	1	1	1
CB27	1_0665	8	24.6676	1	1	1	0.5	1	1	1	1	1	1	1	1	1	1	1	1	1	1	1	1	1	1	1	1	1	1	1	1	1	1	1	1	1	1	1	1	1	1	1	1	1	1	1	1	1	1
CB27	1_0616	8	32.5184	0.5	0	0.5	0	0	1	1	1	0.5	1	1	1	1	1	1	1	1	1	1	1	1	1	1	1	1	0.5	0	1	1	1	1	1	1	1	1	1	1	1	1	0	1	1	1	1	1	1
CB27	1_1167	9	0.280186	1	1	1	1	1	1	1	1	1	0	0	0	0	0	0	0	0	0	0	0	0	0	0	0	0	1	1	0	0	0	0	0	0	0	0	0	0	-	0	1	1	0	0	0	0	0
CB27	1_0448	9	10.6695	1	1	1	1	1	1	1	1	1	1	1	1	1	1	1	1	1	1	1	1	1	1	1	1	1	-	1	1	1	1	1	1	1	1	1	1	1	1	1	1	1	1	1	1	1	1
CB27	1_0112	9	14.2503	1	1	1	1	1	1	1	1	1	1	1	1	1	1	1	1	1	1	1	1	1	1	1	1	1	1	1	1	1	1	1	1	1	1	1	1	1	1	1	1	1	-	1	1	1	1
CB27	1_0371	9	18.8901	1	1	1	1	1	1	1	1	1	1	1	1	1	1	1	1	1	1	1	1	1	1	1	1	1	1	1	1	1	1	1	1	1	1	1	1	1	1	1	1	1	1	1	1	1	1
CB27	1_0259	9	25.1775	1	1	1	1	1	1	1	1	1	1	1	1	1	1	1	1	1	1	1	1	1	1	1	1	1	1	1	1	1	1	1	1	1	1	1	1	1	1	-	1	1	1	1	1	1	1
CB27	1_0137	9	31.3472	1	1	1	1	1	1	1	1	1	0	0	0	0	0	0	0	0	0	0	0	0	0	0	0	-	1	1	0	0	0	0	0	0	0	0	0	0	-	0	1	1	0	0	0	0	0
CB27	1_0474	9	37.091	1	1	1	1	1	1	1	1	-	1	1	1	1	1	1	1	1	1	1	1	1	1	1	1	1	1	1	1	1	1	1	1	1	1	1	1	1	1	1	1	1	1	1	-	1	1
CB27	1_1118	10	2.29752	1	1	1	1	1	1	1	1	1	0	0	0	0	0	0	0	0	0	0	0	0	0	0	0	0	1	1	0	0	0	0	0	0	0	0	0	0	-	0	1	1	0	0	0	0	0
CB27	1_1225	10	11.6165	1	1	1	1	1	1	1	1	1	1	1	1	1	1	1	1	1	1	1	1	1	1	1	1	1	1	1	1	1	1	1	1	1	1	1	1	1	1	1	1	1	1	1	1	1	1
CB27	1_1126	10	13.0679	1	1	1	1	1	1	1	1	1	1	1	1	1	1	1	1	1	1	1	1	1	1	1	1	1	1	1	1	1	1	1	1	1	1	1	1	1	1	1	1	1	1	1	1	1	1
CB27	1_0780	10	16.7327	1	1	1	1	1	1	1	1	-	1	1	1	1	1	1	1	1	1	1	1	1	1	1	1	1	1	1	1	1	1	1	1	1	1	1	-	1	1	1	1	1	1	1	1	1	1
CB27	1_0341	10	22.9136	1	1	1	1	1	1	1	1	1	1	1	1	1	1	1	1	1	1	1	1	1	1	1	1	1	1	1	1	1	1	1	1	1	1	1	1	1	1	1	1	1	1	1	1	1	1
CB27	1_0140	10	40.2739	1	1	1	1	1	1	1	1	1	1	1	1	1	1	1	1	1	1	1	1	1	1	1	1	1	1	1	1	1	1	1	1	1	1	1	1	1	1	1	1	1	1	1	1	1	1
CB27	1_1018	10	44.5327	1	1	1	1	1	1	1	1	1	1	1	1	1	1	1	1	1	1	1	1	1	1	1	1	1	1	1	1	1	1	1	1	1	1	1	1	1	1	1	1	1	1	1	1	1	1
CB27	1_0281	10	48.3881	1	1	1	1	1	1	1	1	1	1	1	1	1	1	1	1	1	1	1	1	1	1	1	1	1	1	1	1	1	1	1	1	1	1	1	1	1	1	1	1	1	1	1	1	1	1
CB27	1_0368	10	60.8956	1	1	1	1	1	1	1	1	1	1	1	1	1	1	1	1	1	1	1	1	1	1	1	1	1	1	1	1	1	1	1	1	1	1	1	1	1	1	1	1	1	1	1	1	1	1
[truncated: 13 more rows]
[truncated: 47 more columns]

## Sheet: Tracking Heat QTL
Genotype and Phenotype Data for Cycle 2 Breeding Lines relative to heat QTLs, '1' = homozygous for desirable allele, '0.5' = heterozygous, '0' = homozygous undesriable allele, and '-' = missing data.
[truncated: 25 more rows]
[truncated: 48 more columns]

[truncated: 2 more sheets: Field Maturity and Visual, Field Yield and Size]
